# Supplementary material for: In-depth mapping of DNA-PKcs signaling uncovers noncanonical features of its kinase specificity
Source: J Biol Chem. 2024 Jun 28;300(8):107513. doi: 10.1016/j.jbc.2024.107513 (PMC11327452; doi:10.1016/j.jbc.2024.107513)
Supplement: Table S1 [file mmc2.xlsx]

## Sheet: Description
Table S1: Phosphoproteomic analyses of mouse Pre-B cells.
	Columns
		1. protein_Site	Identifier combining UniprotID, protein name, organism and position of phosphorylated residue
		2. cluster_pep	Amino acid sequence of detected phospho-peptides. S/T phophorylated residues are follwed by the identifier "phos"
		3.bestpp	PeptideProphet score for the likelihood that the PSM is correct.
		4.bestprb	PTMProphet score for the likelihood that the assigned phosphorylation site position is correct.
		5. med	Median of SILAC ratios for detected PSMs (Light/Heavy)
		6. numbpept	Number of PSMs
		7. quadr	Quadrants of plots FWD vs. REV - Bowtie filtered PSMs lie on quadrants CENTER, Q2 and Q4
		Obs. The colum med.avg is the average of med.FWD and med.REV after inverting the values of med.FWD

## Sheet: Data
		IR versus no IR treatment										IR versus IR+DNA-PKi				IR versus IR+ATMi				IR versus IR+ATMi+DNA-PKi
		(in FWD experiment: median ratio = Light (no IR) / Heavy (IR); in REV experiment: median ratio = Light (IR) / Heavy (no IR)										Median ratio = Light (IR) / Heavy (IR+DNA-PKi)				Median ratio = Light (IR) / Heavy (IR+ATMi)				Median ratio = Light (IR) / Heavy (IR+ATMi+DNA-PKi)
protein_Site	cluster_pept	bestpp.FWD	bestpp.REV	bestprb.FWD	bestprb.REV	med.FWD	med.REV	med.avg	numbpept.FWD	numbpept.REV	quadr	bestpp	bestprb	med	numbpept	bestpp	bestprb	med	numbpept	bestpp	bestprb	med	numbpept
sp|A0A0B4J1F4|ARRD4_MOUSE_203 219 220_C	R.KGYphosCNGEAIPIYAEIENC(SS)phosR.L	#N/A	#N/A	#N/A	#N/A	#N/A	#N/A	#N/A	#N/A	#N/A	#N/A	0.956	1	3.95162	1	#N/A	#N/A	#N/A	#N/A	#N/A	#N/A	#N/A	#N/A
sp|A0JNT9|BICL1_MOUSE_444 448	T.VTLLSphosVEMTphosALK.E	#N/A	#N/A	#N/A	#N/A	#N/A	#N/A	#N/A	#N/A	#N/A	#N/A	0.9903	0.997	-6.4728	6	#N/A	#N/A	#N/A	#N/A	#N/A	#N/A	#N/A	#N/A
sp|A1A535|MELT_MOUSE_783	R.RDRSphosLPR.A	#N/A	#N/A	#N/A	#N/A	#N/A	#N/A	#N/A	#N/A	#N/A	#N/A	0.9568	1	0.327133	3	#N/A	#N/A	#N/A	#N/A	#N/A	#N/A	#N/A	#N/A
sp|A1A5B6|TBC25_MOUSE_560	R.QASphosLDGLQQLR.D	1	1	1	1	0.184964	0.0574516	-0.0637564	9	14	CENTER	1	1	0.110322	46	1	1	-0.224375	10	1	1	0.026441	1
sp|A1L3T7|RIPR3_MOUSE_24	R.SASphosFAGFSSAQSR.R	#N/A	#N/A	#N/A	#N/A	#N/A	#N/A	#N/A	#N/A	#N/A	#N/A	0.9901	0.989	-2.1323	3	#N/A	#N/A	#N/A	#N/A	#N/A	#N/A	#N/A	#N/A
sp|A2A3V1|AK17B_MOUSE_343	R.QELDSphosSGEWEER.K	#N/A	#N/A	#N/A	#N/A	#N/A	#N/A	#N/A	#N/A	#N/A	#N/A	0.9974	0.919	-0.13577	2	#N/A	#N/A	#N/A	#N/A	#N/A	#N/A	#N/A	#N/A
sp|A2A3V1|AK17B_MOUSE_423	K.SEAHHTPGTALKSphosPEEEELNTR.H	0.9996	0.997	0.997	0.998	-0.185679	1.35792	0.7718	5	3	NR	0.9966	0.993	-0.370304	5	#N/A	#N/A	#N/A	#N/A	0.9978	0.992	1.31184	1
sp|A2A3V1|AK17B_MOUSE_704	R.KSphosPVSSSLR.S	1	1	0.997	0.997	-0.217166	-0.0403097	0.088428	6	8	CENTER	1	0.995	-0.114447	12	1	0.992	0.5307	4	#N/A	#N/A	#N/A	#N/A
sp|A2A432|CUL4B_MOUSE_103 104 105 106_C	R.SATDGN(TSTT)phosPPTSAK.K	0.9998	1	0.999	1	0.528919	-0.0709229	-0.299921	5	5	CENTER	0.9999	0.999	-0.170756	10	0.9996	0.997	0.557689	4	0.9987	0.996	-0.211719	1
sp|A2A432|CUL4B_MOUSE_106	R.SATDGNTSTTphosPPTSAK.K	0.9999	0.9998	0.968	0.978	-0.180021	0.121722	0.150872	4	3	CENTER	0.9999	0.973	0.127295	6	0.9999	0.956	0.44846	4	0.9999	0.954	-0.195951	1
sp|A2A432|CUL4B_MOUSE_122 123 124 125 126 127 140_C	R.EDFD(STSSSST)phosPPQPR.D	0.9999	0.9998	1.001	1	-0.39999	-0.169327	0.115332	2	1	CENTER	0.9998	1.001	0.0695567	4	0.9999	1	-0.115441	2	0.9998	1	-0.0975477	1
sp|A2A432|CUL4B_MOUSE_140	R.EDFDSTSSSSTphosPPQPR.D	1	0.9999	0.952	0.972	-0.586558	-0.206301	0.190129	1	2	CENTER	#N/A	#N/A	#N/A	#N/A	#N/A	#N/A	#N/A	#N/A	#N/A	#N/A	#N/A	#N/A
sp|A2A432|CUL4B_MOUSE_149	R.DSASphosPSTSSFCLGVPVATSSHVPIQKK.L	0.9998	1	0.987	0.994	0.229359	-0.144113	-0.186736	20	24	CENTER	1	0.989	-0.0633264	44	0.9998	0.98	-0.157261	7	0.9999	0.989	-0.28807	11
sp|A2A432|CUL4B_MOUSE_151 152 153 154_C	R.DSASP(STSS)phosFCLGVPVATSSHVPIQKK.L	0.9905	0.9992	0.984	0.993	0.338588	-0.408793	-0.37369	9	21	CENTER	0.9994	0.991	-0.0558513	28	0.9963	0.916	0.253204	3	0.9994	0.988	0.447883	4
sp|A2A432|CUL4B_MOUSE_250	K.SSTAVSSFANSKPGSphosAK.K	0.9989	0.9995	0.979	0.947	1.32247	-1.35621	-1.33934	3	4	Q4	0.9998	0.985	1.83615	5	0.9965	0.805	0.38706	1	#N/A	#N/A	#N/A	#N/A
sp|A2A432|CUL4B_MOUSE_77 78_C	K.SVCPG(TS)phosGFSSPNPSAASAAAQEVR.S	#N/A	#N/A	#N/A	#N/A	#N/A	#N/A	#N/A	#N/A	#N/A	#N/A	0.9997	0.934	-0.382277	5	0.9995	0.341	1.27158	1	#N/A	#N/A	#N/A	#N/A
sp|A2A432|CUL4B_MOUSE_81 82_C	K.SVCPGTSGF(SS)phosPNPSAASAAAQEVR.S	#N/A	#N/A	#N/A	#N/A	#N/A	#N/A	#N/A	#N/A	#N/A	#N/A	0.9997	0.996	-0.764995	6	0.9995	0.818	-0.288506	1	0.9998	0.996	-2.26586	2
sp|A2A432|CUL4B_MOUSE_82	K.SVCPGTSGFSSphosPNPSAASAAAQEVR.S	0.9996	0.9997	0.964	0.984	-0.693474	-0.532339	0.0805673	1	2	CENTER	0.9993	0.98	-0.720801	1	#N/A	#N/A	#N/A	#N/A	#N/A	#N/A	#N/A	#N/A
sp|A2A4P0|DHX8_MOUSE_254	R.SQSphosPFKDR.K	#N/A	#N/A	#N/A	#N/A	#N/A	#N/A	#N/A	#N/A	#N/A	#N/A	0.9075	0.913	0.214658	1	0.9951	0.952	-0.143455	1	#N/A	#N/A	#N/A	#N/A
sp|A2A4P0|DHX8_MOUSE_409	R.NPDRPTHLSLVSAPEVEDDSphosLER.K	#N/A	#N/A	#N/A	#N/A	#N/A	#N/A	#N/A	#N/A	#N/A	#N/A	1	0.996	0.781699	1	#N/A	#N/A	#N/A	#N/A	#N/A	#N/A	#N/A	#N/A
sp|A2A4P0|DHX8_MOUSE_419	R.ISphosDPEKWEIK.Q	#N/A	#N/A	#N/A	#N/A	#N/A	#N/A	#N/A	#N/A	#N/A	#N/A	0.9435	1	-0.720801	3	#N/A	#N/A	#N/A	#N/A	#N/A	#N/A	#N/A	#N/A
sp|A2A4P0|DHX8_MOUSE_484	K.QSMDMSphosPIK.L	1	1	0.998	0.995	0.214408	-0.169327	-0.191867	16	3	CENTER	1	0.997	-0.13577	16	1	0.991	-0.288506	2	#N/A	#N/A	#N/A	#N/A
sp|A2A5E6|Z385C_MOUSE_113	K.AVEAAKSphosK.Q	#N/A	#N/A	#N/A	#N/A	#N/A	#N/A	#N/A	#N/A	#N/A	#N/A	0.9088	1	0.2698	1	#N/A	#N/A	#N/A	#N/A	#N/A	#N/A	#N/A	#N/A
sp|A2A5I3|CRSPL_MOUSE_116 122 125	K.YphosVGQNLSphosIHSphosGR.F	#N/A	#N/A	#N/A	#N/A	#N/A	#N/A	#N/A	#N/A	#N/A	#N/A	0.9298	1	6.39908	1	#N/A	#N/A	#N/A	#N/A	#N/A	#N/A	#N/A	#N/A
sp|A2A5I3|CRSPL_MOUSE_116 125	K.YphosVGQNLSIHSphosGR.F	0.9732	0.9949	0.996	0.991	-6.46954	-6.44121	0.0141606	20	27	Q3	0.995	0.992	6.39908	37	0.9354	0.948	6.41948	4	#N/A	#N/A	#N/A	#N/A
sp|A2A5K6|ZN335_MOUSE_1127	R.LHSphosIDGR.K	#N/A	#N/A	#N/A	#N/A	#N/A	#N/A	#N/A	#N/A	#N/A	#N/A	0.9997	1	0.386839	3	#N/A	#N/A	#N/A	#N/A	#N/A	#N/A	#N/A	#N/A
sp|A2A5K6|ZN335_MOUSE_383	R.LETSDLHDGVGQPLVSSQSphosTQSPPELQDLEAPSSSGLR.A	#N/A	#N/A	#N/A	#N/A	#N/A	#N/A	#N/A	#N/A	#N/A	#N/A	0.9847	0.922	-1.34606	1	#N/A	#N/A	#N/A	#N/A	0.9969	0.914	-0.429624	1
sp|A2A5K6|ZN335_MOUSE_383 384_C	R.LETSDLHDGVGQPLVSSQ(ST)phosQSPPELQDLEAPSSSGLR.A	#N/A	#N/A	#N/A	#N/A	#N/A	#N/A	#N/A	#N/A	#N/A	#N/A	#N/A	#N/A	#N/A	#N/A	#N/A	#N/A	#N/A	#N/A	0.996	0.95	-0.416077	1
sp|A2A5K6|ZN335_MOUSE_386	R.LETSDLHDGVGQPLVSSQSTQSphosPPELQDLEAPSSSGLR.A	#N/A	#N/A	#N/A	#N/A	#N/A	#N/A	#N/A	#N/A	#N/A	#N/A	0.9969	0.926	-1.34606	1	#N/A	#N/A	#N/A	#N/A	#N/A	#N/A	#N/A	#N/A
sp|A2A5K6|ZN335_MOUSE_835	K.SEGIEAELTSTGGQPSphosPEDTTPR.V	0.9997	0.9994	0.991	0.984	-0.732573	0.550566	0.641569	5	2	CENTER	0.9997	0.986	-0.522397	6	0.9999	0.918	0.284744	2	0.9999	0.987	0.131968	2
sp|A2A5K6|ZN335_MOUSE_976	R.DGSEVLSphosPTK.T	0.9999	0.9999	0.993	0.995	-2.74825	1.5454	2.14683	2	5	Q2	0.9999	0.987	-0.0332692	5	0.9988	0.94	0.448612	2	#N/A	#N/A	#N/A	#N/A
sp|A2A5R2|BIG2_MOUSE_1022	R.YLSphosGSGR.E	0.9962	0.9786	0.993	0.981	-0.151463	0.0359923	0.0937278	7	3	CENTER	0.9978	0.988	0.10314	14	0.9958	0.97	-1.09405	4	#N/A	#N/A	#N/A	#N/A
sp|A2A5R2|BIG2_MOUSE_1031	R.EREGSphosLK.G	#N/A	#N/A	#N/A	#N/A	#N/A	#N/A	#N/A	#N/A	#N/A	#N/A	0.9329	1	-0.257829	1	#N/A	#N/A	#N/A	#N/A	#N/A	#N/A	#N/A	#N/A
sp|A2A5R2|BIG2_MOUSE_1203 1205	K.KNRSphosPTphosIR.D	#N/A	#N/A	#N/A	#N/A	#N/A	#N/A	#N/A	#N/A	#N/A	#N/A	0.9227	1	-6.64	1	#N/A	#N/A	#N/A	#N/A	#N/A	#N/A	#N/A	#N/A
sp|A2A5R2|BIG2_MOUSE_1518	R.HLDVDLDRQSphosLSSIDR.N	0.9961	0.9906	0.99	0.992	0.0527852	-0.179077	-0.115931	8	6	CENTER	0.9938	0.982	0.643043	12	0.9966	0.96	-0.237431	5	#N/A	#N/A	#N/A	#N/A
sp|A2A5R2|BIG2_MOUSE_1518 1520 1521_C	R.HLDVDLDRQSphosL(SS)phosIDR.N	#N/A	#N/A	#N/A	#N/A	#N/A	#N/A	#N/A	#N/A	#N/A	#N/A	0.9819	1.334	0.470497	3	#N/A	#N/A	#N/A	#N/A	#N/A	#N/A	#N/A	#N/A
sp|A2A5R2|BIG2_MOUSE_1520 1521_C	R.QSL(SS)phosIDR.N	#N/A	#N/A	#N/A	#N/A	#N/A	#N/A	#N/A	#N/A	#N/A	#N/A	0.9989	0.997	0.366661	6	0.9725	0.99	-0.373753	3	#N/A	#N/A	#N/A	#N/A
sp|A2A5R2|BIG2_MOUSE_1521	R.QSLSSphosIDR.N	#N/A	#N/A	#N/A	#N/A	#N/A	#N/A	#N/A	#N/A	#N/A	#N/A	0.9971	0.974	0.836147	1	#N/A	#N/A	#N/A	#N/A	#N/A	#N/A	#N/A	#N/A
sp|A2A5R2|BIG2_MOUSE_1535	R.GQSQLSphosNPTDDSWK.G	0.9995	0.9998	0.998	0.998	0.0329614	0.107783	0.0374108	9	5	CENTER	0.9992	0.993	0.232806	7	#N/A	#N/A	#N/A	#N/A	#N/A	#N/A	#N/A	#N/A
sp|A2A5R2|BIG2_MOUSE_218	R.ELEKPMQSKPQSphosPVIQ.A	0.9946	0.9998	0.997	0.997	0.00696614	-0.152453	-0.0797095	15	2	CENTER	#N/A	#N/A	#N/A	#N/A	#N/A	#N/A	#N/A	#N/A	#N/A	#N/A	#N/A	#N/A
sp|A2A5R2|BIG2_MOUSE_218 227	R.ELEKPMQSKPQSphosPVIQATAGSphosPK.F	0.9988	0.9997	0.983	0.993	0.603289	0.0211953	-0.291047	8	5	CENTER	1	0.992	0.0287918	19	0.9959	0.944	-0.0429283	1	0.9921	0.986	0.172618	4
sp|A2A5R2|BIG2_MOUSE_227	R.ELEKPMQSKPQSPVIQATAGSphosPK.F	0.9999	1	0.995	0.997	-0.335426	-0.993755	-0.329164	11	23	Q3	1	0.996	-0.399751	28	0.9999	0.81	-1.10123	1	1	0.997	-0.16389	11
sp|A2A5R2|BIG2_MOUSE_276	R.ERGSphosPVSGR.A	0.9999	1	0.998	0.997	0.0728541	-0.302623	-0.187739	8	24	CENTER	1	0.996	0.110322	50	0.9723	0.968	-1.17094	1	0.9998	0.996	-0.122761	18
sp|A2A5R2|BIG2_MOUSE_355 356_C	R.QSL(SS)phosADNLEPDVQGHQVAAR.F	0.9994	0.9979	0.999	0.998	-0.024869	-0.392285	-0.183708	6	6	CENTER	1	0.998	0.346762	21	0.9975	0.996	-0.170936	5	0.9997	0.998	0.381106	5
sp|A2A5R2|BIG2_MOUSE_621	R.RCSphosVTSVESTVSSGTQTAIQDDPEQFEVIK.Q	0.9999	0.9999	0.995	0.989	-0.996218	-0.64798	0.174119	12	7	Q3	0.9996	0.966	-0.382277	11	0.9997	0.517	-1.06507	1	0.9999	0.991	0.472983	4
sp|A2A5R2|BIG2_MOUSE_621 623 624_C	R.RCSphosV(TS)phosVESTVSSGTQTAIQDDPEQFEVIK.Q	#N/A	#N/A	#N/A	#N/A	#N/A	#N/A	#N/A	#N/A	#N/A	#N/A	0.9971	1.284	0.172414	2	0.999	0.536	-0.966577	1	#N/A	#N/A	#N/A	#N/A
sp|A2A5R2|BIG2_MOUSE_621 624	R.RCSphosVTSphosVESTVSSGTQTAIQDDPEQFEVIK.Q	#N/A	#N/A	#N/A	#N/A	#N/A	#N/A	#N/A	#N/A	#N/A	#N/A	0.9984	0.912	0.729231	1	#N/A	#N/A	#N/A	#N/A	#N/A	#N/A	#N/A	#N/A
sp|A2A5R2|BIG2_MOUSE_623 624_C	R.RCSV(TS)phosVESTVSSGTQTAIQDDPEQFEVIK.Q	0.9997	0.9575	0.896	0.654	-0.319657	-0.1864	0.0666287	6	3	CENTER	0.9998	0.923	-0.121625	5	0.9959	0.632	-0.0868717	3	#N/A	#N/A	#N/A	#N/A
sp|A2A5R2|BIG2_MOUSE_792	L.TTDLHSphosPQVK.N	1	0.9741	0.998	0.975	2.37147	0.560834	-0.90532	2	1	NR	#N/A	#N/A	#N/A	#N/A	#N/A	#N/A	#N/A	#N/A	#N/A	#N/A	#N/A	#N/A
sp|A2A5X4|KR291_MOUSE_23	S.TCSphosNGGSIR.N	#N/A	#N/A	#N/A	#N/A	#N/A	#N/A	#N/A	#N/A	#N/A	#N/A	0.974	0.967	2.53659	3	0.9485	0.964	0.44846	1	#N/A	#N/A	#N/A	#N/A
sp|A2A5Z6|SMUF2_MOUSE_175	R.TASGRIQYphosLNHITR.T	#N/A	#N/A	#N/A	#N/A	#N/A	#N/A	#N/A	#N/A	#N/A	#N/A	0.9906	0.971	-0.191334	1	#N/A	#N/A	#N/A	#N/A	#N/A	#N/A	#N/A	#N/A
sp|A2A6A1|GPTC8_MOUSE_1002	R.STRSphosPSQR.S	#N/A	#N/A	#N/A	#N/A	#N/A	#N/A	#N/A	#N/A	#N/A	#N/A	0.9927	0.988	0.112568	2	#N/A	#N/A	#N/A	#N/A	#N/A	#N/A	#N/A	#N/A
sp|A2A6A1|GPTC8_MOUSE_1013	R.KGSphosWGHESPEER.R	0.9977	1	0.995	0.999	-0.0058579	0.44365	0.224754	3	3	CENTER	0.9998	0.991	-0.427534	2	#N/A	#N/A	#N/A	#N/A	0.9995	0.998	0.357647	1
sp|A2A6A1|GPTC8_MOUSE_1013 1018	R.KGSphosWGHESphosPEER.R	#N/A	#N/A	#N/A	#N/A	#N/A	#N/A	#N/A	#N/A	#N/A	#N/A	1	1	0.179034	5	#N/A	#N/A	#N/A	#N/A	#N/A	#N/A	#N/A	#N/A
sp|A2A6A1|GPTC8_MOUSE_1018	K.GSWGHESphosPEER.R	1	1	0.997	0.997	-0.116416	-0.42897	-0.156277	9	7	CENTER	1	0.996	0.128095	16	#N/A	#N/A	#N/A	#N/A	0.9998	0.997	-0.546138	6
sp|A2A6A1|GPTC8_MOUSE_1037 1039	K.IYRSphosQSphosPHYFQSGR.G	0.9953	0.9992	0.693	0.998	-0.693474	-0.169327	0.262073	1	9	CENTER	0.9999	0.995	0.407303	13	#N/A	#N/A	#N/A	#N/A	0.9976	0.667	0.245915	2
sp|A2A6A1|GPTC8_MOUSE_1039	R.SQSphosPHYFQSGR.G	0.9992	0.9999	0.994	0.996	0.0407533	-0.152453	-0.096603	26	46	CENTER	1	0.989	-0.0781234	69	0.9996	0.983	0.164667	16	0.9995	0.993	-0.265566	12
sp|A2A6A1|GPTC8_MOUSE_1082	R.GSESphosDCSPEDKNSVTAR.L	0.9978	0.9935	0.992	0.996	0.354889	0.0574516	-0.148719	3	2	CENTER	0.9988	0.994	0.0448224	2	#N/A	#N/A	#N/A	#N/A	#N/A	#N/A	#N/A	#N/A
sp|A2A6A1|GPTC8_MOUSE_1179	R.GEEQEHSphosEPEEGSPR.S	1	1	0.996	0.996	0.322468	-0.807685	-0.565077	4	2	CENTER	0.9889	0.997	0.492192	1	#N/A	#N/A	#N/A	#N/A	#N/A	#N/A	#N/A	#N/A
sp|A2A6A1|GPTC8_MOUSE_1188 1189 1206_C	R.(SS)phosDAPFGHQFSEEAAGPLSphosDPPPEEPK.S	#N/A	#N/A	#N/A	#N/A	#N/A	#N/A	#N/A	#N/A	#N/A	#N/A	0.9835	1.046	-0.51317	2	#N/A	#N/A	#N/A	#N/A	#N/A	#N/A	#N/A	#N/A
sp|A2A6A1|GPTC8_MOUSE_1188 1189_C	R.(SS)phosDAPFGHQFSEEAAGPLSDPPPEEPK.S	0.9997	1	1	1	-0.230073	-0.119286	0.0553936	3	3	CENTER	0.9995	0.998	0.346762	11	0.9917	0.994	-0.459813	4	#N/A	#N/A	#N/A	#N/A
sp|A2A6A1|GPTC8_MOUSE_1198	R.SSDAPFGHQFSphosEEAAGPLSDPPPEEPK.S	#N/A	#N/A	#N/A	#N/A	#N/A	#N/A	#N/A	#N/A	#N/A	#N/A	1	0.989	0.0936429	3	0.9306	0.48	-0.275905	1	#N/A	#N/A	#N/A	#N/A
sp|A2A6A1|GPTC8_MOUSE_1206	R.SSDAPFGHQFSEEAAGPLSphosDPPPEEPK.S	1	1	0.999	0.999	-0.230073	0.0211953	0.125634	8	5	CENTER	1	0.998	-0.0927702	13	1	0.997	-0.150226	10	1	0.999	-0.402402	3
sp|A2A6A1|GPTC8_MOUSE_327 328_C	K.DHAEEG(SS)phosEDGTK.A	#N/A	#N/A	#N/A	#N/A	#N/A	#N/A	#N/A	#N/A	#N/A	#N/A	0.9799	0.996	0.470497	2	#N/A	#N/A	#N/A	#N/A	#N/A	#N/A	#N/A	#N/A
sp|A2A6A1|GPTC8_MOUSE_439	K.SSSphosPKPQGCSK.T	#N/A	#N/A	#N/A	#N/A	#N/A	#N/A	#N/A	#N/A	#N/A	#N/A	0.998	0.992	0.060853	6	#N/A	#N/A	#N/A	#N/A	#N/A	#N/A	#N/A	#N/A
sp|A2A6A1|GPTC8_MOUSE_451	K.TAASphosPGAER.T	1	1	0.998	0.997	0.184964	-0.0868644	-0.135914	11	9	CENTER	1	0.996	-0.0025724	15	1	0.993	0.0178257	10	0.9997	0.996	-0.114422	4
sp|A2A6A1|GPTC8_MOUSE_459	R.TVSphosEASELQK.E	0.9991	0.9727	0.994	0.997	0.956555	1.10778	0.0756142	2	1	Q1	0.9954	0.989	-0.0927702	5	#N/A	#N/A	#N/A	#N/A	#N/A	#N/A	#N/A	#N/A
sp|A2A6A1|GPTC8_MOUSE_503	R.ETSESphosPMCESNPK.D	0.9989	0.9999	0.974	0.986	-1.15031	-0.601619	0.274344	2	2	Q3	0.9994	0.822	-0.121625	2	#N/A	#N/A	#N/A	#N/A	0.9995	0.907	0.504488	3
sp|A2A6A1|GPTC8_MOUSE_610	R.EPNKSphosQEEEQDVVLSSEGR.V	#N/A	#N/A	#N/A	#N/A	#N/A	#N/A	#N/A	#N/A	#N/A	#N/A	1	0.996	4.30687	2	1	0.996	0.775625	3	0.9999	0.835	2.40495	1
sp|A2A6A1|GPTC8_MOUSE_62	K.LGQGLGKSphosLQGRTDPIPIVVK.Y	#N/A	#N/A	#N/A	#N/A	#N/A	#N/A	#N/A	#N/A	#N/A	#N/A	1	1	-0.633339	7	#N/A	#N/A	#N/A	#N/A	#N/A	#N/A	#N/A	#N/A
sp|A2A6A1|GPTC8_MOUSE_620	K.SQEEEQDVVLSphosSEGR.V	0.9998	0.9995	0.985	0.935	-0.273142	0.0359923	0.154567	1	1	CENTER	#N/A	#N/A	#N/A	#N/A	#N/A	#N/A	#N/A	#N/A	#N/A	#N/A	#N/A	#N/A
sp|A2A6A1|GPTC8_MOUSE_620 621_C	R.EPNKSQEEEQDVVL(SS)phosEGR.V	#N/A	#N/A	#N/A	#N/A	#N/A	#N/A	#N/A	#N/A	#N/A	#N/A	1	1	2.89296	2	#N/A	#N/A	#N/A	#N/A	0.9842	0.998	-0.81744	1
sp|A2A6A1|GPTC8_MOUSE_648	K.QEPGGSHMSphosETEDTGR.S	0.9971	0.9994	0.971	0.993	-0.433606	-0.00886191	0.212372	12	10	CENTER	0.9941	0.972	0.102175	14	0.9937	0.741	-0.414548	2	0.996	0.972	0.142057	8
sp|A2A6A1|GPTC8_MOUSE_733	K.SEPPGSphosGSPAPPRR.R	1	1	0.499	0.953	0.791953	-0.119286	-0.45562	89	107	CENTER	1	0.941	-0.0781234	184	1	0.499	0.105797	56	1	0.781	-0.28807	39
sp|A2A6A1|GPTC8_MOUSE_735	K.SEPPGSGSphosPAPPR.R	0.9999	0.9999	0.982	0.967	-0.0208964	-0.0788936	-0.0289986	42	44	CENTER	0.9999	0.972	-0.0781234	81	0.9998	0.798	0.114041	8	0.9998	0.966	-0.203835	22
sp|A2A6A1|GPTC8_MOUSE_753	R.SphosLPAEEGNSGK.K	1	1	0.999	0.999	0.170465	0.491538	0.160536	13	12	CENTER	1	0.998	-0.0332692	20	1	0.996	-0.143455	10	1	0.999	0.235067	16
sp|A2A6A1|GPTC8_MOUSE_980	R.SphosTTAHSWQR.S	#N/A	#N/A	#N/A	#N/A	#N/A	#N/A	#N/A	#N/A	#N/A	#N/A	0.9798	0.919	0.2698	1	#N/A	#N/A	#N/A	#N/A	0.9929	0.944	-0.0975477	1
sp|A2A6A1|GPTC8_MOUSE_980 981 982 985_C	R.(STT)phosAHSphosWQR.S	#N/A	#N/A	#N/A	#N/A	#N/A	#N/A	#N/A	#N/A	#N/A	#N/A	0.9827	1.423	0.232806	1	#N/A	#N/A	#N/A	#N/A	#N/A	#N/A	#N/A	#N/A
sp|A2A6A1|GPTC8_MOUSE_980 981 982_C	R.(STT)phosAHSWQR.S	0.9948	0.9967	1	0.999	-0.564999	-0.212634	0.176182	6	10	CENTER	0.9952	1	0.0447333	9	#N/A	#N/A	#N/A	#N/A	0.9934	0.999	-0.0804742	5
sp|A2A6A1|GPTC8_MOUSE_985	R.STTAHSphosWQR.S	1	0.9916	0.997	0.994	0.287273	-0.203678	-0.245476	6	1	CENTER	1	0.99	-0.120493	8	#N/A	#N/A	#N/A	#N/A	1	0.991	-0.699384	8
sp|A2A6H3|FBX47_MOUSE_238	R.SDSAFWLTphosR.L	#N/A	#N/A	#N/A	#N/A	#N/A	#N/A	#N/A	#N/A	#N/A	#N/A	0.9497	0.951	-0.507808	1	#N/A	#N/A	#N/A	#N/A	#N/A	#N/A	#N/A	#N/A
sp|A2A6Q5|CDC27_MOUSE_219 220_C	R.LNLE(SS)phosNSK.Y	#N/A	#N/A	#N/A	#N/A	#N/A	#N/A	#N/A	#N/A	#N/A	#N/A	0.9966	0.99	-0.177659	1	#N/A	#N/A	#N/A	#N/A	#N/A	#N/A	#N/A	#N/A
sp|A2A6Q5|CDC27_MOUSE_365	R.EVTPVLVAQTQSSGPQTSTTPQVLSphosPTITSPPNALPR.R	0.9999	1	0.998	0.994	-1.62031	1.93304	1.77667	15	9	Q2	0.9999	0.995	-0.204881	27	0.9977	0.386	-0.101227	1	0.9995	0.887	2.85241	1
sp|A2A791|ZMYM4_MOUSE_1065	K.TLSphosQGESQTSEQELFLDTK.L	#N/A	#N/A	#N/A	#N/A	#N/A	#N/A	#N/A	#N/A	#N/A	#N/A	0.9915	0.986	-2.15581	4	0.9984	0.929	0.44846	3	#N/A	#N/A	#N/A	#N/A
sp|A2A791|ZMYM4_MOUSE_1065 1069 1071 1072_C	K.TLSphosQGESphosQ(TS)phosEQELFLDTK.L	#N/A	#N/A	#N/A	#N/A	#N/A	#N/A	#N/A	#N/A	#N/A	#N/A	0.9901	0.992	-0.582355	5	0.9774	0.988	0.878759	2	#N/A	#N/A	#N/A	#N/A
sp|A2A791|ZMYM4_MOUSE_1065 1071 1072_C	K.TLSphosQGESQ(TS)phosEQELFLDTK.L	#N/A	#N/A	#N/A	#N/A	#N/A	#N/A	#N/A	#N/A	#N/A	#N/A	0.9994	1.198	-0.64637	2	0.9744	0.373	0.36716	1	#N/A	#N/A	#N/A	#N/A
sp|A2A791|ZMYM4_MOUSE_1072	K.TLSQGESQTSphosEQELFLDTK.L	0.9998	0.9997	0.992	0.991	0.891576	0.0857602	-0.402908	2	2	CENTER	0.9993	0.985	-4.63146	1	#N/A	#N/A	#N/A	#N/A	#N/A	#N/A	#N/A	#N/A
sp|A2A791|ZMYM4_MOUSE_1089 1090 1091 1092_C	K.DQG(STYS)phosGDLESEAVSTPHSWEEELNHYALK.S	#N/A	#N/A	#N/A	#N/A	#N/A	#N/A	#N/A	#N/A	#N/A	#N/A	0.988	0.998	-1.81434	2	#N/A	#N/A	#N/A	#N/A	#N/A	#N/A	#N/A	#N/A
sp|A2A791|ZMYM4_MOUSE_1105	K.DQGSTYSGDLESEAVSTPHSphosWEEELNHYALK.S	#N/A	#N/A	#N/A	#N/A	#N/A	#N/A	#N/A	#N/A	#N/A	#N/A	0.9957	0.978	1.89273	3	#N/A	#N/A	#N/A	#N/A	0.9978	0.995	3.72688	1
sp|A2A791|ZMYM4_MOUSE_1182	R.KKSphosVVPVEPR.S	1	1	1	1	-3.07365	2.29473	2.68419	4	5	Q2	1	1	0.64182	10	1	1	0.114041	1	1	1	2.40495	1
sp|A2A791|ZMYM4_MOUSE_121	R.AAHQESphosDNENEIQIQNQLKK.D	1	1	1	1	-0.116368	0.0651387	0.0907532	24	33	CENTER	1	1	-0.156749	70	1	1	-0.519831	3	1	1	-0.0100849	9
sp|A2A791|ZMYM4_MOUSE_1242	K.CGGGELASASphosPCSDSLGSAQDHALSQESSEQGCK.A	#N/A	#N/A	#N/A	#N/A	#N/A	#N/A	#N/A	#N/A	#N/A	#N/A	0.9999	0.963	-0.0025724	3	#N/A	#N/A	#N/A	#N/A	0.9999	0.99	-0.877981	3
sp|A2A791|ZMYM4_MOUSE_1257	K.CGGGELASASPCSDSLGSAQDHALSphosQESSEQGCK.A	#N/A	#N/A	#N/A	#N/A	#N/A	#N/A	#N/A	#N/A	#N/A	#N/A	0.9996	0.92	-0.785342	2	#N/A	#N/A	#N/A	#N/A	0.9802	0.921	3.98992	1
sp|A2A791|ZMYM4_MOUSE_1548	K.AKSEDSDAELSphosD.-	#N/A	#N/A	#N/A	#N/A	#N/A	#N/A	#N/A	#N/A	#N/A	#N/A	1	0.997	-0.0180024	11	#N/A	#N/A	#N/A	#N/A	0.9997	0.997	-0.501924	2
sp|A2A791|ZMYM4_MOUSE_161	R.ENSphosKETFSGK.E	0.9995	0.9994	0.997	0.996	0.100076	0.387067	0.143496	5	19	CENTER	0.999	0.995	-0.121625	21	0.9984	0.989	0.173927	6	0.9988	0.994	-2.0874	6
sp|A2A791|ZMYM4_MOUSE_234	R.DSSYPFASKESphosIGSELGNSFASNIR.L	#N/A	#N/A	#N/A	#N/A	#N/A	#N/A	#N/A	#N/A	#N/A	#N/A	0.9938	0.947	1.28866	3	#N/A	#N/A	#N/A	#N/A	#N/A	#N/A	#N/A	#N/A
sp|A2A791|ZMYM4_MOUSE_242	K.ESIGSELGNSphosFASNIR.L	0.9999	0.9995	0.995	0.997	1.60487	-0.82383	-1.21435	1	5	Q4	0.9999	0.995	-0.308904	13	0.9986	0.955	-1.8597	2	#N/A	#N/A	#N/A	#N/A
sp|A2A791|ZMYM4_MOUSE_883 884_C	R.KD(ST)phosPVIANVVSLASAPAAQPTANTNSVLQGAVPTVTAK.L	#N/A	#N/A	#N/A	#N/A	#N/A	#N/A	#N/A	#N/A	#N/A	#N/A	0.9965	0.998	-0.125082	4	#N/A	#N/A	#N/A	#N/A	#N/A	#N/A	#N/A	#N/A
sp|A2A7Q9|RN19B_MOUSE_12 13 14_C	R.(STS)phosLHAAAPDPK.C	#N/A	#N/A	#N/A	#N/A	#N/A	#N/A	#N/A	#N/A	#N/A	#N/A	#N/A	#N/A	#N/A	#N/A	#N/A	#N/A	#N/A	#N/A	0.97	0.999	0.583923	1
sp|A2A7Q9|RN19B_MOUSE_14	R.STSphosLHAAAPDPK.C	#N/A	#N/A	#N/A	#N/A	#N/A	#N/A	#N/A	#N/A	#N/A	#N/A	0.995	0.931	0.470497	1	#N/A	#N/A	#N/A	#N/A	#N/A	#N/A	#N/A	#N/A
sp|A2A7Y5|MIIP_MOUSE_307	R.RKSphosFDASDTLALPR.H	#N/A	#N/A	#N/A	#N/A	#N/A	#N/A	#N/A	#N/A	#N/A	#N/A	0.9969	0.996	0.407303	1	#N/A	#N/A	#N/A	#N/A	#N/A	#N/A	#N/A	#N/A
sp|A2A7Z8|ADCL3_MOUSE_109	K.KPSphosSIPR.L	0.9947	0.9969	0.992	0.993	0.290759	-0.265863	-0.278311	6	22	CENTER	0.9953	0.985	0.0367625	22	0.996	0.975	-0.230903	10	#N/A	#N/A	#N/A	#N/A
sp|A2A7Z8|ADCL3_MOUSE_109 110_C	K.KP(SS)phosIPR.L	0.9824	0.9898	1	1	-0.110186	-0.238868	-0.0643408	2	7	CENTER	0.9921	1	0.0287918	9	0.9942	1	-0.170936	4	#N/A	#N/A	#N/A	#N/A
sp|A2A870|FBF1_MOUSE_805 806 807_C	R.VEASHL(TTS)phosQQR.E	#N/A	#N/A	#N/A	#N/A	#N/A	#N/A	#N/A	#N/A	#N/A	#N/A	#N/A	#N/A	#N/A	#N/A	#N/A	#N/A	#N/A	#N/A	0.9533	1.62	6.17434	1
sp|A2A884|ZEP3_MOUSE_1032	R.QASphosLNRPPEAELEAVPK.G	#N/A	#N/A	#N/A	#N/A	#N/A	#N/A	#N/A	#N/A	#N/A	#N/A	0.9971	1	-0.452098	1	0.9795	1	-3.02986	1	#N/A	#N/A	#N/A	#N/A
sp|A2A884|ZEP3_MOUSE_1470 1471_C	R.EAETLSSL(SS)phosDVSDPK.E	#N/A	#N/A	#N/A	#N/A	#N/A	#N/A	#N/A	#N/A	#N/A	#N/A	0.9983	0.927	0.118759	4	#N/A	#N/A	#N/A	#N/A	#N/A	#N/A	#N/A	#N/A
sp|A2A884|ZEP3_MOUSE_1480	K.ELSphosPLSHSTLSHGTAPGSEALK.E	#N/A	#N/A	#N/A	#N/A	#N/A	#N/A	#N/A	#N/A	#N/A	#N/A	0.9996	0.997	-0.623285	7	0.999	0.982	-1.47092	3	#N/A	#N/A	#N/A	#N/A
sp|A2A884|ZEP3_MOUSE_1933	R.RPWSphosPSK.E	#N/A	#N/A	#N/A	#N/A	#N/A	#N/A	#N/A	#N/A	#N/A	#N/A	0.9925	0.928	-0.41761	1	#N/A	#N/A	#N/A	#N/A	#N/A	#N/A	#N/A	#N/A
sp|A2A884|ZEP3_MOUSE_1955 1956_C	K.ND(SS)phosPQQCSPAR.E	#N/A	#N/A	#N/A	#N/A	#N/A	#N/A	#N/A	#N/A	#N/A	#N/A	0.9979	0.998	-0.838453	3	#N/A	#N/A	#N/A	#N/A	#N/A	#N/A	#N/A	#N/A
sp|A2A884|ZEP3_MOUSE_1991	R.DLGPHLCGSphosPR.L	1	1	1	1	0.860125	-0.1864	-0.523262	6	1	CENTER	1	1	-0.440694	17	#N/A	#N/A	#N/A	#N/A	#N/A	#N/A	#N/A	#N/A
sp|A2A884|ZEP3_MOUSE_2030	R.RWSphosLGQAESPPQTVLPGK.W	#N/A	#N/A	#N/A	#N/A	#N/A	#N/A	#N/A	#N/A	#N/A	#N/A	0.9993	0.994	-0.304472	2	#N/A	#N/A	#N/A	#N/A	#N/A	#N/A	#N/A	#N/A
sp|A2A884|ZEP3_MOUSE_2053	K.WALAGPCSphosPSADK.S	#N/A	#N/A	#N/A	#N/A	#N/A	#N/A	#N/A	#N/A	#N/A	#N/A	0.9999	0.989	-0.283593	8	#N/A	#N/A	#N/A	#N/A	#N/A	#N/A	#N/A	#N/A
sp|A2A884|ZEP3_MOUSE_2199	R.SRWSphosPTESPSASVSPVAK.V	#N/A	#N/A	#N/A	#N/A	#N/A	#N/A	#N/A	#N/A	#N/A	#N/A	0.9989	0.977	-0.61801	8	#N/A	#N/A	#N/A	#N/A	#N/A	#N/A	#N/A	#N/A
sp|A2A884|ZEP3_MOUSE_2276	R.GLLGSphosPHTLANLK.A	#N/A	#N/A	#N/A	#N/A	#N/A	#N/A	#N/A	#N/A	#N/A	#N/A	0.9999	0.993	-0.283593	4	#N/A	#N/A	#N/A	#N/A	#N/A	#N/A	#N/A	#N/A
sp|A2A884|ZEP3_MOUSE_2287	K.ASSphosFPPLDR.S	#N/A	#N/A	#N/A	#N/A	#N/A	#N/A	#N/A	#N/A	#N/A	#N/A	0.9939	0.975	-0.405928	8	#N/A	#N/A	#N/A	#N/A	#N/A	#N/A	#N/A	#N/A
sp|A2A884|ZEP3_MOUSE_2315	R.NLSphosGEPR.T	0.999	0.9955	1	1	0.604868	-0.0709229	-0.337895	7	3	CENTER	0.9979	1	-0.613161	13	0.9993	1	-0.958715	5	#N/A	#N/A	#N/A	#N/A
sp|A2A884|ZEP3_MOUSE_2324	R.QGSphosPELLGR.G	#N/A	#N/A	#N/A	#N/A	#N/A	#N/A	#N/A	#N/A	#N/A	#N/A	1	1	-0.507766	10	#N/A	#N/A	#N/A	#N/A	#N/A	#N/A	#N/A	#N/A
sp|A2A884|ZEP3_MOUSE_488 489_C	R.R(SS)phosVESPK.S	#N/A	#N/A	#N/A	#N/A	#N/A	#N/A	#N/A	#N/A	#N/A	#N/A	0.9957	0.992	-0.623285	9	#N/A	#N/A	#N/A	#N/A	0.5894	0.988	-3.59955	1
sp|A2A884|ZEP3_MOUSE_489	R.RSSphosVESPK.S	#N/A	#N/A	#N/A	#N/A	#N/A	#N/A	#N/A	#N/A	#N/A	#N/A	0.9972	0.953	-0.638331	4	#N/A	#N/A	#N/A	#N/A	#N/A	#N/A	#N/A	#N/A
sp|A2A884|ZEP3_MOUSE_553 554 555_C	R.G(SYS)phosFDDHVADPEVPSR.N	0.9998	0.9914	1	0.999	0.981431	-0.135774	-0.558603	5	1	CENTER	1	1.001	-0.881044	16	1	1	-0.728418	11	#N/A	#N/A	#N/A	#N/A
sp|A2A884|ZEP3_MOUSE_669	K.AHSphosVGAHEVEK.T	0.9969	1	1	1	-0.0804967	0.454705	0.267601	1	3	CENTER	1	1	-0.643323	5	1	1	-0.4574	2	#N/A	#N/A	#N/A	#N/A
sp|A2A884|ZEP3_MOUSE_710	K.SphosLGDEEEPPAFGSPGPSETAHNRPLGSTK.S	1	0.9638	0.998	0.997	3.49239	-0.974905	-2.23365	3	2	Q4	1	0.998	-0.204881	7	#N/A	#N/A	#N/A	#N/A	#N/A	#N/A	#N/A	#N/A
sp|A2A884|ZEP3_MOUSE_749	K.SAPSphosLEGPTSFQPR.T	#N/A	#N/A	#N/A	#N/A	#N/A	#N/A	#N/A	#N/A	#N/A	#N/A	0.9972	0.995	0.417683	6	#N/A	#N/A	#N/A	#N/A	#N/A	#N/A	#N/A	#N/A
sp|A2A884|ZEP3_MOUSE_786 787 788_C	K.EISVIQH(TSS)phosFEK.S	#N/A	#N/A	#N/A	#N/A	#N/A	#N/A	#N/A	#N/A	#N/A	#N/A	0.9959	0.999	-0.388116	6	#N/A	#N/A	#N/A	#N/A	#N/A	#N/A	#N/A	#N/A
sp|A2A884|ZEP3_MOUSE_915	R.SPSphosQESSISLSGSSR.S	#N/A	#N/A	#N/A	#N/A	#N/A	#N/A	#N/A	#N/A	#N/A	#N/A	#N/A	#N/A	#N/A	#N/A	0.9995	0.993	-0.95081	5	0.998	0.994	-0.945545	1
sp|A2A891|CMTA1_MOUSE_287	R.IISphosPKVEPR.A	#N/A	#N/A	#N/A	#N/A	#N/A	#N/A	#N/A	#N/A	#N/A	#N/A	0.9995	1	0.110322	2	#N/A	#N/A	#N/A	#N/A	#N/A	#N/A	#N/A	#N/A
sp|A2A8L1|CHD5_MOUSE_1841	R.LAEVECLAESHQHLSphosK.E	#N/A	#N/A	#N/A	#N/A	#N/A	#N/A	#N/A	#N/A	#N/A	#N/A	0.9925	0.953	-3.69823	3	#N/A	#N/A	#N/A	#N/A	#N/A	#N/A	#N/A	#N/A
sp|A2A8U2|TM201_MOUSE_441	R.RVSphosPSSLPGR.L	0.9999	1	0.981	0.987	-1.13405	0.398562	0.766304	7	9	Q2	1	0.989	-0.0781234	10	#N/A	#N/A	#N/A	#N/A	#N/A	#N/A	#N/A	#N/A
sp|A2A8U2|TM201_MOUSE_454	R.ALSphosLGTIPPLTR.T	0.9998	1	0.99	0.998	0.705797	0.247817	-0.22899	1	12	CENTER	1	0.996	0.110322	29	#N/A	#N/A	#N/A	#N/A	#N/A	#N/A	#N/A	#N/A
sp|A2A8U2|TM201_MOUSE_466	R.TDSphosGYLFSGSRPPSR.V	0.9551	0.9963	0.995	0.988	0.446966	-0.347594	-0.39728	4	4	CENTER	0.997	0.991	0.191151	12	#N/A	#N/A	#N/A	#N/A	#N/A	#N/A	#N/A	#N/A
sp|A2A8Z1|OSBL9_MOUSE_314 315_C	R.LID(SS)phosGSASVLTHSSSGNSLK.R	0.9744	0.9985	0.173	0.884	-0.208047	0.107783	0.157915	3	3	CENTER	0.9993	0.99	0.366661	5	0.9188	0.222	-0.63284	1	#N/A	#N/A	#N/A	#N/A
sp|A2A8Z1|OSBL9_MOUSE_324	R.LIDSSGSASVLTHSphosSSGNSLK.R	0.9998	0.9999	0.974	0.991	0.15611	-0.449434	-0.302772	1	7	CENTER	0.9999	0.982	0.2698	17	#N/A	#N/A	#N/A	#N/A	#N/A	#N/A	#N/A	#N/A
sp|A2A8Z1|OSBL9_MOUSE_324 325 326_C	R.LIDSSGSASVLTH(SSS)phosGNSLK.R	1	1	0.999	0.999	-0.466442	-0.12753	0.169456	42	40	CENTER	0.9999	0.998	-0.184497	88	1	0.992	-0.134463	16	0.965	0.996	-0.75925	4
sp|A2A8Z1|OSBL9_MOUSE_325	R.LIDSSGSASVLTHSSphosSGNSLKR.P	#N/A	#N/A	#N/A	#N/A	#N/A	#N/A	#N/A	#N/A	#N/A	#N/A	0.9997	0.966	0.214658	3	#N/A	#N/A	#N/A	#N/A	#N/A	#N/A	#N/A	#N/A
sp|A2A8Z1|OSBL9_MOUSE_326	R.LIDSSGSASVLTHSSSphosGNSLK.R	1	1	0.986	0.979	-0.443067	-0.169327	0.13687	7	5	CENTER	1	0.979	-0.163853	7	#N/A	#N/A	#N/A	#N/A	#N/A	#N/A	#N/A	#N/A
sp|A2A8Z1|OSBL9_MOUSE_329	R.LIDSSGSASVLTHSSSGNSphosLK.R	1	1	0.997	0.993	-0.516596	-0.00886191	0.253867	10	11	CENTER	0.9998	0.989	0.450529	10	#N/A	#N/A	#N/A	#N/A	#N/A	#N/A	#N/A	#N/A
sp|A2A9A2|DMTA2_MOUSE_204	K.TLLQAGRPDSphosPQPPPGKPLSPDGADSGPR.T	#N/A	#N/A	#N/A	#N/A	#N/A	#N/A	#N/A	#N/A	#N/A	#N/A	0.9989	0.997	0.366661	10	#N/A	#N/A	#N/A	#N/A	#N/A	#N/A	#N/A	#N/A
sp|A2A9A2|DMTA2_MOUSE_204 214	K.TLLQAGRPDSphosPQPPPGKPLSphosPDGADSGPR.T	#N/A	#N/A	#N/A	#N/A	#N/A	#N/A	#N/A	#N/A	#N/A	#N/A	0.9987	0.993	0.44928	4	#N/A	#N/A	#N/A	#N/A	#N/A	#N/A	#N/A	#N/A
sp|A2A9A2|DMTA2_MOUSE_224 225 226_C	R.(TSS)phosPEVRPGSGSENGDGESFSGSPLAR.A	#N/A	#N/A	#N/A	#N/A	#N/A	#N/A	#N/A	#N/A	#N/A	#N/A	0.9947	0.996	-0.244773	3	#N/A	#N/A	#N/A	#N/A	#N/A	#N/A	#N/A	#N/A
sp|A2A9A2|DMTA2_MOUSE_226	R.TSSphosPEVRPGSGSENGDGESFSGSPLAR.A	#N/A	#N/A	#N/A	#N/A	#N/A	#N/A	#N/A	#N/A	#N/A	#N/A	0.9983	0.927	0.5185	2	#N/A	#N/A	#N/A	#N/A	#N/A	#N/A	#N/A	#N/A
sp|A2A9A2|DMTA2_MOUSE_453	P.LGLSphosPLR.L	#N/A	#N/A	#N/A	#N/A	#N/A	#N/A	#N/A	#N/A	#N/A	#N/A	0.9292	1	0.0936429	12	0.897	1	1.4277	1	0.8489	1	1.66799	2
sp|A2A9C3|SZT2_MOUSE_1115	R.SSISphosAQPPQWHCYAR.L	0.9942	1	0.99	0.991	-2.18286	1.77222	1.97754	7	4	Q2	1	0.981	-0.0172673	16	#N/A	#N/A	#N/A	#N/A	0.988	0.986	-0.147588	1
sp|A2A9C3|SZT2_MOUSE_1641	R.STSphosESSASFPR.S	0.9991	0.9986	0.997	0.993	0.0199052	0.283113	0.131604	5	2	CENTER	0.9987	0.991	0.58239	11	#N/A	#N/A	#N/A	#N/A	#N/A	#N/A	#N/A	#N/A
sp|A2A9C3|SZT2_MOUSE_1650	R.SphosPGQPSSLR.S	0.9999	1	0.971	0.984	-2.0805	0.67867	1.37958	2	3	Q2	1	0.997	-0.314825	10	1	0.988	0.74963	1	#N/A	#N/A	#N/A	#N/A
sp|A2A9C3|SZT2_MOUSE_2121	R.SphosQEPISSEDSVAPR.S	#N/A	#N/A	#N/A	#N/A	#N/A	#N/A	#N/A	#N/A	#N/A	#N/A	1	0.997	-0.613161	5	#N/A	#N/A	#N/A	#N/A	0.9941	0.996	-0.926562	1
sp|A2A9C3|SZT2_MOUSE_2414	K.SGPLDTKSphosPACR.A	#N/A	#N/A	#N/A	#N/A	#N/A	#N/A	#N/A	#N/A	#N/A	#N/A	0.999	0.989	-1.05587	1	#N/A	#N/A	#N/A	#N/A	#N/A	#N/A	#N/A	#N/A
sp|A2A9C3|SZT2_MOUSE_2421	R.ANTphosFPCTPVSGEPVTPPSK.A	0.9997	0.9997	0.999	0.999	1.4572	0.294854	-0.581172	8	6	NR	0.999	0.998	0.00725229	10	#N/A	#N/A	#N/A	#N/A	#N/A	#N/A	#N/A	#N/A
sp|A2A9C3|SZT2_MOUSE_2421 2433	R.ANTphosFPCTPVSGEPVTphosPPSK.A	0.9994	0.9989	0.992	0.871	-4.4193	1.6501	3.0347	1	1	Q2	0.9963	0.637	-0.550876	1	#N/A	#N/A	#N/A	#N/A	0.9996	0.98	3.31184	1
sp|A2A9C3|SZT2_MOUSE_2433	R.ANTFPCTPVSGEPVTphosPPSK.A	0.9999	0.9997	0.996	0.996	-1.74294	1.70205	1.72249	8	3	Q2	0.9998	0.993	-0.881266	11	0.9982	0.984	0.0651314	3	0.6103	0.976	-1.60702	1
sp|A2A9C3|SZT2_MOUSE_2485 2489	R.TphosPGGSphosER.A	#N/A	#N/A	#N/A	#N/A	#N/A	#N/A	#N/A	#N/A	#N/A	#N/A	0.9395	1	-6.64	1	#N/A	#N/A	#N/A	#N/A	#N/A	#N/A	#N/A	#N/A
sp|A2A9C3|SZT2_MOUSE_3230	R.LPLEPETPGSLVGSphosPR.E	0.9994	1	0.773	0.997	1.25973	0.0323026	-0.613715	1	16	NR	0.9999	0.994	1.72923	11	#N/A	#N/A	#N/A	#N/A	0.9999	0.993	3.31184	1
sp|A2A9C3|SZT2_MOUSE_703	R.VQSKEPTphosPK.V	#N/A	#N/A	#N/A	#N/A	#N/A	#N/A	#N/A	#N/A	#N/A	#N/A	0.9966	0.992	0.232806	3	#N/A	#N/A	#N/A	#N/A	0.9997	0.993	0.453862	1
sp|A2A9C3|SZT2_MOUSE_717 718 720_C	K.GLGGVGG(SS)phosPSphosK.S	#N/A	#N/A	#N/A	#N/A	#N/A	#N/A	#N/A	#N/A	#N/A	#N/A	#N/A	#N/A	#N/A	#N/A	0.9946	1.292	6.41948	1	#N/A	#N/A	#N/A	#N/A
sp|A2AAE1|K1109_MOUSE_1196	K.TVDGNVNSphosMK.R	1	0.9404	0.997	0.981	-0.34555	-0.221166	0.0621924	2	1	CENTER	0.9381	0.993	-0.0927702	1	#N/A	#N/A	#N/A	#N/A	#N/A	#N/A	#N/A	#N/A
sp|A2AAE1|K1109_MOUSE_1206	K.SphosVGIEGERK.T	#N/A	#N/A	#N/A	#N/A	#N/A	#N/A	#N/A	#N/A	#N/A	#N/A	0.9841	1	0.629696	1	#N/A	#N/A	#N/A	#N/A	#N/A	#N/A	#N/A	#N/A
sp|A2AAE1|K1109_MOUSE_1219	K.TQHLSphosLQVPLR.S	#N/A	#N/A	#N/A	#N/A	#N/A	#N/A	#N/A	#N/A	#N/A	#N/A	0.9975	0.968	0.653943	1	#N/A	#N/A	#N/A	#N/A	#N/A	#N/A	#N/A	#N/A
sp|A2AAE1|K1109_MOUSE_1290	R.RDDGQASVPTEISGTSPVSphosPNTQDK.S	0.9952	0.9996	0.99	0.995	-0.636089	6.64	3.63804	2	1	NR	0.9351	0.951	-0.855731	1	#N/A	#N/A	#N/A	#N/A	0.9998	0.995	3.72688	1
sp|A2AAE1|K1109_MOUSE_1301	K.SVGQSphosPLRSPLKR.Q	1	0.9928	0.998	0.993	-0.693474	0.57103	0.632252	3	1	CENTER	1	0.995	-0.191334	5	0.961	0.945	-0.373753	1	0.9885	0.549	-0.227316	1
sp|A2AAE1|K1109_MOUSE_1305	K.SVGQSPLRSphosPLKR.Q	0.9735	0.9896	0.976	0.974	-0.171226	1.03599	0.603609	2	1	NR	0.9995	0.95	-0.276154	2	#N/A	#N/A	#N/A	#N/A	0.9907	0.674	0.852412	1
sp|A2AAE1|K1109_MOUSE_1312	R.QASphosVCSTR.L	0.9999	1	0.991	0.996	0.769927	0.0651387	-0.352394	1	3	CENTER	0.9998	0.994	-0.0384459	2	#N/A	#N/A	#N/A	#N/A	0.9999	0.996	-0.195951	1
sp|A2AAE1|K1109_MOUSE_1355	R.SDENVLDSphosPKQR.R	1	1	0.999	0.999	0.448025	-0.152453	-0.300239	10	3	CENTER	1	0.998	0.118759	22	1	0.995	-0.569939	4	#N/A	#N/A	#N/A	#N/A
sp|A2AAE1|K1109_MOUSE_1364	R.SFGSphosFPYTPSADSNSFHQYR.S	#N/A	#N/A	#N/A	#N/A	#N/A	#N/A	#N/A	#N/A	#N/A	#N/A	0.9949	0.941	-0.518696	3	#N/A	#N/A	#N/A	#N/A	#N/A	#N/A	#N/A	#N/A
sp|A2AAE1|K1109_MOUSE_1367 1368_C	R.SFGSFP(YT)phosPSADSNSFHQYR.S	#N/A	#N/A	#N/A	#N/A	#N/A	#N/A	#N/A	#N/A	#N/A	#N/A	0.9968	0.994	0.536586	3	#N/A	#N/A	#N/A	#N/A	#N/A	#N/A	#N/A	#N/A
sp|A2AAE1|K1109_MOUSE_1436	R.GSIYHSphosVEGPLAVHGEGITDPR.T	0.9997	0.9991	0.995	0.985	0.791953	0.490498	-0.150727	3	2	CENTER	0.9996	0.992	-0.758034	13	#N/A	#N/A	#N/A	#N/A	#N/A	#N/A	#N/A	#N/A
sp|A2AAE1|K1109_MOUSE_1681	K.TTFSENLSphosPK.Q	#N/A	#N/A	#N/A	#N/A	#N/A	#N/A	#N/A	#N/A	#N/A	#N/A	0.9998	0.99	-0.244773	3	#N/A	#N/A	#N/A	#N/A	#N/A	#N/A	#N/A	#N/A
sp|A2AAE1|K1109_MOUSE_2247	K.THTHSphosDSALK.L	#N/A	#N/A	#N/A	#N/A	#N/A	#N/A	#N/A	#N/A	#N/A	#N/A	0.9612	0.928	-0.0332692	1	#N/A	#N/A	#N/A	#N/A	#N/A	#N/A	#N/A	#N/A
sp|A2AAE1|K1109_MOUSE_2368	R.GSVVQESphosPVTK.S	#N/A	#N/A	#N/A	#N/A	#N/A	#N/A	#N/A	#N/A	#N/A	#N/A	0.9955	0.989	-0.0025724	1	#N/A	#N/A	#N/A	#N/A	#N/A	#N/A	#N/A	#N/A
sp|A2AAE1|K1109_MOUSE_2601	R.YTAGSphosASPTPTFK.T	0.9922	0.9991	0.479	0.902	0.604868	0.107511	-0.248678	1	4	CENTER	0.9984	0.959	-0.117867	4	0.9986	0.485	-0.38553	6	#N/A	#N/A	#N/A	#N/A
sp|A2AAE1|K1109_MOUSE_2603	R.YTAGSASphosPTPTFK.T	0.9999	0.9998	0.995	0.994	-0.461803	0.0359923	0.248898	7	9	CENTER	0.9999	0.989	-0.163787	20	#N/A	#N/A	#N/A	#N/A	#N/A	#N/A	#N/A	#N/A
sp|A2AAE1|K1109_MOUSE_2737	K.SSETFGPAGVRSphosPTEPTCR.V	0.9959	0.9977	0.953	0.976	-1.26783	1.86007	1.56395	3	1	Q2	0.9992	0.951	0.410993	12	#N/A	#N/A	#N/A	#N/A	0.9986	0.868	3.50449	1
sp|A2AAE1|K1109_MOUSE_2755	R.VVFENEQDNNSphosLTK.T	0.9999	0.9995	0.995	0.994	0.492393	0.0211953	-0.235599	11	7	CENTER	0.9998	0.988	-0.321395	29	0.999	0.929	-1.16411	3	#N/A	#N/A	#N/A	#N/A
sp|A2AAE1|K1109_MOUSE_2931 2932_C	R.QP(ST)phosAPQPMKEDIATPLPSEK.T	#N/A	#N/A	#N/A	#N/A	#N/A	#N/A	#N/A	#N/A	#N/A	#N/A	0.935	0.998	-0.0332692	1	#N/A	#N/A	#N/A	#N/A	#N/A	#N/A	#N/A	#N/A
sp|A2AAE1|K1109_MOUSE_3562	K.LGASphosEGTINQEIQR.Y	#N/A	#N/A	#N/A	#N/A	#N/A	#N/A	#N/A	#N/A	#N/A	#N/A	0.9988	0.991	0.0936429	3	#N/A	#N/A	#N/A	#N/A	#N/A	#N/A	#N/A	#N/A
sp|A2AAE1|K1109_MOUSE_3635 3636_C	R.A(SS)phosRIGETDELPEIR.V	#N/A	#N/A	#N/A	#N/A	#N/A	#N/A	#N/A	#N/A	#N/A	#N/A	0.9996	0.998	-0.296082	8	#N/A	#N/A	#N/A	#N/A	#N/A	#N/A	#N/A	#N/A
sp|A2AAE1|K1109_MOUSE_3653	R.VDAASphosPGPR.V	1	1	1	1	-0.628622	0.459941	0.544282	3	4	CENTER	1	1	0.0288789	2	0.7003	1	-0.815432	2	#N/A	#N/A	#N/A	#N/A
sp|A2AAE1|K1109_MOUSE_3750 3752 3753_C	R.KPSphosH(TS)phosRKK.A	#N/A	#N/A	#N/A	#N/A	#N/A	#N/A	#N/A	#N/A	#N/A	#N/A	#N/A	#N/A	#N/A	#N/A	0.9141	1.334	-4.94438	2	#N/A	#N/A	#N/A	#N/A
sp|A2AAE1|K1109_MOUSE_3752 3753	R.KPSHTphosSphosRKK.A	0.9981	0.9894	0.987	0.991	6.64	6.64	0	4	8	Q1	0.998	0.978	-6.64	7	#N/A	#N/A	#N/A	#N/A	#N/A	#N/A	#N/A	#N/A
sp|A2AAE1|K1109_MOUSE_3752 3753_C	R.KPSH(TS)phosRKK.A	#N/A	#N/A	#N/A	#N/A	#N/A	#N/A	#N/A	#N/A	#N/A	#N/A	0.9829	1.756	-6.64	3	0.8882	1.444	-6.64	1	#N/A	#N/A	#N/A	#N/A
sp|A2AAE1|K1109_MOUSE_3781	R.SLSphosGTATER.N	#N/A	#N/A	#N/A	#N/A	#N/A	#N/A	#N/A	#N/A	#N/A	#N/A	0.9999	0.992	-0.445584	4	#N/A	#N/A	#N/A	#N/A	#N/A	#N/A	#N/A	#N/A
sp|A2AAE1|K1109_MOUSE_3830	R.SphosLDQDSPSK.K	#N/A	#N/A	#N/A	#N/A	#N/A	#N/A	#N/A	#N/A	#N/A	#N/A	0.9765	0.993	2.21466	1	#N/A	#N/A	#N/A	#N/A	#N/A	#N/A	#N/A	#N/A
sp|A2AAE1|K1109_MOUSE_3835	R.SLDQDSphosPSKK.K	0.9994	0.9999	0.994	0.989	0.244465	0.415536	0.0855353	3	2	CENTER	0.9998	0.99	-0.540229	7	#N/A	#N/A	#N/A	#N/A	#N/A	#N/A	#N/A	#N/A
sp|A2AAE1|K1109_MOUSE_3894	K.TLKTESphosPNASR.G	#N/A	#N/A	#N/A	#N/A	#N/A	#N/A	#N/A	#N/A	#N/A	#N/A	0.9972	0.949	0.232806	1	#N/A	#N/A	#N/A	#N/A	#N/A	#N/A	#N/A	#N/A
sp|A2AAE1|K1109_MOUSE_3908	R.TLSphosKESK.L	#N/A	#N/A	#N/A	#N/A	#N/A	#N/A	#N/A	#N/A	#N/A	#N/A	0.9757	0.991	0.0287918	7	0.9083	0.982	-0.61294	1	0.727	0.825	-0.16389	1
sp|A2AAE1|K1109_MOUSE_3996	K.ALETIPITphosPIER.N	0.9999	1	0.993	0.997	-0.404847	1.51668	0.960762	5	10	Q2	1	0.996	-0.270769	23	#N/A	#N/A	#N/A	#N/A	#N/A	#N/A	#N/A	#N/A
sp|A2AAE1|K1109_MOUSE_4124	K.AGMPGSSGLGSphosPLGR.S	#N/A	#N/A	#N/A	#N/A	#N/A	#N/A	#N/A	#N/A	#N/A	#N/A	0.9997	0.974	-4.32915	3	#N/A	#N/A	#N/A	#N/A	#N/A	#N/A	#N/A	#N/A
sp|A2AAE1|K1109_MOUSE_4308	R.LFLGDQTVNLPTSGPGTPDSIEGVSQHLSphosPESSR.K	#N/A	#N/A	#N/A	#N/A	#N/A	#N/A	#N/A	#N/A	#N/A	#N/A	1	0.985	-0.561446	3	#N/A	#N/A	#N/A	#N/A	#N/A	#N/A	#N/A	#N/A
sp|A2AAE1|K1109_MOUSE_4367	R.SphosVSDSSVPR.R	0.987	0.988	0.987	0.955	0.0864006	-0.428255	-0.257328	3	4	CENTER	0.9943	0.955	0.347304	8	#N/A	#N/A	#N/A	#N/A	#N/A	#N/A	#N/A	#N/A
sp|A2AAE1|K1109_MOUSE_628	K.MVPETGIPAECQSphosGQK.T	#N/A	#N/A	#N/A	#N/A	#N/A	#N/A	#N/A	#N/A	#N/A	#N/A	0.9618	0.981	-0.947229	1	#N/A	#N/A	#N/A	#N/A	#N/A	#N/A	#N/A	#N/A
sp|A2AAJ9|OBSCN_MOUSE_5938 5939	S.SphosSphosGGELDDAFR.R	#N/A	#N/A	#N/A	#N/A	#N/A	#N/A	#N/A	#N/A	#N/A	#N/A	0.9691	1	-0.316014	4	#N/A	#N/A	#N/A	#N/A	0.6892	1	-0.16389	1
sp|A2AAJ9|OBSCN_MOUSE_7671	K.SphosMPAEEAHFINTK.Q	#N/A	#N/A	#N/A	#N/A	#N/A	#N/A	#N/A	#N/A	#N/A	#N/A	0.9373	0.957	-6.14575	3	#N/A	#N/A	#N/A	#N/A	#N/A	#N/A	#N/A	#N/A
sp|A2AAY5|SPD2B_MOUSE_573	R.DSphosRKPEPK.L	0.9906	0.9886	1	1	6.22716	6.64	0.20642	4	5	Q1	0.9929	1	-6.64	7	0.993	1	-6.64	3	#N/A	#N/A	#N/A	#N/A
sp|A2AAY5|SPD2B_MOUSE_646	P.KPTPSphosPK.T	0.9766	0.9671	0.991	0.976	0.0728541	0.254117	0.0906315	1	2	CENTER	0.9755	0.979	0.060853	3	#N/A	#N/A	#N/A	#N/A	#N/A	#N/A	#N/A	#N/A
sp|A2AB59|RHG27_MOUSE_227	D.PPEPVYphosANVER.Q	1	1	1	1	-0.283711	0.0937078	0.188709	13	9	CENTER	1	1	0.0287918	7	1	1	-0.551502	4	1	1	0.00806246	3
sp|A2AB59|RHG27_MOUSE_241	R.SphosAAAPPR.L	#N/A	#N/A	#N/A	#N/A	#N/A	#N/A	#N/A	#N/A	#N/A	#N/A	0.9522	1	6.39908	4	#N/A	#N/A	#N/A	#N/A	#N/A	#N/A	#N/A	#N/A
sp|A2AB59|RHG27_MOUSE_249	R.SAAAPPRLSphosPVWETHTDTGTGRPY.Y	0.9768	0.9456	0.999	0.999	-0.71706	0.118447	0.417754	13	4	CENTER	0.9295	0.997	0.242698	4	#N/A	#N/A	#N/A	#N/A	#N/A	#N/A	#N/A	#N/A
sp|A2AB59|RHG27_MOUSE_458 459_C	R.K(SS)phosQDSDTPAQASPPEEK.L	0.9985	0.9984	0.974	0.91	0.439282	0.663505	0.112112	3	2	CENTER	0.9796	0.5	-0.0781234	2	#N/A	#N/A	#N/A	#N/A	0.9969	0.996	1.18315	2
sp|A2AB59|RHG27_MOUSE_459	R.KSSphosQDSDTPAQASPPEEK.L	0.9995	0.9996	0.982	0.958	0.0461367	0.581154	0.267509	3	3	CENTER	#N/A	#N/A	#N/A	#N/A	#N/A	#N/A	#N/A	#N/A	0.9984	0.927	0.519362	2
sp|A2AB59|RHG27_MOUSE_469	K.SSQDSDTPAQASphosPPEEK.L	1	1	0.998	0.997	0.604868	-0.916346	-0.760607	41	4	Q4	0.9926	0.961	-0.510287	4	#N/A	#N/A	#N/A	#N/A	0.9999	0.992	-0.560889	4
sp|A2AB59|RHG27_MOUSE_535	K.LSTphosPEYTVELK.G	0.9952	0.9982	0.987	0.988	-0.32523	1.13199	0.728608	1	2	Q2	0.9989	0.987	2.45918	2	#N/A	#N/A	#N/A	#N/A	#N/A	#N/A	#N/A	#N/A
sp|A2AB59|RHG27_MOUSE_620	R.LGSphosWREEDVR.Q	#N/A	#N/A	#N/A	#N/A	#N/A	#N/A	#N/A	#N/A	#N/A	#N/A	0.9908	1	0.605849	7	#N/A	#N/A	#N/A	#N/A	0.9627	1	2.66914	2
sp|A2AB59|RHG27_MOUSE_632	R.QNAASphosPSLSPGGLESDLSR.V	1	1	0.998	0.997	0.354889	-0.256789	-0.305839	35	32	CENTER	1	0.996	0.101982	64	0.9999	0.99	-0.442839	22	#N/A	#N/A	#N/A	#N/A
sp|A2AB59|RHG27_MOUSE_632 636	R.QNAASphosPSLSphosPGGLESDLSR.V	0.9994	0.9991	0.899	0.685	0.51054	-0.221166	-0.365853	5	1	CENTER	0.9999	0.946	-0.308904	13	#N/A	#N/A	#N/A	#N/A	1	0.973	-0.139344	4
sp|A2AB59|RHG27_MOUSE_634	R.QNAASPSphosLSPGGLESDLSR.V	1	1	0.99	0.911	0.257938	-0.293315	-0.275627	16	11	CENTER	1	0.917	0.060853	12	0.9999	0.709	0.579705	5	#N/A	#N/A	#N/A	#N/A
sp|A2AB59|RHG27_MOUSE_634 636	R.QNAASPSphosLSphosPGGLESDLSR.V	#N/A	#N/A	#N/A	#N/A	#N/A	#N/A	#N/A	#N/A	#N/A	#N/A	0.9995	0.672	-0.0991451	2	#N/A	#N/A	#N/A	#N/A	0.9998	0.921	-0.147588	3
sp|A2AB59|RHG27_MOUSE_636	R.QNAASPSLSphosPGGLESDLSR.V	1	1	0.98	0.99	-0.0664545	-0.103348	-0.0184469	10	6	CENTER	1	0.986	0.273826	12	1	0.99	0.164769	6	#N/A	#N/A	#N/A	#N/A
sp|A2AB59|RHG27_MOUSE_660	R.RPTphosLQSLR.D	#N/A	#N/A	#N/A	#N/A	#N/A	#N/A	#N/A	#N/A	#N/A	#N/A	0.9846	0.968	-0.171746	2	#N/A	#N/A	#N/A	#N/A	#N/A	#N/A	#N/A	#N/A
sp|A2ABV5|MED14_MOUSE_1117	R.AGNWPGSphosPQVSGPSPATR.L	0.9999	1	0.999	0.998	0.4323	0.605365	0.0865326	10	10	CENTER	1	0.997	-0.321395	37	0.9976	0.935	-1.83533	1	0.9998	0.998	0.32823	4
sp|A2ABV5|MED14_MOUSE_1133	R.LPGMSphosPANPSLHSPVPDVSHSPR.A	1	1	0.997	0.999	-0.424084	-0.512628	-0.0442723	5	3	CENTER	#N/A	#N/A	#N/A	#N/A	#N/A	#N/A	#N/A	#N/A	#N/A	#N/A	#N/A	#N/A
sp|A2ABV5|MED14_MOUSE_1133 1141	R.LPGMSphosPANPSLHSphosPVPDVSHSPR.A	#N/A	#N/A	#N/A	#N/A	#N/A	#N/A	#N/A	#N/A	#N/A	#N/A	0.9999	0.99	-0.653238	3	#N/A	#N/A	#N/A	#N/A	#N/A	#N/A	#N/A	#N/A
sp|A2ABV5|MED14_MOUSE_1133 1141 1149	R.LPGMSphosPANPSLHSphosPVPDVSHSphosPR.A	#N/A	#N/A	#N/A	#N/A	#N/A	#N/A	#N/A	#N/A	#N/A	#N/A	0.9995	0.778	0.449124	1	#N/A	#N/A	#N/A	#N/A	0.9999	0.947	-0.787993	4
sp|A2ABV5|MED14_MOUSE_1133 1149	R.LPGMSphosPANPSLHSPVPDVSHSphosPR.A	#N/A	#N/A	#N/A	#N/A	#N/A	#N/A	#N/A	#N/A	#N/A	#N/A	0.9988	0.659	0.0130245	1	#N/A	#N/A	#N/A	#N/A	0.9997	0.988	0.997165	2
sp|A2ABV5|MED14_MOUSE_1141	R.LPGMSPANPSLHSphosPVPDVSHSPR.A	0.9999	0.9998	0.995	0.999	-0.47034	1.56189	1.01611	2	2	Q2	#N/A	#N/A	#N/A	#N/A	#N/A	#N/A	#N/A	#N/A	#N/A	#N/A	#N/A	#N/A
sp|A2ABV5|MED14_MOUSE_1141 1149	R.LPGMSPANPSLHSphosPVPDVSHSphosPR.A	#N/A	#N/A	#N/A	#N/A	#N/A	#N/A	#N/A	#N/A	#N/A	#N/A	0.9999	0.98	-0.429013	6	#N/A	#N/A	#N/A	#N/A	0.9999	0.992	-0.558522	4
sp|A2ABV5|MED14_MOUSE_1149	R.LPGMSPANPSLHSPVPDVSHSphosPR.A	1	1	0.99	0.997	-0.191293	-0.144306	0.0234932	6	6	CENTER	0.9998	0.981	-0.64828	6	#N/A	#N/A	#N/A	#N/A	#N/A	#N/A	#N/A	#N/A
sp|A2ABV5|MED14_MOUSE_623	K.LSphosDDPCPIDSK.K	#N/A	#N/A	#N/A	#N/A	#N/A	#N/A	#N/A	#N/A	#N/A	#N/A	0.9426	0.927	-4.74894	2	#N/A	#N/A	#N/A	#N/A	#N/A	#N/A	#N/A	#N/A
sp|A2ADY9|DDI2_MOUSE_120 121_C	R.TQAQH(SS)phosPGEMASSPQGLDNPALLR.D	#N/A	#N/A	#N/A	#N/A	#N/A	#N/A	#N/A	#N/A	#N/A	#N/A	0.9996	0.996	0.605849	3	#N/A	#N/A	#N/A	#N/A	#N/A	#N/A	#N/A	#N/A
sp|A2ADY9|DDI2_MOUSE_121	R.TQAQHSSphosPGEMASSPQGLDNPALLR.D	#N/A	#N/A	#N/A	#N/A	#N/A	#N/A	#N/A	#N/A	#N/A	#N/A	0.9998	0.981	0.795182	2	#N/A	#N/A	#N/A	#N/A	0.9999	0.986	-0.313898	2
sp|A2ADY9|DDI2_MOUSE_127 128_C	R.TQAQHSSPGEMA(SS)phosPQGLDNPALLR.D	0.9999	0.9998	1	0.999	-3.40485	2.39283	2.89884	3	3	Q2	0.9999	1	0.307768	5	#N/A	#N/A	#N/A	#N/A	0.9999	1	2.69743	2
sp|A2ADY9|DDI2_MOUSE_128	R.TQAQHSSPGEMASSphosPQGLDNPALLR.D	#N/A	#N/A	#N/A	#N/A	#N/A	#N/A	#N/A	#N/A	#N/A	#N/A	0.9997	0.91	0.307768	1	#N/A	#N/A	#N/A	#N/A	#N/A	#N/A	#N/A	#N/A
sp|A2ADY9|DDI2_MOUSE_194	R.LFSphosADPFDLEAQAK.L	#N/A	#N/A	#N/A	#N/A	#N/A	#N/A	#N/A	#N/A	#N/A	#N/A	1	1	0.327133	2	#N/A	#N/A	#N/A	#N/A	#N/A	#N/A	#N/A	#N/A
sp|A2AEV7|CC120_MOUSE_250 253	R.AVSphosGGSphosPERR.A	#N/A	#N/A	#N/A	#N/A	#N/A	#N/A	#N/A	#N/A	#N/A	#N/A	#N/A	#N/A	#N/A	#N/A	#N/A	#N/A	#N/A	#N/A	0.9407	1	0.311843	1
sp|A2AEV7|CC120_MOUSE_283	R.NSVASPTSphosPTR.S	#N/A	#N/A	#N/A	#N/A	#N/A	#N/A	#N/A	#N/A	#N/A	#N/A	#N/A	#N/A	#N/A	#N/A	#N/A	#N/A	#N/A	#N/A	0.999	0.94	-3.66544	1
sp|A2AEV7|CC120_MOUSE_357	R.SNSphosSEALLVDR.A	#N/A	#N/A	#N/A	#N/A	#N/A	#N/A	#N/A	#N/A	#N/A	#N/A	0.9993	0.981	0.307768	1	#N/A	#N/A	#N/A	#N/A	#N/A	#N/A	#N/A	#N/A
sp|A2AEV7|CC120_MOUSE_357 358_C	R.SN(SS)phosEALLVDR.A	#N/A	#N/A	#N/A	#N/A	#N/A	#N/A	#N/A	#N/A	#N/A	#N/A	0.9933	0.98	-0.121554	2	0.9985	0.889	-0.4088	1	#N/A	#N/A	#N/A	#N/A
sp|A2AF47|DOC11_MOUSE_1135 1136_C	R.(YT)phosAISVIK.N	#N/A	#N/A	#N/A	#N/A	#N/A	#N/A	#N/A	#N/A	#N/A	#N/A	#N/A	#N/A	#N/A	#N/A	0.9948	0.997	0.0491899	3	#N/A	#N/A	#N/A	#N/A
sp|A2AF47|DOC11_MOUSE_12	K.RLSphosKPGTAAELR.Q	1	1	0.998	0.997	0.791953	-0.0551556	-0.423554	17	27	CENTER	1	0.996	0.288659	67	1	0.988	-0.918749	9	#N/A	#N/A	#N/A	#N/A
sp|A2AF47|DOC11_MOUSE_1208	R.DEFPCGFVSphosPTNR.G	0.9994	0.9992	0.99	0.984	-1.01857	1.20997	1.11427	3	4	Q2	0.9998	0.987	-0.283593	16	#N/A	#N/A	#N/A	#N/A	#N/A	#N/A	#N/A	#N/A
sp|A2AF47|DOC11_MOUSE_1214	R.GSphosLASDKDTAYGSFQNGHGIK.R	0.9993	0.9972	0.935	0.964	0.290759	-0.0197337	-0.155246	2	4	CENTER	0.9963	0.987	0.729231	7	0.8655	0.408	0.347531	1	0.9933	0.987	0.640528	2
sp|A2AF47|DOC11_MOUSE_1225	R.GSLASDKDTAYGSphosFQNGHGIK.R	0.9969	0.9899	0.975	0.959	0.0461367	0.752199	0.353031	1	1	CENTER	0.9935	0.992	-0.0705731	8	0.9743	0.937	2.03342	3	0.9783	0.967	1.45386	1
sp|A2AF47|DOC11_MOUSE_1237	K.REDSphosRGSLIPEGATGFPDPGSTSENTR.Q	1	1	0.993	0.996	0.306526	-0.256789	-0.281658	23	10	CENTER	1	0.987	-0.135839	25	0.9956	0.499	0.164667	6	0.9956	0.498	0.334563	3
sp|A2AF47|DOC11_MOUSE_1237 1240	R.EDSphosRGSphosLIPEGATGFPDPGSTSENTR.Q	#N/A	#N/A	#N/A	#N/A	#N/A	#N/A	#N/A	#N/A	#N/A	#N/A	0.9995	0.978	0.755227	3	#N/A	#N/A	#N/A	#N/A	#N/A	#N/A	#N/A	#N/A
sp|A2AF47|DOC11_MOUSE_1240	R.EDSRGSphosLIPEGATGFPDPGSTSENTR.Q	0.9996	0.9976	0.997	0.993	-0.267504	0.0995085	0.183506	10	4	CENTER	1	0.995	-0.204881	11	0.9975	0.963	0.164667	2	1	0.957	0.026441	3
sp|A2AF47|DOC11_MOUSE_1254	R.GSLIPEGATGFPDPGSphosTSENTR.Q	#N/A	#N/A	#N/A	#N/A	#N/A	#N/A	#N/A	#N/A	#N/A	#N/A	0.9964	0.985	0.836147	1	#N/A	#N/A	#N/A	#N/A	#N/A	#N/A	#N/A	#N/A
sp|A2AF47|DOC11_MOUSE_1266	R.SphosSVSQYNR.L	#N/A	#N/A	#N/A	#N/A	#N/A	#N/A	#N/A	#N/A	#N/A	#N/A	0.9981	0.918	1.01302	1	#N/A	#N/A	#N/A	#N/A	#N/A	#N/A	#N/A	#N/A
sp|A2AF47|DOC11_MOUSE_1266 1267_C	R.(SS)phosVSQYNR.L	0.9983	0.999	1	0.998	-0.561608	-0.119472	0.221068	4	8	CENTER	0.998	0.998	0.229462	16	0.9943	0.998	0.164667	4	#N/A	#N/A	#N/A	#N/A
sp|A2AF47|DOC11_MOUSE_1350	K.SphosQTMPALR.N	#N/A	#N/A	#N/A	#N/A	#N/A	#N/A	#N/A	#N/A	#N/A	#N/A	0.9944	0.966	0.214658	3	#N/A	#N/A	#N/A	#N/A	#N/A	#N/A	#N/A	#N/A
sp|A2AF47|DOC11_MOUSE_1352	R.KSQTphosMPALR.N	0.9984	0.9975	0.995	0.99	0.354889	-0.0949243	-0.224907	11	8	CENTER	0.9998	0.99	-0.177594	34	0.9709	0.969	0.164667	1	#N/A	#N/A	#N/A	#N/A
sp|A2AF47|DOC11_MOUSE_156 157 158_C	K.IPNHVFEIDEDCEKDED(SSS)phosLCSQK.G	0.9985	0.9998	0.999	1	-0.433606	-0.0709229	0.181342	11	5	CENTER	1	0.999	0.0771548	22	#N/A	#N/A	#N/A	#N/A	0.9887	0.999	-0.973559	3
sp|A2AF47|DOC11_MOUSE_158	K.IPNHVFEIDEDCEKDEDSSSphosLCSQK.G	0.9836	0.9919	0.976	0.963	-0.747921	0.0605072	0.404214	1	4	CENTER	0.9737	0.943	0.0447333	3	#N/A	#N/A	#N/A	#N/A	0.9913	0.975	-0.317513	3
sp|A2AF47|DOC11_MOUSE_2059 2060 2061_C	F.CAISG(TSS)phosNR.G	#N/A	#N/A	#N/A	#N/A	#N/A	#N/A	#N/A	#N/A	#N/A	#N/A	0.5491	0.902	0.449124	1	#N/A	#N/A	#N/A	#N/A	0.9489	0.951	-0.402402	1
sp|A2AF47|DOC11_MOUSE_23	R.LSKPGTAAELRQSphosVSEAVR.G	0.9986	0.9988	0.995	0.995	0.931678	0.92093	-0.00537392	7	10	Q1	0.9996	0.987	0.288659	12	0.9951	0.965	0.309057	5	#N/A	#N/A	#N/A	#N/A
sp|A2AF47|DOC11_MOUSE_294 295 296_C	K.KDTVEAIQEEE(TSS)phosQGK.A	0.9998	0.9793	1	0.999	-0.815036	0.975994	0.895515	3	2	Q2	0.9941	1	0.260732	8	0.9893	1	4.97202	1	#N/A	#N/A	#N/A	#N/A
sp|A2AF47|DOC11_MOUSE_306	K.AENIMASphosLER.S	#N/A	#N/A	#N/A	#N/A	#N/A	#N/A	#N/A	#N/A	#N/A	#N/A	0.9999	1	-0.767194	1	#N/A	#N/A	#N/A	#N/A	#N/A	#N/A	#N/A	#N/A
sp|A2AF47|DOC11_MOUSE_31	R.GSphosVVLEK.A	#N/A	#N/A	#N/A	#N/A	#N/A	#N/A	#N/A	#N/A	#N/A	#N/A	0.9978	1	1.07715	5	#N/A	#N/A	#N/A	#N/A	#N/A	#N/A	#N/A	#N/A
sp|A2AF47|DOC11_MOUSE_54	R.KTphosQIYSDPLR.D	#N/A	#N/A	#N/A	#N/A	#N/A	#N/A	#N/A	#N/A	#N/A	#N/A	1	0.994	0.144371	4	#N/A	#N/A	#N/A	#N/A	#N/A	#N/A	#N/A	#N/A
sp|A2AF47|DOC11_MOUSE_57	R.KTQIYphosSDPLR.D	0.9985	0.9995	0.992	0.994	-0.145669	0.343341	0.244505	8	12	CENTER	0.9994	0.991	0.110322	12	0.9992	0.964	0.0651314	11	#N/A	#N/A	#N/A	#N/A
sp|A2AF47|DOC11_MOUSE_57 58_C	K.TQI(YS)phosDPLR.D	0.9915	0.9955	1	0.998	1.52892	0.455336	-0.536792	1	4	Q1	0.996	1	-0.149914	5	0.9994	0.996	0.0651314	19	#N/A	#N/A	#N/A	#N/A
sp|A2AF47|DOC11_MOUSE_797	R.RQSphosNADIK.W	#N/A	#N/A	#N/A	#N/A	#N/A	#N/A	#N/A	#N/A	#N/A	#N/A	0.9997	1	0.288659	5	#N/A	#N/A	#N/A	#N/A	#N/A	#N/A	#N/A	#N/A
sp|A2AF53|T185A_MOUSE_333	R.VVITQSphosPGK.Y	#N/A	#N/A	#N/A	#N/A	#N/A	#N/A	#N/A	#N/A	#N/A	#N/A	1	0.943	-0.429198	11	#N/A	#N/A	#N/A	#N/A	#N/A	#N/A	#N/A	#N/A
sp|A2AFS3|K1324_MOUSE_675	S.ALAGTphosVSLAGVPSFTSK.G	#N/A	#N/A	#N/A	#N/A	#N/A	#N/A	#N/A	#N/A	#N/A	#N/A	0.983	0.979	-6.64	4	#N/A	#N/A	#N/A	#N/A	0.9599	0.979	-4.21172	1
sp|A2AG06|MEIOC_MOUSE_799 800 801_C	K.KV(SST)phosNNTPIPR.L	#N/A	#N/A	#N/A	#N/A	#N/A	#N/A	#N/A	#N/A	#N/A	#N/A	0.9782	2.25	-6.64	1	#N/A	#N/A	#N/A	#N/A	#N/A	#N/A	#N/A	#N/A
sp|A2AG50|MA7D2_MOUSE_255	S.YSPDRALGSphosPLK.S	#N/A	#N/A	#N/A	#N/A	#N/A	#N/A	#N/A	#N/A	#N/A	#N/A	0.9812	0.995	5.53659	7	#N/A	#N/A	#N/A	#N/A	#N/A	#N/A	#N/A	#N/A
sp|A2AG50|MA7D2_MOUSE_315	R.VATSAASGGHGSphosPLR.R	#N/A	#N/A	#N/A	#N/A	#N/A	#N/A	#N/A	#N/A	#N/A	#N/A	0.9997	0.98	-0.529503	1	#N/A	#N/A	#N/A	#N/A	#N/A	#N/A	#N/A	#N/A
sp|A2AG58|BCLA3_MOUSE_138 139_C	R.(YT)phosPDDHR.G	#N/A	#N/A	#N/A	#N/A	#N/A	#N/A	#N/A	#N/A	#N/A	#N/A	0.9859	1	-0.204313	2	0.9991	1	-1.00139	2	#N/A	#N/A	#N/A	#N/A
sp|A2AG58|BCLA3_MOUSE_17	R.SLSphosPQSR.N	0.9982	0.9743	0.996	0.995	0.00696614	1.04333	0.518184	1	1	NR	0.9998	0.995	-0.394151	5	#N/A	#N/A	#N/A	#N/A	#N/A	#N/A	#N/A	#N/A
sp|A2AG58|BCLA3_MOUSE_205	R.VQEESYPQSphosPR.R	1	1	0.994	0.995	0.36502	-0.152453	-0.258737	10	13	CENTER	0.9999	0.994	-0.321395	28	1	0.971	-0.509105	4	0.9996	0.991	0.556956	3
sp|A2AG58|BCLA3_MOUSE_210	R.RGSphosEDFGTRNPFQK.R	#N/A	#N/A	#N/A	#N/A	#N/A	#N/A	#N/A	#N/A	#N/A	#N/A	0.9996	0.983	0.143043	4	0.9953	0.925	0.13072	1	#N/A	#N/A	#N/A	#N/A
sp|A2AG58|BCLA3_MOUSE_344 345 346_C	R.ELDCF(STT)phosR.G	#N/A	#N/A	#N/A	#N/A	#N/A	#N/A	#N/A	#N/A	#N/A	#N/A	0.9962	0.999	0.58239	1	#N/A	#N/A	#N/A	#N/A	#N/A	#N/A	#N/A	#N/A
sp|A2AG58|BCLA3_MOUSE_409 410_C	K.QFD(TS)phosPKPEEK.C	0.9999	0.9992	1	1	0.290759	0.0359923	-0.127383	15	11	CENTER	0.9998	1	-0.440694	21	0.9992	1	-0.431655	4	0.9998	1	-0.0804742	4
sp|A2AG58|BCLA3_MOUSE_410	K.QFDTSphosPKPEEK.C	0.9997	0.9999	0.955	0.967	0.410342	0.641847	0.115753	2	2	CENTER	#N/A	#N/A	#N/A	#N/A	0.9998	0.907	-0.5526	2	#N/A	#N/A	#N/A	#N/A
sp|A2AG58|BCLA3_MOUSE_445	R.STSRYSphosAER.Q	0.9729	0.9536	0.986	0.978	-0.0436599	0.595992	0.319826	2	2	CENTER	0.8824	0.957	-0.00407208	2	#N/A	#N/A	#N/A	#N/A	#N/A	#N/A	#N/A	#N/A
sp|A2AG58|BCLA3_MOUSE_592	R.LQNEDENIFHMASphosPTER.N	#N/A	#N/A	#N/A	#N/A	#N/A	#N/A	#N/A	#N/A	#N/A	#N/A	0.9998	0.942	-0.491309	2	#N/A	#N/A	#N/A	#N/A	#N/A	#N/A	#N/A	#N/A
sp|A2AG58|BCLA3_MOUSE_78	R.SYVNRSphosPSPNVKPVEK.F	0.9978	0.9976	0.972	0.974	-0.0436599	0.17617	0.109915	1	2	CENTER	#N/A	#N/A	#N/A	#N/A	#N/A	#N/A	#N/A	#N/A	#N/A	#N/A	#N/A	#N/A
sp|A2AG58|BCLA3_MOUSE_78 80	R.SYVNRSphosPSphosPNVKPVEK.F	0.9997	0.9998	0.99	0.994	0.511003	-1.33079	-0.920896	2	3	Q4	0.9949	0.992	0.2698	8	#N/A	#N/A	#N/A	#N/A	#N/A	#N/A	#N/A	#N/A
sp|A2AG58|BCLA3_MOUSE_80	R.SPSphosPNVKPVEK.F	#N/A	#N/A	#N/A	#N/A	#N/A	#N/A	#N/A	#N/A	#N/A	#N/A	#N/A	#N/A	#N/A	#N/A	0.9966	0.928	1.74963	1	#N/A	#N/A	#N/A	#N/A
sp|A2AGH6|MED12_MOUSE_1259 1260_C	K.GSGFTVPGGTEELPEEEGGGG(SS)phosGRR.Q	#N/A	#N/A	#N/A	#N/A	#N/A	#N/A	#N/A	#N/A	#N/A	#N/A	1	0.998	0.536586	8	#N/A	#N/A	#N/A	#N/A	#N/A	#N/A	#N/A	#N/A
sp|A2AGH6|MED12_MOUSE_1260	K.GSGFTVPGGTEELPEEEGGGGSSphosGRR.Q	#N/A	#N/A	#N/A	#N/A	#N/A	#N/A	#N/A	#N/A	#N/A	#N/A	0.9925	0.945	-0.10662	2	#N/A	#N/A	#N/A	#N/A	#N/A	#N/A	#N/A	#N/A
sp|A2AGH6|MED12_MOUSE_2178	R.QLQQQLSNTphosQPQPSTNIFGRY.-	#N/A	#N/A	#N/A	#N/A	#N/A	#N/A	#N/A	#N/A	#N/A	#N/A	0.9983	0.947	-1.03327	1	#N/A	#N/A	#N/A	#N/A	#N/A	#N/A	#N/A	#N/A
sp|A2AGH6|MED12_MOUSE_636	R.GDLAFGAPGPRPPSphosPFDDPTDDPERK.E	1	1	0.998	0.999	-0.365588	-0.152453	0.106568	31	27	CENTER	1	0.998	-0.405928	61	1	0.995	-0.0204245	24	0.9995	0.998	-0.0716283	4
sp|A2AGH6|MED12_MOUSE_699	K.GSphosPSPEKPDVEK.E	1	0.9995	0.988	0.993	-0.251768	-0.0395587	0.106105	13	11	CENTER	1	0.989	0.101982	24	#N/A	#N/A	#N/A	#N/A	0.9997	0.992	-0.242746	4
sp|A2AGH6|MED12_MOUSE_701	K.GSPSphosPEKPDVEK.E	0.9851	0.9994	0.982	0.99	-0.031169	0.154066	0.0926173	1	2	CENTER	0.996	0.893	2.36666	1	0.9934	0.64	0.802097	1	#N/A	#N/A	#N/A	#N/A
sp|A2AGT5|CKAP5_MOUSE_816	K.MQGQSphosPPAPTR.G	0.9997	0.9905	0.998	0.996	-3.54492	-1.33079	1.10707	2	1	Q3	#N/A	#N/A	#N/A	#N/A	#N/A	#N/A	#N/A	#N/A	#N/A	#N/A	#N/A	#N/A
sp|A2AGT5|CKAP5_MOUSE_832	K.HSTSATphosDEGEDGEEPGEGGNDVVDLLPR.L	1	1	0.992	0.988	-0.365554	-0.102984	0.131285	4	6	CENTER	#N/A	#N/A	#N/A	#N/A	0.9978	0.658	0.626247	1	0.9994	0.897	-0.0100849	1
sp|A2AGX3|PRD11_MOUSE_29	K.TEVCSphosPLRDQEYGQPCSR.R	0.9995	0.9988	0.998	0.991	-0.068322	0.826418	0.44737	3	2	CENTER	0.9997	0.995	0.0865304	2	#N/A	#N/A	#N/A	#N/A	0.9989	0.993	0.555967	2
sp|A2AH22|AMRA1_MOUSE_1204 1205 1206_C	R.(TSS)phosPQPSTSR.G	#N/A	#N/A	#N/A	#N/A	#N/A	#N/A	#N/A	#N/A	#N/A	#N/A	0.9261	0.996	0.060853	1	#N/A	#N/A	#N/A	#N/A	0.9867	0.998	-0.39272	2
sp|A2AH22|AMRA1_MOUSE_1206	R.TSSphosPQPSTSR.G	0.9994	0.9981	0.991	0.997	0.528919	-0.102984	-0.315951	5	9	CENTER	0.9947	0.987	0.214658	7	#N/A	#N/A	#N/A	#N/A	0.9986	0.994	-0.374657	7
sp|A2AH22|AMRA1_MOUSE_1233	R.TASphosWDQPSTSGR.E	#N/A	#N/A	#N/A	#N/A	#N/A	#N/A	#N/A	#N/A	#N/A	#N/A	0.9981	0.994	0.836147	1	#N/A	#N/A	#N/A	#N/A	0.9971	0.997	2.40495	1
sp|A2AH22|AMRA1_MOUSE_641	R.LELSSSASSphosQEER.T	#N/A	#N/A	#N/A	#N/A	#N/A	#N/A	#N/A	#N/A	#N/A	#N/A	0.9988	0.919	0.2698	2	#N/A	#N/A	#N/A	#N/A	#N/A	#N/A	#N/A	#N/A
sp|A2AHC3|CAMP1_MOUSE_1069	K.IKAPVHFVEPLSphosPTGVPGHR.K	1	0.9998	0.996	0.995	-2.8223	1.83913	2.33072	13	17	Q2	0.9999	0.994	-0.10727	21	0.9995	0.978	0.36716	6	0.9998	0.992	1.40495	7
sp|A2AHC3|CAMP1_MOUSE_1128 1129_C	R.SLPP(ST)phosHPRSPSDPGGELPEK.C	0.9594	0.9879	0.652	0.968	-0.174364	3.30087	1.73761	3	3	NR	0.9955	0.934	-0.653238	9	#N/A	#N/A	#N/A	#N/A	#N/A	#N/A	#N/A	#N/A
sp|A2AHC3|CAMP1_MOUSE_1133	R.SLPPSTHPRSphosPSDPGGELPEK.C	0.9999	1	0.977	0.963	-1.00603	1.3638	1.18491	12	11	Q2	0.9999	0.978	-0.571787	18	0.9996	0.524	0.253204	3	0.9998	0.917	0.556956	3
sp|A2AHC3|CAMP1_MOUSE_1353	K.SphosVHREESYSDSGTK.C	0.9764	1	0.994	0.994	0.439282	-0.362838	-0.40106	5	2	CENTER	#N/A	#N/A	#N/A	#N/A	#N/A	#N/A	#N/A	#N/A	0.9617	0.998	0.162096	1
sp|A2AHC3|CAMP1_MOUSE_445	R.SNSphosLTRVDGQPR.G	#N/A	#N/A	#N/A	#N/A	#N/A	#N/A	#N/A	#N/A	#N/A	#N/A	0.9983	0.958	0.179034	9	#N/A	#N/A	#N/A	#N/A	#N/A	#N/A	#N/A	#N/A
sp|A2AHC3|CAMP1_MOUSE_469	K.NRPVSphosQPTSFAL.H	0.9977	0.9984	0.985	0.976	0.618699	-0.152453	-0.385576	4	3	CENTER	0.9113	0.959	-1.1569	3	#N/A	#N/A	#N/A	#N/A	0.9976	0.989	-0.183031	2
sp|A2AHC3|CAMP1_MOUSE_469 472 473_C	K.NRPVSphosQP(TS)phosFALHHAASCDVDPSSGDSVSLAR.S	#N/A	#N/A	#N/A	#N/A	#N/A	#N/A	#N/A	#N/A	#N/A	#N/A	0.9664	0.998	0.449124	1	#N/A	#N/A	#N/A	#N/A	#N/A	#N/A	#N/A	#N/A
sp|A2AHC3|CAMP1_MOUSE_481	L.HHAASphosCDVDPSSGDSVSLAR.S	1	0.9966	0.997	0.976	2.22936	3.53242	0.65153	1	1	Q1	0.9906	0.998	0.127195	3	1	0.996	4.23506	1	0.9775	0.951	0.00806246	1
sp|A2AHC3|CAMP1_MOUSE_499	R.SISphosKDSLASNIIHLTPQNQPHPSAGK.S	0.99	0.9896	0.527	0.969	-0.181396	0.0359923	0.108694	6	17	CENTER	0.9795	0.961	0.0287918	15	0.9564	0.558	0.972022	3	0.9921	0.961	0.381106	10
sp|A2AHC3|CAMP1_MOUSE_553	R.TDVSPPSphosPQMPR.T	0.9999	0.9997	0.994	0.988	0.230926	0.17617	-0.0273779	8	3	CENTER	0.9999	0.994	0.127195	5	#N/A	#N/A	#N/A	#N/A	0.7094	0.963	-6.64	1
sp|A2AHC3|CAMP1_MOUSE_559 560 569 572_C	R.(TS)phosPQAPGLVASphosIRSphosPQR.Q	1	0.9775	0.988	0.986	0.624497	0.0359923	-0.294252	3	1	CENTER	1	0.99	-0.231598	1	1	0.992	0.724095	1	#N/A	#N/A	#N/A	#N/A
sp|A2AHC3|CAMP1_MOUSE_559 560 569_C	R.(TS)phosPQAPGLVASphosIRSPQR.Q	#N/A	#N/A	#N/A	#N/A	#N/A	#N/A	#N/A	#N/A	#N/A	#N/A	0.9867	1.166	-1.67287	1	#N/A	#N/A	#N/A	#N/A	1	1.196	0.556956	3
sp|A2AHC3|CAMP1_MOUSE_559 560 572_C	R.(TS)phosPQAPGLVASIRSphosPQR.Q	0.9778	0.9945	0.994	1.204	-0.543231	-0.102984	0.220123	1	1	CENTER	0.9979	1.156	-0.41761	3	#N/A	#N/A	#N/A	#N/A	1	1.226	0.788281	3
sp|A2AHC3|CAMP1_MOUSE_559 560_C	R.(TS)phosPQAPGLVASIRSPQR.Q	0.9927	1	1	1	0.2911	-0.0868644	-0.188982	4	3	CENTER	0.9997	1	-0.0781234	15	0.9998	1	0.13072	21	#N/A	#N/A	#N/A	#N/A
sp|A2AHC3|CAMP1_MOUSE_560	R.TSphosPQAPGLVASIR.S	0.9997	0.9995	0.979	0.984	-0.0628095	-0.0868644	-0.0120274	12	18	CENTER	0.9997	0.958	-0.0332692	28	0.9994	0.914	-0.349906	2	#N/A	#N/A	#N/A	#N/A
sp|A2AHC3|CAMP1_MOUSE_823	R.LNSphosCETK.S	1	0.9998	0.996	0.995	-0.320023	0.00616671	0.163095	6	10	CENTER	0.9999	0.994	0.00522603	24	#N/A	#N/A	#N/A	#N/A	#N/A	#N/A	#N/A	#N/A
sp|A2AI08|TPRN_MOUSE_126	R.AAEVVVYphosEAPQPGR.V	#N/A	#N/A	#N/A	#N/A	#N/A	#N/A	#N/A	#N/A	#N/A	#N/A	#N/A	#N/A	#N/A	#N/A	1	1	0.490895	3	#N/A	#N/A	#N/A	#N/A
sp|A2AI08|TPRN_MOUSE_152	R.RGSphosPERFRPALPQLPVASASAATR.T	#N/A	#N/A	#N/A	#N/A	#N/A	#N/A	#N/A	#N/A	#N/A	#N/A	1	0.981	-0.163853	1	#N/A	#N/A	#N/A	#N/A	#N/A	#N/A	#N/A	#N/A
sp|A2AI08|TPRN_MOUSE_184	R.SLAPASphosPVR.L	1	0.9999	0.996	0.999	-0.986579	1.38429	1.18544	5	4	Q2	1	0.997	0.0936429	15	1	0.994	0.226318	6	#N/A	#N/A	#N/A	#N/A
sp|A2AI08|TPRN_MOUSE_196	R.LSQPAPPISphosPVPVAQR.A	1	1	0.998	0.984	-0.586558	1.89296	1.23976	5	1	Q2	1	0.993	-1.18451	1	0.9953	0.635	-0.31338	1	#N/A	#N/A	#N/A	#N/A
sp|A2AI08|TPRN_MOUSE_274	R.SLSNGPMTQESPTGPANGLSGSphosPPVPGK.W	0.976	0.9931	0.984	0.949	-0.251768	0.00624498	0.129007	1	1	CENTER	#N/A	#N/A	#N/A	#N/A	#N/A	#N/A	#N/A	#N/A	#N/A	#N/A	#N/A	#N/A
sp|A2AI08|TPRN_MOUSE_304 305_C	K.EPSLHPPPSPGTPSA(TS)phosVGPPAFPAPSPASATPSQR.Q	#N/A	#N/A	#N/A	#N/A	#N/A	#N/A	#N/A	#N/A	#N/A	#N/A	0.997	0.396	0.653943	1	#N/A	#N/A	#N/A	#N/A	0.9991	0.952	1.91953	1
sp|A2AI08|TPRN_MOUSE_457	R.WQRPASphosPPPFLPATAEAEPAEGLGVPGLAK.N	1	1	1	0.998	0.322468	-0.33079	-0.326629	17	7	CENTER	1	0.996	-0.394151	35	#N/A	#N/A	#N/A	#N/A	1	0.997	0.0450567	5
sp|A2AI08|TPRN_MOUSE_501	K.NGQEPVRPGLPVTFIDEVDSphosEEEAFQEAK.L	#N/A	#N/A	#N/A	#N/A	#N/A	#N/A	#N/A	#N/A	#N/A	#N/A	0.918	0.969	-1.97517	1	#N/A	#N/A	#N/A	#N/A	#N/A	#N/A	#N/A	#N/A
sp|A2AIG8|1A1L1_MOUSE_483	R.QVLEGQSphosQVVEDASPCHAQEPQSQPR.-	#N/A	#N/A	#N/A	#N/A	#N/A	#N/A	#N/A	#N/A	#N/A	#N/A	0.9998	0.907	-0.156884	2	#N/A	#N/A	#N/A	#N/A	#N/A	#N/A	#N/A	#N/A
sp|A2AIG8|1A1L1_MOUSE_490	R.QVLEGQSQVVEDASphosPCHAQEPQSQPR.-	0.9999	1	0.997	0.995	-0.0925695	0.508745	0.300657	9	2	CENTER	0.9997	0.995	-0.156884	2	#N/A	#N/A	#N/A	#N/A	0.9999	0.989	-0.676841	2
sp|A2AIG8|1A1L1_MOUSE_499	R.QVLEGQSQVVEDASPCHAQEPQSphosQPR.-	#N/A	#N/A	#N/A	#N/A	#N/A	#N/A	#N/A	#N/A	#N/A	#N/A	0.9998	0.98	0.721908	4	#N/A	#N/A	#N/A	#N/A	1	0.992	6.17434	1
sp|A2AIV2|VIR_MOUSE_1574 1577 1578_C	R.SFLSphosEP(SS)phosPGR.S	#N/A	#N/A	#N/A	#N/A	#N/A	#N/A	#N/A	#N/A	#N/A	#N/A	#N/A	#N/A	#N/A	#N/A	0.9957	1.31	-0.690943	1	#N/A	#N/A	#N/A	#N/A
sp|A2AIV2|VIR_MOUSE_1577 1578_C	R.SFLSEP(SS)phosPGR.S	1	1	0.998	0.998	0.322468	0.0359172	-0.143275	5	44	CENTER	0.9999	0.998	-0.0483761	66	1	0.998	-0.0868717	17	#N/A	#N/A	#N/A	#N/A
sp|A2AIV2|VIR_MOUSE_1578	R.SFLSEPSSphosPGR.S	0.9999	0.9999	0.983	0.959	0.0299867	-0.0709229	-0.0504548	14	16	CENTER	0.9999	0.944	0.0287918	11	0.9999	0.909	-0.0429283	1	#N/A	#N/A	#N/A	#N/A
sp|A2AIV2|VIR_MOUSE_1607	K.SEYphosIEPAKR.A	#N/A	#N/A	#N/A	#N/A	#N/A	#N/A	#N/A	#N/A	#N/A	#N/A	#N/A	#N/A	#N/A	#N/A	0.9991	0.986	0.181945	1	#N/A	#N/A	#N/A	#N/A
sp|A2AIV2|VIR_MOUSE_173	K.EDQFNGSphosPPRPQPR.G	1	1	1	1	0.338588	-0.248051	-0.293319	44	14	CENTER	1	1	0.288659	11	1	1	0.164667	3	1	1	0.10239	15
sp|A2AIV2|VIR_MOUSE_584	K.TSAVPNHSphosEPDQDTDAVLER.A	0.999	0.9984	0.998	0.997	-2.72678	1.9797	2.35324	5	1	Q2	0.9984	0.997	-0.204881	7	0.9979	0.994	0.602788	3	0.9996	0.998	2.14192	3
sp|A2AIW0|ENTR1_MOUSE_123	K.NLSLSphosKEDTTTSR.L	0.9906	0.9955	0.947	0.991	-1.16867	0.791963	0.980318	6	2	Q2	0.9969	0.986	0.0447333	11	0.5502	0.867	-0.582567	1	0.9724	0.649	0.729704	2
sp|A2AIW0|ENTR1_MOUSE_241	R.ISPASphosPAGSPNADFAAHEESLGDR.H	0.9998	0.9998	0.995	0.995	-1.88612	0.519315	1.20272	3	7	Q2	0.9999	0.997	-0.10727	9	#N/A	#N/A	#N/A	#N/A	#N/A	#N/A	#N/A	#N/A
sp|A2AIW0|ENTR1_MOUSE_241 245	R.ISPASphosPAGSphosPNADFAAHEESLGDR.H	0.9989	0.9999	0.973	0.99	-1.01455	0.0578889	0.536218	2	2	NR	0.9999	0.996	0.0287918	7	0.9959	0.75	-0.027978	1	0.9999	0.997	0.267449	2
sp|A2AIW0|ENTR1_MOUSE_245	R.ISPASPAGSphosPNADFAAHEESLGDR.H	#N/A	#N/A	#N/A	#N/A	#N/A	#N/A	#N/A	#N/A	#N/A	#N/A	0.999	0.988	0.678605	1	#N/A	#N/A	#N/A	#N/A	#N/A	#N/A	#N/A	#N/A
sp|A2AJ76|HMCN2_MOUSE_1998 2003	T.NVAGSphosAGLKYphosGLR.V	0.966	0.9461	1	1	6.64	6.64	0	5	10	Q1	1	1	-6.64	21	0.848	1	-6.64	3	#N/A	#N/A	#N/A	#N/A
sp|A2AJ76|HMCN2_MOUSE_3694 3695 3696_C	K.LQALSTADGGDYSCTARNRAG(STS)phosVAFR.V	#N/A	#N/A	#N/A	#N/A	#N/A	#N/A	#N/A	#N/A	#N/A	#N/A	#N/A	#N/A	#N/A	#N/A	0.9514	1.128	-6.64	1	#N/A	#N/A	#N/A	#N/A
sp|A2AJ76|HMCN2_MOUSE_5077	R.AGLYRLTphosVR.A	#N/A	#N/A	#N/A	#N/A	#N/A	#N/A	#N/A	#N/A	#N/A	#N/A	0.9448	0.982	6.39908	1	#N/A	#N/A	#N/A	#N/A	#N/A	#N/A	#N/A	#N/A
sp|A2AJ88|PLPL7_MOUSE_118	K.VLSphosLAKR.L	#N/A	#N/A	#N/A	#N/A	#N/A	#N/A	#N/A	#N/A	#N/A	#N/A	0.9939	1	-0.0332692	3	#N/A	#N/A	#N/A	#N/A	#N/A	#N/A	#N/A	#N/A
sp|A2AJ88|PLPL7_MOUSE_1280	K.VAAVDDESphosDYQTEYEEELPAIPK.E	#N/A	#N/A	#N/A	#N/A	#N/A	#N/A	#N/A	#N/A	#N/A	#N/A	0.9993	0.987	-0.177659	12	#N/A	#N/A	#N/A	#N/A	#N/A	#N/A	#N/A	#N/A
sp|A2AJ88|PLPL7_MOUSE_331	L.LSVASphosVAGR.A	0.9988	0.9821	0.993	0.998	-3.08805	2.44919	2.76862	1	1	Q2	0.8423	0.986	-0.758034	1	#N/A	#N/A	#N/A	#N/A	#N/A	#N/A	#N/A	#N/A
sp|A2AJ88|PLPL7_MOUSE_341	K.RQMSphosYGPEEQLER.S	0.9995	0.9089	0.995	0.916	-0.822304	-1.49125	-0.334476	11	1	Q3	0.999	0.985	0.0771548	13	#N/A	#N/A	#N/A	#N/A	#N/A	#N/A	#N/A	#N/A
sp|A2AJ88|PLPL7_MOUSE_341 342_C	K.RQM(SY)phosGPEEQLER.S	0.9983	0.9985	1	1	-1.67546	-0.64798	0.513739	6	4	Q3	0.9908	1	0.605849	3	#N/A	#N/A	#N/A	#N/A	#N/A	#N/A	#N/A	#N/A
sp|A2AJ88|PLPL7_MOUSE_379	R.SCSphosVPLPSNHGEVDELR.Q	0.9997	0.9997	0.995	0.995	0.306526	0.162749	-0.0718885	37	30	CENTER	0.9998	0.993	-0.184497	66	0.9998	0.983	-0.561957	15	0.9989	0.992	-0.1311	4
sp|A2AJ88|PLPL7_MOUSE_429	R.ILPHSphosDEQLGNSLASK.S	1	1	0.999	0.999	-1.26249	-0.32383	0.469332	7	4	Q3	1	0.997	-0.434946	10	#N/A	#N/A	#N/A	#N/A	#N/A	#N/A	#N/A	#N/A
sp|A2AJ88|PLPL7_MOUSE_436	R.ILPHSDEQLGNSphosLASK.S	#N/A	#N/A	#N/A	#N/A	#N/A	#N/A	#N/A	#N/A	#N/A	#N/A	0.9903	0.986	-1.47463	2	#N/A	#N/A	#N/A	#N/A	#N/A	#N/A	#N/A	#N/A
sp|A2AJA9|AJM1_MOUSE_109	R.ASQGLATAPASphosPPVLQR.R	#N/A	#N/A	#N/A	#N/A	#N/A	#N/A	#N/A	#N/A	#N/A	#N/A	0.9987	0.976	-0.776297	1	#N/A	#N/A	#N/A	#N/A	#N/A	#N/A	#N/A	#N/A
sp|A2AJA9|AJM1_MOUSE_837	R.TphosPGPTVR.K	#N/A	#N/A	#N/A	#N/A	#N/A	#N/A	#N/A	#N/A	#N/A	#N/A	0.9905	0.912	0.214658	1	#N/A	#N/A	#N/A	#N/A	#N/A	#N/A	#N/A	#N/A
sp|A2AJB1|CC183_MOUSE_14	M.KVHNEAAVEAQITphosELR.T	0.9652	0.9781	1	1	-6.46954	-6.44121	0.0141606	1	1	Q3	0.993	1	6.39908	1	#N/A	#N/A	#N/A	#N/A	#N/A	#N/A	#N/A	#N/A
sp|A2AJI0|MA7D1_MOUSE_114 115 118 120 121_C	R.R(SS)phosQPSphosP(TT)phosVPASDSPPAK.Q	#N/A	#N/A	#N/A	#N/A	#N/A	#N/A	#N/A	#N/A	#N/A	#N/A	#N/A	#N/A	#N/A	#N/A	#N/A	#N/A	#N/A	#N/A	0.999	0.958	1.14192	1
sp|A2AJI0|MA7D1_MOUSE_115	R.RSSphosQPSPTTVPASDSPPAK.Q	0.9927	0.9792	0.908	0.923	-1.60353	-0.388893	0.607319	1	1	NR	#N/A	#N/A	#N/A	#N/A	#N/A	#N/A	#N/A	#N/A	0.9741	0.935	1.14192	1
sp|A2AJI0|MA7D1_MOUSE_118	R.SSQPSphosPTTVPASDSPPAK.Q	0.9998	0.9998	0.992	0.998	0.0329614	0.345985	0.156512	9	4	CENTER	0.999	0.964	0.136339	4	#N/A	#N/A	#N/A	#N/A	0.9997	0.994	-0.508336	3
sp|A2AJI0|MA7D1_MOUSE_120 121_C	R.SSQPSP(TT)phosVPASDSPPAK.Q	0.991	0.9784	0.704	0.884	0.170465	-0.00886191	-0.0896634	3	1	CENTER	0.9961	0.902	0.122221	2	#N/A	#N/A	#N/A	#N/A	0.9968	0.948	-0.346368	2
sp|A2AJI0|MA7D1_MOUSE_256	R.CSVSphosAVNLPK.H	#N/A	#N/A	#N/A	#N/A	#N/A	#N/A	#N/A	#N/A	#N/A	#N/A	0.9969	0.994	0.691151	4	#N/A	#N/A	#N/A	#N/A	#N/A	#N/A	#N/A	#N/A
sp|A2AJI0|MA7D1_MOUSE_315	R.SphosAVTLPR.N	#N/A	#N/A	#N/A	#N/A	#N/A	#N/A	#N/A	#N/A	#N/A	#N/A	0.9972	0.969	0.981998	3	#N/A	#N/A	#N/A	#N/A	#N/A	#N/A	#N/A	#N/A
sp|A2AJI0|MA7D1_MOUSE_368	R.SASphosASPLTPCSAPR.S	0.9994	0.9805	0.989	0.959	1.68504	-0.534323	-1.10968	1	1	Q4	0.9984	0.988	-0.692232	2	#N/A	#N/A	#N/A	#N/A	#N/A	#N/A	#N/A	#N/A
sp|A2AJI0|MA7D1_MOUSE_401	R.KPGAGGSphosPALAR.R	1	1	1	1	0.664574	-0.0868644	-0.375719	14	13	CENTER	1	1	0.179142	34	1	1	-0.263194	3	1	1	-0.18001	9
sp|A2AJI0|MA7D1_MOUSE_444	K.RQSphosLPASIRPR.L	1	0.9836	0.97	0.991	0.229359	-0.311931	-0.270645	1	1	CENTER	1	0.975	-0.643323	1	#N/A	#N/A	#N/A	#N/A	#N/A	#N/A	#N/A	#N/A
sp|A2AJI0|MA7D1_MOUSE_454 455_C	R.L(ST)phosGSELSPK.S	#N/A	#N/A	#N/A	#N/A	#N/A	#N/A	#N/A	#N/A	#N/A	#N/A	0.9928	0.994	3.00247	2	0.9549	0.942	2.38706	1	#N/A	#N/A	#N/A	#N/A
sp|A2AJI0|MA7D1_MOUSE_460	R.LSTGSELSphosPK.S	#N/A	#N/A	#N/A	#N/A	#N/A	#N/A	#N/A	#N/A	#N/A	#N/A	0.9999	0.977	0.390426	4	0.9999	0.982	0.563353	2	#N/A	#N/A	#N/A	#N/A
sp|A2AJI0|MA7D1_MOUSE_49	M.SALVPDTphosPPDTPPALK.T	#N/A	#N/A	#N/A	#N/A	#N/A	#N/A	#N/A	#N/A	#N/A	#N/A	0.946	0.996	0.536586	1	#N/A	#N/A	#N/A	#N/A	#N/A	#N/A	#N/A	#N/A
sp|A2AJI0|MA7D1_MOUSE_544	R.AAEEKEPAAPASphosPAPSPVPSPTPAQPQK.E	#N/A	#N/A	#N/A	#N/A	#N/A	#N/A	#N/A	#N/A	#N/A	#N/A	#N/A	#N/A	#N/A	#N/A	#N/A	#N/A	#N/A	#N/A	0.998	0.996	-2.51795	2
sp|A2AJI0|MA7D1_MOUSE_759	K.AVETRPSphosGLQK.D	#N/A	#N/A	#N/A	#N/A	#N/A	#N/A	#N/A	#N/A	#N/A	#N/A	0.983	0.935	1.72923	1	#N/A	#N/A	#N/A	#N/A	#N/A	#N/A	#N/A	#N/A
sp|A2AJI0|MA7D1_MOUSE_78	K.QLPLEPGNPTGQISphosPQPAPPQEECPSSEAK.S	0.9999	0.9997	0.938	0.799	0.0199052	1.03599	0.508044	3	1	NR	0.9997	0.924	-1.10004	9	0.9971	0.752	0.884559	1	0.9999	0.992	0.245754	1
sp|A2AJI0|MA7D1_MOUSE_99	K.SRGPTphosPTATGPR.E	#N/A	#N/A	#N/A	#N/A	#N/A	#N/A	#N/A	#N/A	#N/A	#N/A	0.9942	0.979	1.94044	2	#N/A	#N/A	#N/A	#N/A	#N/A	#N/A	#N/A	#N/A
sp|A2AJI0|MA7D1_MOUSE_99 111	R.GPTphosPTATGPREAKPSphosR.R	#N/A	#N/A	#N/A	#N/A	#N/A	#N/A	#N/A	#N/A	#N/A	#N/A	0.9781	0.931	-6.64	1	#N/A	#N/A	#N/A	#N/A	#N/A	#N/A	#N/A	#N/A
sp|A2AJK6|CHD7_MOUSE_1864	R.APFKDEIDEFANSphosPAEDKEESMEVHSSGK.H	0.9973	0.9976	0.99	0.982	-0.525529	-0.631309	-0.0528898	1	2	CENTER	0.9946	0.997	-0.576808	4	#N/A	#N/A	#N/A	#N/A	0.9948	0.975	-0.195951	1
sp|A2AJK6|CHD7_MOUSE_2171	K.AEECEHSphosPAK.E	#N/A	#N/A	#N/A	#N/A	#N/A	#N/A	#N/A	#N/A	#N/A	#N/A	1	1	-0.829736	9	#N/A	#N/A	#N/A	#N/A	0.9997	1	0.245754	3
sp|A2AJK6|CHD7_MOUSE_2218	K.GVEGSADPGSphosK.S	#N/A	#N/A	#N/A	#N/A	#N/A	#N/A	#N/A	#N/A	#N/A	#N/A	#N/A	#N/A	#N/A	#N/A	0.9683	0.971	-0.476438	1	#N/A	#N/A	#N/A	#N/A
sp|A2AJK6|CHD7_MOUSE_2252	K.LEDDDKSEESSQPEAGAVSphosR.G	#N/A	#N/A	#N/A	#N/A	#N/A	#N/A	#N/A	#N/A	#N/A	#N/A	#N/A	#N/A	#N/A	#N/A	0.9674	0.905	6.41948	1	#N/A	#N/A	#N/A	#N/A
sp|A2AJK6|CHD7_MOUSE_2261	K.TFDEESphosNASLSTAR.D	#N/A	#N/A	#N/A	#N/A	#N/A	#N/A	#N/A	#N/A	#N/A	#N/A	0.9977	0.993	-0.838453	1	0.9969	0.975	0.174549	4	#N/A	#N/A	#N/A	#N/A
sp|A2AJK6|CHD7_MOUSE_2524	R.TPLSphosAEDAEVTK.A	#N/A	#N/A	#N/A	#N/A	#N/A	#N/A	#N/A	#N/A	#N/A	#N/A	0.9995	0.996	-0.602965	3	#N/A	#N/A	#N/A	#N/A	#N/A	#N/A	#N/A	#N/A
sp|A2AJK6|CHD7_MOUSE_2540	K.AFEEDIETphosPPIR.N	#N/A	#N/A	#N/A	#N/A	#N/A	#N/A	#N/A	#N/A	#N/A	#N/A	1	1	-1.09277	7	#N/A	#N/A	#N/A	#N/A	1	1	-0.0280068	2
sp|A2AJK6|CHD7_MOUSE_2548	R.NIPSphosPGQLDPDTRIPVINLEDGTR.L	1	1	0.999	0.999	-0.208047	0.0651387	0.136593	15	24	CENTER	1	0.998	-0.10727	33	1	0.996	-0.157261	13	#N/A	#N/A	#N/A	#N/A
sp|A2AJK6|CHD7_MOUSE_2945	K.AADKAEGGPCKDGETLEGSphosDAEENLDK.T	0.9998	0.9999	0.999	0.999	-0.858104	0.0211953	0.43965	5	6	CENTER	0.9994	0.996	-0.358231	11	0.9987	0.984	-0.129516	1	0.9953	0.998	-1.89028	2
sp|A2AJK6|CHD7_MOUSE_626	R.RNSphosLDVSQEEK.K	1	1	0.998	0.997	-2.54162	1.25417	1.89789	10	7	Q2	1	0.998	-0.404353	24	1	0.994	0.736862	6	1	0.998	0.885578	13
sp|A2AJK6|CHD7_MOUSE_626 630	R.RNSphosLDVSphosQEEK.K	#N/A	#N/A	#N/A	#N/A	#N/A	#N/A	#N/A	#N/A	#N/A	#N/A	0.959	1	-1.00257	1	#N/A	#N/A	#N/A	#N/A	#N/A	#N/A	#N/A	#N/A
sp|A2AJK6|CHD7_MOUSE_948 949 952	K.SESphosSphosREYphosK.N	#N/A	#N/A	#N/A	#N/A	#N/A	#N/A	#N/A	#N/A	#N/A	#N/A	0.9486	0.992	-6.64	1	#N/A	#N/A	#N/A	#N/A	#N/A	#N/A	#N/A	#N/A
sp|A2AJK6|CHD7_MOUSE_948 949_C	K.SE(SS)phosREYK.N	#N/A	#N/A	#N/A	#N/A	#N/A	#N/A	#N/A	#N/A	#N/A	#N/A	0.9074	0.994	-5.58786	3	#N/A	#N/A	#N/A	#N/A	#N/A	#N/A	#N/A	#N/A
sp|A2AJT4|PNISR_MOUSE_211	R.QRSphosPIALPVKQEPPQIDAVK.R	1	1	1	1	-0.312603	-0.1864	0.0631013	82	127	CENTER	1	1	-0.0180024	198	1	1	-0.275905	38	1	1	0.0927072	18
sp|A2AJT4|PNISR_MOUSE_290	R.SKFDSphosDEEDEDAENLEAVSSGK.V	0.9996	0.9996	0.997	0.994	-0.967024	1.35202	1.15952	12	3	Q2	1	0.994	1.1273	14	0.9998	0.983	0.439875	2	0.9996	0.996	1.85241	5
sp|A2AJT4|PNISR_MOUSE_465	R.EQNSphosLSLLEASEADRDAVNDK.K	#N/A	#N/A	#N/A	#N/A	#N/A	#N/A	#N/A	#N/A	#N/A	#N/A	0.9958	0.992	0.941365	8	#N/A	#N/A	#N/A	#N/A	#N/A	#N/A	#N/A	#N/A
sp|A2AJT4|PNISR_MOUSE_485	K.KRTphosPNEAPSVLEPK.R	1	1	0.999	0.999	-1.28107	0.291595	0.786334	2	10	NR	1	0.997	0.0447333	18	1	0.997	-0.31338	1	1	0.997	0.289475	2
sp|A2AJT4|PNISR_MOUSE_561 563	R.SphosRSphosPPAK.A	#N/A	#N/A	#N/A	#N/A	#N/A	#N/A	#N/A	#N/A	#N/A	#N/A	0.9989	1	-0.204881	6	#N/A	#N/A	#N/A	#N/A	#N/A	#N/A	#N/A	#N/A
sp|A2AJT4|PNISR_MOUSE_563	R.SRSphosPPAK.A	#N/A	#N/A	#N/A	#N/A	#N/A	#N/A	#N/A	#N/A	#N/A	#N/A	0.9984	0.982	-0.0927702	11	#N/A	#N/A	#N/A	#N/A	#N/A	#N/A	#N/A	#N/A
sp|A2AJT4|PNISR_MOUSE_600 601_C	R.SNR(SS)phosIER.E	0.9864	0.984	0.996	0.996	1.03296	-1.62452	-1.32874	7	1	Q4	0.9886	0.998	0.00573206	12	0.7131	0.964	-1.4983	1	#N/A	#N/A	#N/A	#N/A
sp|A2AJT4|PNISR_MOUSE_601	R.RSNRSSphosIER.E	0.9964	0.955	0.98	0.974	0.676841	-1.67183	-1.17433	2	1	Q4	#N/A	#N/A	#N/A	#N/A	0.9211	0.906	-1.4983	1	#N/A	#N/A	#N/A	#N/A
sp|A2AJT4|PNISR_MOUSE_670 672	R.SphosRSphosVDKDR.R	#N/A	#N/A	#N/A	#N/A	#N/A	#N/A	#N/A	#N/A	#N/A	#N/A	0.9945	1	-0.270769	1	#N/A	#N/A	#N/A	#N/A	#N/A	#N/A	#N/A	#N/A
sp|A2AJT4|PNISR_MOUSE_672	R.SRSphosVDKDR.R	#N/A	#N/A	#N/A	#N/A	#N/A	#N/A	#N/A	#N/A	#N/A	#N/A	0.9945	0.917	0.307768	1	#N/A	#N/A	#N/A	#N/A	#N/A	#N/A	#N/A	#N/A
sp|A2AJT4|PNISR_MOUSE_706	K.FSSphosQDDR.L	#N/A	#N/A	#N/A	#N/A	#N/A	#N/A	#N/A	#N/A	#N/A	#N/A	0.9935	0.989	-0.191334	7	#N/A	#N/A	#N/A	#N/A	#N/A	#N/A	#N/A	#N/A
sp|A2AJT4|PNISR_MOUSE_726	R.SGSphosISVK.V	0.9995	0.9989	0.996	0.995	-6.46954	-6.44121	0.0141606	4	9	Q3	0.9999	0.992	6.39908	10	0.9997	0.983	0.290198	10	#N/A	#N/A	#N/A	#N/A
sp|A2AJT4|PNISR_MOUSE_783	R.SRSphosLEKSQR.S	#N/A	#N/A	#N/A	#N/A	#N/A	#N/A	#N/A	#N/A	#N/A	#N/A	0.9175	0.959	-0.270769	1	#N/A	#N/A	#N/A	#N/A	#N/A	#N/A	#N/A	#N/A
sp|A2AKB9|DCA10_MOUSE_354 355 356 357 358_C	R.(TTSSS)phosDLTTTSSSSGSR.V	0.9918	0.9979	0.995	1	-1.00318	0.677776	0.84048	4	2	Q2	#N/A	#N/A	#N/A	#N/A	#N/A	#N/A	#N/A	#N/A	#N/A	#N/A	#N/A	#N/A
sp|A2AKB9|DCA10_MOUSE_356	R.TTSphosSSDLTTTSSSSGSR.V	0.9995	0.9999	0.991	0.997	-0.330976	0.279263	0.30512	4	3	CENTER	0.9997	0.993	0.307896	4	#N/A	#N/A	#N/A	#N/A	0.9994	0.992	0.556956	2
sp|A2AKB9|DCA10_MOUSE_407	R.NSLEVLTphosPEVPGER.D	#N/A	#N/A	#N/A	#N/A	#N/A	#N/A	#N/A	#N/A	#N/A	#N/A	0.9306	0.928	2.95162	1	#N/A	#N/A	#N/A	#N/A	#N/A	#N/A	#N/A	#N/A
sp|A2AKB9|DCA10_MOUSE_50	R.GADAASphosPPPVAGSPR.L	1	1	0.999	0.998	-0.810569	-0.1864	0.312084	4	4	CENTER	1	0.997	0.514219	7	1	0.994	-0.843895	3	0.998	0.998	-0.443044	3
sp|A2AKB9|DCA10_MOUSE_50 57	R.GADAASphosPPPVAGSphosPR.L	1	1	1	1	-0.0925695	0.0651387	0.0788541	1	5	CENTER	1	1	-0.333726	12	#N/A	#N/A	#N/A	#N/A	1	1	-6.64	1
sp|A2AKB9|DCA10_MOUSE_57	R.GADAASPPPVAGSphosPR.L	0.9999	1	0.992	0.992	-0.262495	-0.578718	-0.158111	3	5	CENTER	1	0.994	2.07715	7	1	0.976	1.8021	3	0.9999	0.993	0.989915	3
sp|A2AKB9|DCA10_MOUSE_67	R.LPGGPAVSphosPAER.A	1	0.9999	1	1	0.275162	0.241405	-0.0168787	7	4	CENTER	1	1	-0.121625	18	0.9999	1	-3.20623	1	#N/A	#N/A	#N/A	#N/A
sp|A2AKB9|DCA10_MOUSE_96	S.QAKLSphosPSSSPR.R	0.9367	0.9229	0.987	0.471	0.15618	0.291647	0.0677335	4	1	CENTER	1	0.994	-0.211466	6	#N/A	#N/A	#N/A	#N/A	#N/A	#N/A	#N/A	#N/A
sp|A2AKB9|DCA10_MOUSE_96 98 99 100_C	K.LSphosP(SSS)phosPR.R	#N/A	#N/A	#N/A	#N/A	#N/A	#N/A	#N/A	#N/A	#N/A	#N/A	0.9981	1.491	-0.132782	2	#N/A	#N/A	#N/A	#N/A	#N/A	#N/A	#N/A	#N/A
sp|A2AKB9|DCA10_MOUSE_98	K.LSPSphosSSPR.R	0.9748	0.9849	0.991	0.939	0.00146664	-0.745828	-0.373647	2	1	CENTER	0.9942	0.96	-0.210404	2	#N/A	#N/A	#N/A	#N/A	#N/A	#N/A	#N/A	#N/A
sp|A2AKB9|DCA10_MOUSE_98 99 100_C	K.LSP(SSS)phosPR.R	0.9985	0.9816	1	1	0.124091	-0.169327	-0.146709	4	3	CENTER	0.9993	1	0.37675	6	#N/A	#N/A	#N/A	#N/A	#N/A	#N/A	#N/A	#N/A
sp|A2AKX3|SETX_MOUSE_1044	R.SLAVNASphosVEK.Q	#N/A	#N/A	#N/A	#N/A	#N/A	#N/A	#N/A	#N/A	#N/A	#N/A	1	0.995	0.951624	1	#N/A	#N/A	#N/A	#N/A	#N/A	#N/A	#N/A	#N/A
sp|A2AKX3|SETX_MOUSE_1233 1235 1237	K.KTphosHSphosDTphosR.R	#N/A	#N/A	#N/A	#N/A	#N/A	#N/A	#N/A	#N/A	#N/A	#N/A	0.9689	1	-6.64	2	#N/A	#N/A	#N/A	#N/A	#N/A	#N/A	#N/A	#N/A
sp|A2AKX3|SETX_MOUSE_1291	R.SphosLECIVQLR.D	#N/A	#N/A	#N/A	#N/A	#N/A	#N/A	#N/A	#N/A	#N/A	#N/A	1	1	0.060853	1	#N/A	#N/A	#N/A	#N/A	#N/A	#N/A	#N/A	#N/A
sp|A2AKX3|SETX_MOUSE_1376	R.IVQGSDVLEADSphosDEPDDHR.V	0.9994	0.9993	0.995	0.998	-0.747921	0.8136	0.780761	7	3	Q2	1	0.993	-0.314067	6	#N/A	#N/A	#N/A	#N/A	0.9991	0.993	1.08624	2
sp|A2AKX3|SETX_MOUSE_1515	K.DTVQREDSphosLSRPQLESLSITK.C	0.9984	0.9876	0.997	0.991	-0.219102	0.118849	0.168975	5	2	CENTER	0.9908	0.992	-0.526443	6	0.9861	0.964	0.775625	3	0.9782	0.992	0.311843	1
sp|A2AKX3|SETX_MOUSE_2450	R.SLTphosHPPATAPEAPRPQGGLPSNR.L	0.9949	1	0.993	0.995	-1.29153	0.630736	0.961132	14	20	Q2	0.9942	0.989	0.152908	30	0.9323	0.949	0.226318	2	0.9964	0.991	0.712007	16
sp|A2AKX3|SETX_MOUSE_2594 2595_C	R.K(YS)phosDPDAGLSHK.R	0.9944	0.9786	0.997	0.998	-3.74792	2.37548	3.0617	1	1	Q2	0.9985	1	0.554597	2	0.8967	0.997	0.699004	1	#N/A	#N/A	#N/A	#N/A
sp|A2AKX3|SETX_MOUSE_2595	R.KYSphosDPDAGLSHKR.E	0.9999	0.9999	0.994	0.991	-4.18286	2.62585	3.40436	7	9	Q2	0.9996	0.984	-0.423404	16	0.9959	0.92	1.09755	1	0.9996	0.977	2.06392	4
sp|A2AKX3|SETX_MOUSE_2602	R.KYSDPDAGLSphosHKR.E	#N/A	#N/A	#N/A	#N/A	#N/A	#N/A	#N/A	#N/A	#N/A	#N/A	0.946	0.985	-3.78744	2	#N/A	#N/A	#N/A	#N/A	#N/A	#N/A	#N/A	#N/A
sp|A2AKX3|SETX_MOUSE_507	K.SphosPGSTSR.G	#N/A	#N/A	#N/A	#N/A	#N/A	#N/A	#N/A	#N/A	#N/A	#N/A	0.9997	0.994	-0.496837	3	#N/A	#N/A	#N/A	#N/A	#N/A	#N/A	#N/A	#N/A
sp|A2AKX3|SETX_MOUSE_661	K.VNTphosTEEENFK.Q	0.9999	0.9913	0.989	0.991	-3.51884	-1.67183	0.923507	2	1	Q3	#N/A	#N/A	#N/A	#N/A	#N/A	#N/A	#N/A	#N/A	#N/A	#N/A	#N/A	#N/A
sp|A2AKX3|SETX_MOUSE_973	K.QNSphosFQLQK.G	1	0.9999	1	1	0.000554124	0.189467	0.0944563	2	3	CENTER	0.9999	1	0.232806	5	#N/A	#N/A	#N/A	#N/A	#N/A	#N/A	#N/A	#N/A
sp|A2AL36|CNTRL_MOUSE_1351 1352_C	K.A(ST)phosQHSEEEVDGLHR.D	0.984	0.9906	0.558	0.509	0.403534	-0.203678	-0.303606	2	1	CENTER	0.9981	0.905	0.512684	4	#N/A	#N/A	#N/A	#N/A	#N/A	#N/A	#N/A	#N/A
sp|A2AL36|CNTRL_MOUSE_1355	K.ASTQHSphosEEEVDGLHR.D	0.9991	0.9999	0.984	0.992	-0.274934	-0.178065	0.0484341	2	6	CENTER	0.9988	0.984	0.56222	6	#N/A	#N/A	#N/A	#N/A	#N/A	#N/A	#N/A	#N/A
sp|A2AL36|CNTRL_MOUSE_832	R.IHSphosPSDVLGK.S	0.9997	0.9997	0.988	0.991	0.0728541	6.64	3.28357	1	1	NR	0.9998	0.981	0.0450896	4	#N/A	#N/A	#N/A	#N/A	#N/A	#N/A	#N/A	#N/A
sp|A2ALS5|RPGP1_MOUSE_484	K.AAGISLIVPGKSphosPTR.K	#N/A	#N/A	#N/A	#N/A	#N/A	#N/A	#N/A	#N/A	#N/A	#N/A	0.964	0.658	0.58239	1	0.9998	0.927	-3.07964	20	#N/A	#N/A	#N/A	#N/A
sp|A2ALS5|RPGP1_MOUSE_498 499_C	R.R(SS)phosAIGIENIQEVQEK.R	#N/A	#N/A	#N/A	#N/A	#N/A	#N/A	#N/A	#N/A	#N/A	#N/A	#N/A	#N/A	#N/A	#N/A	0.9999	1	-3.98751	10	#N/A	#N/A	#N/A	#N/A
sp|A2ALU4|SHRM2_MOUSE_1043	R.SPSphosPQFAPQK.L	#N/A	#N/A	#N/A	#N/A	#N/A	#N/A	#N/A	#N/A	#N/A	#N/A	0.9998	0.987	0.179034	15	#N/A	#N/A	#N/A	#N/A	#N/A	#N/A	#N/A	#N/A
sp|A2ALU4|SHRM2_MOUSE_1089	K.IVHSESphosQPEK.E	#N/A	#N/A	#N/A	#N/A	#N/A	#N/A	#N/A	#N/A	#N/A	#N/A	0.9977	0.982	0.449124	9	#N/A	#N/A	#N/A	#N/A	#N/A	#N/A	#N/A	#N/A
sp|A2ALU4|SHRM2_MOUSE_1153	R.ARPPEPRPPSphosTPAPPVR.D	0.9833	0.9855	0.944	0.912	0.860125	-0.152453	-0.506289	1	1	CENTER	0.9976	0.947	0.205697	6	0.9513	0.952	0.235056	1	#N/A	#N/A	#N/A	#N/A
sp|A2ALU4|SHRM2_MOUSE_1153 1154_C	R.ARPPEPRPP(ST)phosPAPPVRDSCSSPPSLNYGK.A	0.9761	0.9984	0.744	1	0.0668933	-0.1864	-0.126647	2	17	CENTER	0.9966	1	0.232806	29	#N/A	#N/A	#N/A	#N/A	#N/A	#N/A	#N/A	#N/A
sp|A2ALU4|SHRM2_MOUSE_1164 1165_C	R.DSC(SS)phosPPSLNYGK.A	0.9985	0.9994	0.996	0.998	0.566394	0.114753	-0.22582	3	24	CENTER	0.9998	0.998	-0.10727	49	0.9994	0.996	3.0288	2	#N/A	#N/A	#N/A	#N/A
sp|A2ALU4|SHRM2_MOUSE_1165	R.DSCSSphosPPSLNYGK.A	0.9985	0.9998	0.95	0.98	0.547535	0.0937078	-0.226913	3	9	CENTER	0.9998	0.981	-0.10727	29	#N/A	#N/A	#N/A	#N/A	#N/A	#N/A	#N/A	#N/A
sp|A2ALU4|SHRM2_MOUSE_236	K.ADASSphosTENILYK.V	#N/A	#N/A	#N/A	#N/A	#N/A	#N/A	#N/A	#N/A	#N/A	#N/A	0.995	0.955	0.0447333	1	#N/A	#N/A	#N/A	#N/A	#N/A	#N/A	#N/A	#N/A
sp|A2ALU4|SHRM2_MOUSE_318	K.KAPSphosPPPLGLPLR.S	#N/A	#N/A	#N/A	#N/A	#N/A	#N/A	#N/A	#N/A	#N/A	#N/A	1	1	0.22396	10	#N/A	#N/A	#N/A	#N/A	#N/A	#N/A	#N/A	#N/A
sp|A2ALV5|SHOC1_MOUSE_260	K.KPLNSphosIPK.L	#N/A	#N/A	#N/A	#N/A	#N/A	#N/A	#N/A	#N/A	#N/A	#N/A	0.9926	1	-0.204881	1	#N/A	#N/A	#N/A	#N/A	#N/A	#N/A	#N/A	#N/A
sp|A2ALW5|DJC25_MOUSE_353	K.NEGPGRLTphosFVDD.-	#N/A	#N/A	#N/A	#N/A	#N/A	#N/A	#N/A	#N/A	#N/A	#N/A	1	1	0.981998	2	0.9429	1	-0.2112	1	#N/A	#N/A	#N/A	#N/A
sp|A2AM05|CNTLN_MOUSE_729	K.HYQEDSphosEAR.E	#N/A	#N/A	#N/A	#N/A	#N/A	#N/A	#N/A	#N/A	#N/A	#N/A	0.9208	0.977	6.39908	1	#N/A	#N/A	#N/A	#N/A	#N/A	#N/A	#N/A	#N/A
sp|A2AM29|AF9_MOUSE_302 303 304_C	R.KK(SSS)phosEALFK.S	#N/A	#N/A	#N/A	#N/A	#N/A	#N/A	#N/A	#N/A	#N/A	#N/A	0.9855	0.999	0.678605	2	#N/A	#N/A	#N/A	#N/A	0.8476	0.999	5.31184	1
sp|A2AM29|AF9_MOUSE_484	K.TNNNQILEVKSphosPIKQSK.S	1	1	0.999	0.999	-0.176195	-0.119286	0.0284545	30	33	CENTER	1	0.998	0.110322	46	1	0.997	0.802097	19	1	0.999	0.235067	10
sp|A2AM29|AF9_MOUSE_569	R.KLQSYLETSGTSphos.-	#N/A	#N/A	#N/A	#N/A	#N/A	#N/A	#N/A	#N/A	#N/A	#N/A	0.9942	0.982	0.196736	1	#N/A	#N/A	#N/A	#N/A	#N/A	#N/A	#N/A	#N/A
sp|A2AN08|UBR4_MOUSE_1621	Y.LADVTNALSQSNGQGPSHLSphosVDGEER.A	#N/A	#N/A	#N/A	#N/A	#N/A	#N/A	#N/A	#N/A	#N/A	#N/A	0.9095	0.939	-0.394151	1	#N/A	#N/A	#N/A	#N/A	#N/A	#N/A	#N/A	#N/A
sp|A2AN08|UBR4_MOUSE_1753	R.VSESphosLVR.H	#N/A	#N/A	#N/A	#N/A	#N/A	#N/A	#N/A	#N/A	#N/A	#N/A	0.9949	0.989	-0.0256358	2	#N/A	#N/A	#N/A	#N/A	#N/A	#N/A	#N/A	#N/A
sp|A2AN08|UBR4_MOUSE_1759	R.HASphosTSPADK.A	#N/A	#N/A	#N/A	#N/A	#N/A	#N/A	#N/A	#N/A	#N/A	#N/A	0.997	0.943	-0.463414	1	#N/A	#N/A	#N/A	#N/A	#N/A	#N/A	#N/A	#N/A
sp|A2AN08|UBR4_MOUSE_1759 1760 1761_C	R.HA(STS)phosPADK.A	#N/A	#N/A	#N/A	#N/A	#N/A	#N/A	#N/A	#N/A	#N/A	#N/A	0.9986	2.001	-0.191077	12	#N/A	#N/A	#N/A	#N/A	#N/A	#N/A	#N/A	#N/A
sp|A2AN08|UBR4_MOUSE_178	K.TLSDVEDQKELASphosPVSPELR.Q	1	1	0.998	0.997	-0.620307	0.821935	0.721121	7	8	Q2	1	0.996	0.144269	17	0.9944	0.987	0.699004	3	1	0.995	1.22438	3
sp|A2AN08|UBR4_MOUSE_181	K.TLSDVEDQKELASPVSphosPELR.Q	1	1	0.998	0.996	-0.0058579	-0.103348	-0.0487453	11	16	CENTER	1	0.995	0.241995	26	1	0.988	1.27921	6	1	0.992	-0.195951	3
sp|A2AN08|UBR4_MOUSE_208	R.TVPSphosPPISPQALVEGENDEQSSPDQVSAAK.T	0.9985	0.9978	0.817	0.886	0.775913	0.0651387	-0.355387	2	1	CENTER	0.9991	0.832	-0.37639	4	#N/A	#N/A	#N/A	#N/A	0.9999	0.902	0.530483	2
sp|A2AN08|UBR4_MOUSE_2712 2715 2716_C	R.HVTphosLP(SS)phosPR.S	0.9992	0.9999	1.328	1.326	0.439282	-0.418881	-0.429082	7	2	CENTER	0.9998	1.33	-0.0927702	9	0.9998	1.33	-0.55154	3	0.9997	1.334	-0.339191	4
sp|A2AN08|UBR4_MOUSE_2715	R.HVTLPSphosSPR.S	0.9992	0.9977	0.971	0.989	-0.375503	-0.169327	0.103088	1	3	CENTER	#N/A	#N/A	#N/A	#N/A	#N/A	#N/A	#N/A	#N/A	#N/A	#N/A	#N/A	#N/A
sp|A2AN08|UBR4_MOUSE_2715 2716_C	R.RHVTLP(SS)phosPR.S	1	1	1.334	1	0.184964	-0.0473571	-0.116161	36	38	CENTER	1	1	0.0447333	110	0.9999	0.996	0.0178257	16	0.9998	0.998	-0.0100849	5
sp|A2AN08|UBR4_MOUSE_2716	R.RHVTLPSSphosPR.S	#N/A	#N/A	#N/A	#N/A	#N/A	#N/A	#N/A	#N/A	#N/A	#N/A	#N/A	#N/A	#N/A	#N/A	#N/A	#N/A	#N/A	#N/A	0.9998	0.956	-0.0457088	1
sp|A2AN08|UBR4_MOUSE_2721	R.SNTphosPMGDKDDDDDDDADEK.M	#N/A	#N/A	#N/A	#N/A	#N/A	#N/A	#N/A	#N/A	#N/A	#N/A	0.9992	0.938	0.196736	2	0.9987	0.881	-0.48741	1	#N/A	#N/A	#N/A	#N/A
sp|A2AN08|UBR4_MOUSE_2740 2741_C	K.MQ(SS)phosGIPDGGHIR.Q	#N/A	#N/A	#N/A	#N/A	#N/A	#N/A	#N/A	#N/A	#N/A	#N/A	0.9954	1	-0.294915	4	#N/A	#N/A	#N/A	#N/A	#N/A	#N/A	#N/A	#N/A
sp|A2AN08|UBR4_MOUSE_2881 2882_C	R.(TS)phosPADHGGSVGSESGGSAVDSVAGEHSVSGR.S	0.9982	0.9999	0.992	0.994	0.388056	0.00624498	-0.190906	7	5	CENTER	0.9981	0.834	-0.0025724	1	0.9979	0.602	-0.288506	1	1	0.998	-0.242746	7
sp|A2AN08|UBR4_MOUSE_2892	R.TSPADHGGSVGSphosESGGSAVDSVAGEHSVSGR.S	0.9995	0.9961	0.986	0.968	0.0728541	-0.119286	-0.09607	7	1	CENTER	0.999	0.926	-0.0025724	2	#N/A	#N/A	#N/A	#N/A	#N/A	#N/A	#N/A	#N/A
sp|A2AN08|UBR4_MOUSE_2909	R.TSPADHGGSVGSESGGSAVDSVAGEHSVSphosGR.S	0.9925	0.9913	0.929	0.955	-0.274467	-1.25679	-0.491161	2	1	NR	#N/A	#N/A	#N/A	#N/A	#N/A	#N/A	#N/A	#N/A	#N/A	#N/A	#N/A	#N/A
sp|A2AN08|UBR4_MOUSE_362	R.TGSphosTSSKEDDYESDAATIVQK.C	0.9985	0.9992	0.902	0.969	-1.03117	3.82977	2.43047	1	2	Q2	#N/A	#N/A	#N/A	#N/A	#N/A	#N/A	#N/A	#N/A	0.998	0.953	1.91953	1
sp|A2AN08|UBR4_MOUSE_362 363 364 365_C	R.TG(STSS)phosKEDDYESDAATIVQK.C	0.9986	0.999	0.979	0.992	-2.55419	3.05609	2.80514	4	5	Q2	0.998	0.99	0.260492	12	#N/A	#N/A	#N/A	#N/A	0.9995	0.715	1.76546	2
sp|A2AN08|UBR4_MOUSE_3857	R.ALSphosVLGCGHTSSTK.C	1	0.9999	0.997	0.998	-3.52339	0.8136	2.1685	2	1	NR	1	0.998	-0.957268	6	#N/A	#N/A	#N/A	#N/A	#N/A	#N/A	#N/A	#N/A
sp|A2AN08|UBR4_MOUSE_4085	K.SPSphosKSELHR.L	#N/A	#N/A	#N/A	#N/A	#N/A	#N/A	#N/A	#N/A	#N/A	#N/A	0.956	0.971	6.39908	2	#N/A	#N/A	#N/A	#N/A	#N/A	#N/A	#N/A	#N/A
sp|A2AN08|UBR4_MOUSE_457	K.EGVGSphosPK.L	1	1	1	1	0.0329614	-1.05516	-0.544058	4	3	NR	1	1	0.0130245	15	#N/A	#N/A	#N/A	#N/A	0.9999	0.994	-0.40924	8
sp|A2AN08|UBR4_MOUSE_619 620_C	K.AAPPPPPPPPPLE(SS)phosPR.V	0.9997	1	1	1	1.49239	-0.152453	-0.822423	55	43	NR	1	1	-0.0408226	86	1	1	0.36716	26	1	1	-0.155739	12
sp|A2AN08|UBR4_MOUSE_905	R.ANTphosPLYHGFK.E	#N/A	#N/A	#N/A	#N/A	#N/A	#N/A	#N/A	#N/A	#N/A	#N/A	1	0.995	-0.10727	3	#N/A	#N/A	#N/A	#N/A	#N/A	#N/A	#N/A	#N/A
sp|A2APB8|TPX2_MOUSE_101 102_C	K.QSIPSNDC(SS)phosLDAK.R	#N/A	#N/A	#N/A	#N/A	#N/A	#N/A	#N/A	#N/A	#N/A	#N/A	0.9531	0.91	1.17903	1	#N/A	#N/A	#N/A	#N/A	#N/A	#N/A	#N/A	#N/A
sp|A2APB8|TPX2_MOUSE_113	R.AVSGNTphosPVQPQRR.S	0.9986	0.9996	0.924	0.978	-3.02803	0.897016	1.96252	1	1	Q2	0.9997	0.985	0.366661	3	#N/A	#N/A	#N/A	#N/A	#N/A	#N/A	#N/A	#N/A
sp|A2APB8|TPX2_MOUSE_125	R.SIRLSphosAQK.D	#N/A	#N/A	#N/A	#N/A	#N/A	#N/A	#N/A	#N/A	#N/A	#N/A	0.968	0.977	0.339623	2	#N/A	#N/A	#N/A	#N/A	#N/A	#N/A	#N/A	#N/A
sp|A2APB8|TPX2_MOUSE_369	K.IARDPQTphosPILQTK.Y	#N/A	#N/A	#N/A	#N/A	#N/A	#N/A	#N/A	#N/A	#N/A	#N/A	1	0.997	-0.914625	6	#N/A	#N/A	#N/A	#N/A	#N/A	#N/A	#N/A	#N/A
sp|A2APB8|TPX2_MOUSE_486	K.VIPATVPKSphosPVFALK.N	1	1	0.996	1	0.644396	-0.0868644	-0.36563	14	15	CENTER	1	1	0.060853	43	0.9999	0.972	0.802097	1	0.9994	1	0.414635	2
sp|A2APB8|TPX2_MOUSE_60	R.GIGEPFQGKNSphosLR.K	#N/A	#N/A	#N/A	#N/A	#N/A	#N/A	#N/A	#N/A	#N/A	#N/A	1	1	-0.582355	7	0.9783	1	0.226318	2	#N/A	#N/A	#N/A	#N/A
sp|A2APB8|TPX2_MOUSE_72	K.LQQGFVTphosPLKAVDNTYHK.E	#N/A	#N/A	#N/A	#N/A	#N/A	#N/A	#N/A	#N/A	#N/A	#N/A	1	0.998	0.0936429	2	#N/A	#N/A	#N/A	#N/A	#N/A	#N/A	#N/A	#N/A
sp|A2APB8|TPX2_MOUSE_737	K.SSELPLTVPVSphosPK.F	0.9997	1	0.998	0.994	1.00697	-0.388893	-0.69793	5	3	Q4	0.9999	0.996	-0.283536	16	1	0.992	0.802097	5	#N/A	#N/A	#N/A	#N/A
sp|A2AQ19|RTF1_MOUSE_657	K.TASphosDLSEDLFK.V	#N/A	#N/A	#N/A	#N/A	#N/A	#N/A	#N/A	#N/A	#N/A	#N/A	0.9968	0.989	0.414999	4	#N/A	#N/A	#N/A	#N/A	0.9648	0.987	6.17434	1
sp|A2AQ19|RTF1_MOUSE_660	K.TASDLSphosEDLFKVHDFDVK.L	0.9991	1	0.994	0.998	-3.15291	5.79415	4.47353	3	3	Q2	0.9996	0.995	-0.283593	9	#N/A	#N/A	#N/A	#N/A	0.9989	0.996	5.31184	1
sp|A2AQ19|RTF1_MOUSE_702	R.RSphosLNLEDYKK.R	1	1	0.999	0.997	-2.7112	1.92907	2.32014	7	12	Q2	1	0.997	0.37675	38	0.9999	0.986	-0.115441	1	1	0.993	1.91953	1
sp|A2AQH4|BCORL_MOUSE_1415	N.LEEPACLENPEKPSphosGK.R	#N/A	#N/A	#N/A	#N/A	#N/A	#N/A	#N/A	#N/A	#N/A	#N/A	1	1	-5.96339	2	#N/A	#N/A	#N/A	#N/A	#N/A	#N/A	#N/A	#N/A
sp|A2AQH4|BCORL_MOUSE_523 524_C	R.LSC(TS)phosPSSSTNSQPAPDGVPGPLADTSLTTASAK.V	#N/A	#N/A	#N/A	#N/A	#N/A	#N/A	#N/A	#N/A	#N/A	#N/A	#N/A	#N/A	#N/A	#N/A	#N/A	#N/A	#N/A	#N/A	0.9956	0.928	1.14192	1
sp|A2AQH4|BCORL_MOUSE_526 527 528 529_C	R.LSCTSP(SSST)phosNSQPAPDGVPGPLADTSLTTASAK.V	#N/A	#N/A	#N/A	#N/A	#N/A	#N/A	#N/A	#N/A	#N/A	#N/A	0.9894	0.97	-0.163853	3	#N/A	#N/A	#N/A	#N/A	0.9998	0.988	1.02644	1
sp|A2AQH4|BCORL_MOUSE_597	K.MPGGTDQQTEGTSVTFSPLKSphosPPQLER.E	#N/A	#N/A	#N/A	#N/A	#N/A	#N/A	#N/A	#N/A	#N/A	#N/A	0.999	0.994	0.179034	1	#N/A	#N/A	#N/A	#N/A	#N/A	#N/A	#N/A	#N/A
sp|A2AR02|PPIG_MOUSE_173	R.ILSphosCGELIPK.S	#N/A	#N/A	#N/A	#N/A	#N/A	#N/A	#N/A	#N/A	#N/A	#N/A	0.9972	1	0.156019	2	#N/A	#N/A	#N/A	#N/A	#N/A	#N/A	#N/A	#N/A
sp|A2AR02|PPIG_MOUSE_288	K.SphosPPKADDKER.K	1	0.9973	1	1	-0.283711	0.189467	0.236589	15	1	CENTER	1	1	-0.277921	14	#N/A	#N/A	#N/A	#N/A	#N/A	#N/A	#N/A	#N/A
sp|A2AR02|PPIG_MOUSE_327	R.FLVTRSphosGR.K	#N/A	#N/A	#N/A	#N/A	#N/A	#N/A	#N/A	#N/A	#N/A	#N/A	0.9746	0.944	0.407303	1	#N/A	#N/A	#N/A	#N/A	#N/A	#N/A	#N/A	#N/A
sp|A2AR02|PPIG_MOUSE_354 356	R.SphosETphosPPHWR.Q	1	1	1	1	-0.375503	-0.0709229	0.15229	36	61	CENTER	1	1	-0.0180024	79	1	1	-0.224375	7	1	1	-0.195951	29
sp|A2AR02|PPIG_MOUSE_356	R.RSETphosPPHWR.Q	0.9994	0.9993	0.996	0.994	0.244545	0.114753	-0.0648964	32	16	CENTER	0.9998	0.995	-0.204881	51	0.9991	0.98	-0.2112	1	0.9996	0.995	-0.360582	9
sp|A2AR02|PPIG_MOUSE_384	K.GDKSphosELNEIK.E	#N/A	#N/A	#N/A	#N/A	#N/A	#N/A	#N/A	#N/A	#N/A	#N/A	0.9989	1	-1.05587	3	#N/A	#N/A	#N/A	#N/A	#N/A	#N/A	#N/A	#N/A
sp|A2AR02|PPIG_MOUSE_395	K.SELNEIKENQRSphosPVR.V	1	1	1	1	0.00696614	-0.195039	-0.101003	25	32	CENTER	1	1	0.242229	34	1	0.995	0.253204	11	1	1	-0.0280068	12
sp|A2AR02|PPIG_MOUSE_411 413	R.HMSphosESphosPNR.K	#N/A	#N/A	#N/A	#N/A	#N/A	#N/A	#N/A	#N/A	#N/A	#N/A	0.9998	1	0.0690039	24	1	1	-0.275905	9	#N/A	#N/A	#N/A	#N/A
sp|A2AR02|PPIG_MOUSE_586	R.SRSphosKEYHR.Y	#N/A	#N/A	#N/A	#N/A	#N/A	#N/A	#N/A	#N/A	#N/A	#N/A	0.9605	0.979	-2.96326	1	#N/A	#N/A	#N/A	#N/A	#N/A	#N/A	#N/A	#N/A
sp|A2AR02|PPIG_MOUSE_685	K.ADREQSphosPVSK.T	1	1	0.998	0.998	-0.375503	0.0433157	0.20941	40	44	CENTER	1	0.995	0.060853	83	0.9998	0.985	0.0334226	2	1	0.995	-0.179921	24
sp|A2AR02|PPIG_MOUSE_693 694_C	K.Q(SS)phosQDNEVK.S	#N/A	#N/A	#N/A	#N/A	#N/A	#N/A	#N/A	#N/A	#N/A	#N/A	0.9797	1	-0.149914	1	#N/A	#N/A	#N/A	#N/A	0.9892	1	1.45386	1
sp|A2AR02|PPIG_MOUSE_694	K.QSSphosQDNEVK.S	0.997	0.9771	0.982	0.952	-0.920436	1.0212	0.970816	4	3	Q2	0.9985	0.983	0.0771548	19	#N/A	#N/A	#N/A	#N/A	0.9814	0.971	1.45386	2
sp|A2AR02|PPIG_MOUSE_714	K.TRSphosPVEK.E	0.9996	0.9999	0.954	0.98	-0.324904	-0.119286	0.102809	4	13	CENTER	0.9999	1	0.060853	19	0.9982	0.768	0.0491899	1	0.9914	0.912	-0.16389	1
sp|A2AR50|RGPS1_MOUSE_290 291 292_C	R.IEPG(SSS)phosPR.L	0.9995	0.9999	1	1	-0.240961	0.202642	0.221802	9	9	CENTER	1	1.001	-0.204881	39	0.9995	1.001	-0.782865	3	#N/A	#N/A	#N/A	#N/A
sp|A2AR50|RGPS1_MOUSE_297 298_C	R.LV(SS)phosKEDLAGPSAGSSSAR.F	1	1	1	1	0.0604237	0.51403	0.226803	8	10	CENTER	1	1	-0.308904	35	1	0.998	-0.0426216	6	0.9889	0.999	-0.0615189	2
sp|A2AR50|RGPS1_MOUSE_298	R.LVSSphosKEDLAGPSAGSSSAR.F	0.9986	1	0.959	0.95	-0.0682702	0.189467	0.128868	4	3	CENTER	0.9959	0.977	-0.312983	2	0.9965	0.909	-0.0577253	1	0.9959	0.989	-0.77562	3
sp|A2AR50|RGPS1_MOUSE_309 310 311_C	K.EDLAGPSAG(SSS)phosAR.F	0.9998	0.9708	0.999	0.978	0.306526	0.601192	0.147333	1	1	CENTER	0.9652	0.977	0.346762	1	#N/A	#N/A	#N/A	#N/A	#N/A	#N/A	#N/A	#N/A
sp|A2AR50|RGPS1_MOUSE_342	K.SHSphosLGNNLMCQLSVVESK.S	#N/A	#N/A	#N/A	#N/A	#N/A	#N/A	#N/A	#N/A	#N/A	#N/A	0.9974	0.911	0.346762	1	#N/A	#N/A	#N/A	#N/A	#N/A	#N/A	#N/A	#N/A
sp|A2AR50|RGPS1_MOUSE_360	K.SATphosFPSEK.A	#N/A	#N/A	#N/A	#N/A	#N/A	#N/A	#N/A	#N/A	#N/A	#N/A	0.9862	0.994	0.060853	3	#N/A	#N/A	#N/A	#N/A	#N/A	#N/A	#N/A	#N/A
sp|A2AR50|RGPS1_MOUSE_423	R.LYATphosLGPNWR.V	#N/A	#N/A	#N/A	#N/A	#N/A	#N/A	#N/A	#N/A	#N/A	#N/A	0.996	0.991	-0.0483761	9	#N/A	#N/A	#N/A	#N/A	0.9938	0.986	-0.558522	1
sp|A2AR50|RGPS1_MOUSE_435	R.VPVRNSphosPR.T	0.9999	0.9685	1	1	0.566394	-0.311931	-0.439162	3	1	CENTER	0.9132	1	-0.0180024	1	#N/A	#N/A	#N/A	#N/A	#N/A	#N/A	#N/A	#N/A
sp|A2ARP1|VIP1_MOUSE_1030 1031 1032_C	K.QSGLGSQCTGLFSTTVLGG(SSS)phosAPNLQDYAR.T	0.9998	0.9996	0.998	0.964	-0.240961	-0.1864	0.0272806	3	1	CENTER	0.9998	0.995	0.251184	4	0.9968	0.987	0.147594	3	#N/A	#N/A	#N/A	#N/A
sp|A2ARP1|VIP1_MOUSE_1032	T.VLGGSSSphosAPNLQDYAR.T	0.9938	0.9999	0.956	0.97	0.422004	-0.152453	-0.287228	3	1	CENTER	0.9981	0.944	0.0741802	2	#N/A	#N/A	#N/A	#N/A	#N/A	#N/A	#N/A	#N/A
sp|A2ARP1|VIP1_MOUSE_1068	K.RFSphosVSFAK.H	#N/A	#N/A	#N/A	#N/A	#N/A	#N/A	#N/A	#N/A	#N/A	#N/A	0.9972	0.918	0.214658	1	#N/A	#N/A	#N/A	#N/A	#N/A	#N/A	#N/A	#N/A
sp|A2ARP1|VIP1_MOUSE_1147	R.TLHSphosPPLQLR.H	1	1	0.995	0.996	0.192437	-0.00886191	-0.100649	24	23	CENTER	1	0.993	0.110322	77	0.9992	0.987	0.40781	8	1	0.995	0.00806246	10
sp|A2ARP1|VIP1_MOUSE_1234	R.QQELVEPAQSphosPQELPVEICPSGSQGVTK.V	#N/A	#N/A	#N/A	#N/A	#N/A	#N/A	#N/A	#N/A	#N/A	#N/A	1	0.997	-0.581383	4	#N/A	#N/A	#N/A	#N/A	0.9997	0.999	1.78828	1
sp|A2ARP1|VIP1_MOUSE_575	K.IYphosASDEGR.V	#N/A	#N/A	#N/A	#N/A	#N/A	#N/A	#N/A	#N/A	#N/A	#N/A	0.9992	0.994	6.39908	1	0.9987	0.988	-1.32291	2	#N/A	#N/A	#N/A	#N/A
sp|A2ARP1|VIP1_MOUSE_939	K.TDPGSphosIENLCPGK.A	0.9991	0.999	0.997	0.999	0.860125	-0.238868	-0.549496	2	3	CENTER	0.9959	0.994	0.642227	4	0.9936	0.985	0.114041	2	#N/A	#N/A	#N/A	#N/A
sp|A2ARP1|VIP1_MOUSE_958 959_C	R.ALQ(TS)phosPQPVEGTGLPR.R	0.9997	0.9997	1	1	-0.145669	-0.221166	-0.0377481	4	11	CENTER	0.9998	1	-0.0633264	16	0.9994	0.998	0.602788	8	#N/A	#N/A	#N/A	#N/A
sp|A2ARP1|VIP1_MOUSE_959	R.ALQTSphosPQPVEGTGLPR.R	0.9997	0.9999	0.987	0.984	0.456769	0.140419	-0.158175	7	8	CENTER	0.9999	0.986	-0.429198	13	#N/A	#N/A	#N/A	#N/A	#N/A	#N/A	#N/A	#N/A
sp|A2ARP1|VIP1_MOUSE_982	K.AGSphosMEVLSETSSSRPGGYR.L	#N/A	#N/A	#N/A	#N/A	#N/A	#N/A	#N/A	#N/A	#N/A	#N/A	1	0.997	0.232921	2	#N/A	#N/A	#N/A	#N/A	#N/A	#N/A	#N/A	#N/A
sp|A2ARV4|LRP2_MOUSE_1131 1136 1139	V.CDTphosDNDCSphosDGSphosDEK.N	#N/A	#N/A	#N/A	#N/A	#N/A	#N/A	#N/A	#N/A	#N/A	#N/A	1	1	0.0936429	3	#N/A	#N/A	#N/A	#N/A	#N/A	#N/A	#N/A	#N/A
sp|A2ARV4|LRP2_MOUSE_1903 1909 1910	K.IASphosANMDGTphosSphosLK.L	#N/A	#N/A	#N/A	#N/A	#N/A	#N/A	#N/A	#N/A	#N/A	#N/A	0.9837	1	-0.979113	1	#N/A	#N/A	#N/A	#N/A	#N/A	#N/A	#N/A	#N/A
sp|A2ARV4|LRP2_MOUSE_1909 1910_C	K.IASANMDG(TS)phosLK.L	#N/A	#N/A	#N/A	#N/A	#N/A	#N/A	#N/A	#N/A	#N/A	#N/A	0.9765	0.974	-5.71134	1	#N/A	#N/A	#N/A	#N/A	#N/A	#N/A	#N/A	#N/A
sp|A2ARV4|LRP2_MOUSE_3751 3755	R.WKCDGIDDCGDNSphosDEESphosC.V	#N/A	#N/A	#N/A	#N/A	#N/A	#N/A	#N/A	#N/A	#N/A	#N/A	1	1	-6.64	1	#N/A	#N/A	#N/A	#N/A	#N/A	#N/A	#N/A	#N/A
sp|A2ARZ3|FSIP2_MOUSE_21 22 23_C	K.AA(SST)phosVAEDSQQCVDGR.H	#N/A	#N/A	#N/A	#N/A	#N/A	#N/A	#N/A	#N/A	#N/A	#N/A	0.9389	1.543	6.39908	1	#N/A	#N/A	#N/A	#N/A	#N/A	#N/A	#N/A	#N/A
sp|A2ARZ3|FSIP2_MOUSE_2610 2614 2615	N.ALVLENTphosILPYphosSphosPLQIGK.Y	#N/A	#N/A	#N/A	#N/A	#N/A	#N/A	#N/A	#N/A	#N/A	#N/A	0.7538	1	0.779969	2	#N/A	#N/A	#N/A	#N/A	0.9318	1	-0.588	2
sp|A2ARZ3|FSIP2_MOUSE_5241	K.IAGSphosIIK.E	#N/A	#N/A	#N/A	#N/A	#N/A	#N/A	#N/A	#N/A	#N/A	#N/A	0.9958	1	0.0418892	4	#N/A	#N/A	#N/A	#N/A	0.5293	1	3.50449	1
sp|A2ASA8|IPIL1_MOUSE_147 148 149 150_C	R.VVPV(SSYT)phosR.L	#N/A	#N/A	#N/A	#N/A	#N/A	#N/A	#N/A	#N/A	#N/A	#N/A	0.9863	1	-0.762905	2	#N/A	#N/A	#N/A	#N/A	#N/A	#N/A	#N/A	#N/A
sp|A2ASQ1|AGRIN_MOUSE_1326 1327	S.GPAVLTphosSphosLVPVEPGR.W	0.9969	0.9681	1	1	-6.46954	-6.44121	0.0141606	3	5	Q3	0.9187	1	6.39908	1	#N/A	#N/A	#N/A	#N/A	#N/A	#N/A	#N/A	#N/A
sp|A2ASS6|TITIN_MOUSE_11688	K.SphosLEEPPK.K	0.9768	0.9464	1	1	-0.031169	1.08662	0.558894	1	1	NR	0.9792	1	-0.395652	4	0.9891	1	-0.420295	1	#N/A	#N/A	#N/A	#N/A
sp|A2ASS6|TITIN_MOUSE_13801	K.LTphosVLEGDPYFTGK.L	#N/A	#N/A	#N/A	#N/A	#N/A	#N/A	#N/A	#N/A	#N/A	#N/A	#N/A	#N/A	#N/A	#N/A	0.9121	0.956	-6.64	1	#N/A	#N/A	#N/A	#N/A
sp|A2ASS6|TITIN_MOUSE_5756	K.PSphosPVLVLR.N	#N/A	#N/A	#N/A	#N/A	#N/A	#N/A	#N/A	#N/A	#N/A	#N/A	0.9117	1	-0.231598	3	#N/A	#N/A	#N/A	#N/A	#N/A	#N/A	#N/A	#N/A
sp|A2ASS6|TITIN_MOUSE_7671 7672_C	N.EII(SS)phosPK.C	#N/A	#N/A	#N/A	#N/A	#N/A	#N/A	#N/A	#N/A	#N/A	#N/A	0.9231	1	-0.0025724	3	#N/A	#N/A	#N/A	#N/A	#N/A	#N/A	#N/A	#N/A
sp|A2AU37|RD21L_MOUSE_28	K.LTphosKAHVFECNLEITIQK.L	1	0.9991	0.998	0.987	6.64	6.64	0	10	1	Q1	1	0.997	-6.64	3	#N/A	#N/A	#N/A	#N/A	#N/A	#N/A	#N/A	#N/A
sp|A2AVQ5|LEXM_MOUSE_46 47 49 53 54_C	K.KF(ST)phosFTphosEAP(YS)phosR.H	#N/A	#N/A	#N/A	#N/A	#N/A	#N/A	#N/A	#N/A	#N/A	#N/A	#N/A	#N/A	#N/A	#N/A	0.9188	1.2	-5.14042	1	#N/A	#N/A	#N/A	#N/A
sp|A2AWA9|RBGP1_MOUSE_1050	R.TLSphosSIKTATGVQGKETC.-	#N/A	#N/A	#N/A	#N/A	#N/A	#N/A	#N/A	#N/A	#N/A	#N/A	0.9971	0.985	-0.247035	4	#N/A	#N/A	#N/A	#N/A	#N/A	#N/A	#N/A	#N/A
sp|A2AWA9|RBGP1_MOUSE_1050 1051_C	R.TL(SS)phosIKTATGVQGK.E	#N/A	#N/A	#N/A	#N/A	#N/A	#N/A	#N/A	#N/A	#N/A	#N/A	0.9805	0.996	-0.785342	7	#N/A	#N/A	#N/A	#N/A	#N/A	#N/A	#N/A	#N/A
sp|A2AWA9|RBGP1_MOUSE_1051	R.TLSSphosIKTATGVQGK.E	#N/A	#N/A	#N/A	#N/A	#N/A	#N/A	#N/A	#N/A	#N/A	#N/A	0.9668	0.969	-0.785342	1	#N/A	#N/A	#N/A	#N/A	#N/A	#N/A	#N/A	#N/A
sp|A2AWA9|RBGP1_MOUSE_37 38_C	R.QGDETP(ST)phosNNGSDDEKTGLK.L	0.9954	0.9854	0.914	0.938	0.0661438	-0.213058	-0.139601	10	4	CENTER	0.9952	0.664	0.417683	4	#N/A	#N/A	#N/A	#N/A	0.9271	0.644	-0.346368	1
sp|A2AWA9|RBGP1_MOUSE_42	R.QGDETPSTNNGSphosDDEKTGLK.L	0.9983	0.9995	0.987	0.997	0.0594336	-0.169726	-0.11458	7	6	CENTER	0.9988	0.992	0.215109	4	0.988	0.934	-0.0723721	1	0.9944	0.992	0.122019	3
sp|A2AWA9|RBGP1_MOUSE_486	K.TTASphosPSVR.L	0.9998	0.9999	0.994	0.997	0.0594336	-0.1864	-0.122917	6	9	CENTER	0.9993	0.993	0.346762	10	1	0.978	0.534617	1	0.9997	0.994	-0.527017	4
sp|A2AWA9|RBGP1_MOUSE_56	K.IVGNGSphosEQQLQK.E	#N/A	#N/A	#N/A	#N/A	#N/A	#N/A	#N/A	#N/A	#N/A	#N/A	1	1	0.386839	3	0.9981	1	-0.642688	1	#N/A	#N/A	#N/A	#N/A
sp|A2AWA9|RBGP1_MOUSE_987	K.GVSphosDEDTDEEKETLK.N	0.9985	0.9987	0.999	0.998	-0.251768	0.398562	0.325165	12	3	CENTER	1	0.997	0.407892	16	0.9959	0.992	-0.474376	6	0.9945	0.998	0.289475	3
sp|A2AWA9|RBGP1_MOUSE_991	K.GVSDEDTphosDEEKETLK.N	0.9993	0.9997	0.998	0.998	-0.404847	-0.152453	0.126197	25	9	CENTER	0.9996	0.996	0.2698	23	0.9981	0.991	-0.349906	11	0.9945	0.997	0.026441	3
sp|A2AWL7|MGAP_MOUSE_1198	K.GKLTphosPGIKPAR.T	1	1	1	1	-0.973581	1.82597	1.39977	1	2	Q2	1	1	0.170291	2	#N/A	#N/A	#N/A	#N/A	#N/A	#N/A	#N/A	#N/A
sp|A2AWL7|MGAP_MOUSE_1250	R.QLSphosPPLSPSSSFQQQSSCYSSPENR.V	#N/A	#N/A	#N/A	#N/A	#N/A	#N/A	#N/A	#N/A	#N/A	#N/A	0.9985	0.929	0.386839	1	#N/A	#N/A	#N/A	#N/A	#N/A	#N/A	#N/A	#N/A
sp|A2AWL7|MGAP_MOUSE_1250 1254 1256 1257 1258_C	R.QLSphosPPLSphosP(SSS)phosFQQQSSCYSSPENR.V	#N/A	#N/A	#N/A	#N/A	#N/A	#N/A	#N/A	#N/A	#N/A	#N/A	0.9379	1.173	-0.971208	1	#N/A	#N/A	#N/A	#N/A	#N/A	#N/A	#N/A	#N/A
sp|A2AWL7|MGAP_MOUSE_1294	K.QLICDLEDDSphosDKSQEK.S	#N/A	#N/A	#N/A	#N/A	#N/A	#N/A	#N/A	#N/A	#N/A	#N/A	0.9745	0.992	-0.163853	4	#N/A	#N/A	#N/A	#N/A	#N/A	#N/A	#N/A	#N/A
sp|A2AWL7|MGAP_MOUSE_1297	K.QLICDLEDDSDKSphosQEK.S	#N/A	#N/A	#N/A	#N/A	#N/A	#N/A	#N/A	#N/A	#N/A	#N/A	0.9968	0.988	0.428062	1	#N/A	#N/A	#N/A	#N/A	#N/A	#N/A	#N/A	#N/A
sp|A2AWL7|MGAP_MOUSE_1380	R.GEKTphosPPVYSSR.V	0.9998	1	0.997	0.998	0.371378	-0.238868	-0.305123	2	3	CENTER	1	0.998	0.00522603	14	#N/A	#N/A	#N/A	#N/A	#N/A	#N/A	#N/A	#N/A
sp|A2AWL7|MGAP_MOUSE_2067	K.VKVEPQEGSphosDNPENPDDFLVLSK.D	#N/A	#N/A	#N/A	#N/A	#N/A	#N/A	#N/A	#N/A	#N/A	#N/A	1	0.997	0.060853	5	1	0.996	0.650094	1	#N/A	#N/A	#N/A	#N/A
sp|A2AWL7|MGAP_MOUSE_2315	K.TTATHTQSphosFK.Q	#N/A	#N/A	#N/A	#N/A	#N/A	#N/A	#N/A	#N/A	#N/A	#N/A	0.9928	0.971	3.96783	2	#N/A	#N/A	#N/A	#N/A	#N/A	#N/A	#N/A	#N/A
sp|A2AWL7|MGAP_MOUSE_2338	R.KVSphosLISSK.L	#N/A	#N/A	#N/A	#N/A	#N/A	#N/A	#N/A	#N/A	#N/A	#N/A	0.9905	0.989	0.836147	1	#N/A	#N/A	#N/A	#N/A	#N/A	#N/A	#N/A	#N/A
sp|A2AWL7|MGAP_MOUSE_2474 2480	K.KKLGSphosDEFCVSphosPR.L	#N/A	#N/A	#N/A	#N/A	#N/A	#N/A	#N/A	#N/A	#N/A	#N/A	#N/A	#N/A	#N/A	#N/A	#N/A	#N/A	#N/A	#N/A	0.9523	1	-6.64	1
sp|A2AWL7|MGAP_MOUSE_285 286 287_C	R.NSSDQEGNSV(SSS)phosPAHR.V	#N/A	#N/A	#N/A	#N/A	#N/A	#N/A	#N/A	#N/A	#N/A	#N/A	#N/A	#N/A	#N/A	#N/A	#N/A	#N/A	#N/A	#N/A	0.9982	0.998	0.311843	1
sp|A2AWL7|MGAP_MOUSE_2860	K.QLGDTASphosEPDVLK.L	#N/A	#N/A	#N/A	#N/A	#N/A	#N/A	#N/A	#N/A	#N/A	#N/A	0.9987	0.961	-0.582355	6	0.9949	0.808	-0.672571	2	#N/A	#N/A	#N/A	#N/A
sp|A2AWL7|MGAP_MOUSE_2901 2902_C	K.SSDGGQSTSGLPAEPESV(SS)phosPPILHMK.T	0.9975	0.9914	0.992	0.996	-2.88187	-1.29951	0.791181	2	2	Q3	0.9995	0.99	-1.56118	2	#N/A	#N/A	#N/A	#N/A	#N/A	#N/A	#N/A	#N/A
sp|A2AWL7|MGAP_MOUSE_2902	K.SSDGGQSTSGLPAEPESVSSphosPPILHMK.T	#N/A	#N/A	#N/A	#N/A	#N/A	#N/A	#N/A	#N/A	#N/A	#N/A	0.9981	0.96	-0.819785	2	#N/A	#N/A	#N/A	#N/A	#N/A	#N/A	#N/A	#N/A
sp|A2AWL7|MGAP_MOUSE_300	R.LTEGEGSphosEIHSGDFDPVLR.G	#N/A	#N/A	#N/A	#N/A	#N/A	#N/A	#N/A	#N/A	#N/A	#N/A	0.9949	0.994	-0.529503	6	#N/A	#N/A	#N/A	#N/A	#N/A	#N/A	#N/A	#N/A
sp|A2AWL7|MGAP_MOUSE_317 318_C	R.GHEA(SS)phosLSLEK.A	#N/A	#N/A	#N/A	#N/A	#N/A	#N/A	#N/A	#N/A	#N/A	#N/A	0.988	0.946	1.1305	2	#N/A	#N/A	#N/A	#N/A	#N/A	#N/A	#N/A	#N/A
sp|A2AWL7|MGAP_MOUSE_367 368_C	R.IVNSFEDDSQI(SS)phosPSNPNGNFNVVIK.E	#N/A	#N/A	#N/A	#N/A	#N/A	#N/A	#N/A	#N/A	#N/A	#N/A	0.9914	0.95	-3.483	1	#N/A	#N/A	#N/A	#N/A	#N/A	#N/A	#N/A	#N/A
sp|A2AWL7|MGAP_MOUSE_448	K.WLPNSphosPGVAK.A	#N/A	#N/A	#N/A	#N/A	#N/A	#N/A	#N/A	#N/A	#N/A	#N/A	1	1	-0.204881	10	#N/A	#N/A	#N/A	#N/A	#N/A	#N/A	#N/A	#N/A
sp|A2AWL7|MGAP_MOUSE_52 55 56_C	R.ALLSphosRE(SS)phosPGK.S	#N/A	#N/A	#N/A	#N/A	#N/A	#N/A	#N/A	#N/A	#N/A	#N/A	0.9894	1.238	-0.922845	1	#N/A	#N/A	#N/A	#N/A	#N/A	#N/A	#N/A	#N/A
sp|A2AWL7|MGAP_MOUSE_531	R.KHSphosPDLR.L	1	0.9998	1	1	0.280604	5.5454	2.6324	2	1	NR	1	1	0.0771548	3	0.9519	1	-2.53841	1	#N/A	#N/A	#N/A	#N/A
sp|A2AWL7|MGAP_MOUSE_847 848_C	S.NAP(TS)phosPVVYQLPTK.S	0.9417	0.9989	1	0.996	-0.0925695	0.591207	0.341889	3	1	CENTER	0.9995	0.998	0.288659	5	#N/A	#N/A	#N/A	#N/A	#N/A	#N/A	#N/A	#N/A
sp|A2AWL7|MGAP_MOUSE_848	K.LMETNIGFSSNAPTSphosPVVYQLPTK.S	0.9987	0.9967	0.989	0.9	-0.991292	0.591207	0.79125	4	1	Q2	0.9996	0.961	0.386839	2	#N/A	#N/A	#N/A	#N/A	#N/A	#N/A	#N/A	#N/A
sp|A2AWL7|MGAP_MOUSE_921	K.SILPYPVSphosPK.Q	1	1	0.995	0.997	0.528919	-0.0872207	-0.30807	7	16	CENTER	1	0.996	-0.561446	45	#N/A	#N/A	#N/A	#N/A	1	0.995	-0.227316	2
sp|A2AWP8|ARGAL_MOUSE_176 177 178 181 185_C	E.(SYS)phosEDSphosGEETphosKPEAEPTKHR.G	#N/A	#N/A	#N/A	#N/A	#N/A	#N/A	#N/A	#N/A	#N/A	#N/A	#N/A	#N/A	#N/A	#N/A	1	1.28	-6.64	1	#N/A	#N/A	#N/A	#N/A
sp|A2AWT3|AT7L3_MOUSE_163	R.KSDKNPNSphosPR.R	#N/A	#N/A	#N/A	#N/A	#N/A	#N/A	#N/A	#N/A	#N/A	#N/A	1	0.993	0.629696	3	#N/A	#N/A	#N/A	#N/A	#N/A	#N/A	#N/A	#N/A
sp|A2AWT3|AT7L3_MOUSE_281	R.LQWDGSSDLSphosPSDSGSSK.T	#N/A	#N/A	#N/A	#N/A	#N/A	#N/A	#N/A	#N/A	#N/A	#N/A	0.9999	0.987	-0.767194	7	#N/A	#N/A	#N/A	#N/A	1	0.992	0.0830245	5
sp|A2AX52|CO6A4_MOUSE_182 183 184_C	R.EI(SSS)phosPK.D	#N/A	#N/A	#N/A	#N/A	#N/A	#N/A	#N/A	#N/A	#N/A	#N/A	0.9924	0.999	0.127195	1	#N/A	#N/A	#N/A	#N/A	#N/A	#N/A	#N/A	#N/A
sp|A2BDX3|MOCS3_MOUSE_150	R.RLNSphosAVECVAYPR.A	#N/A	#N/A	#N/A	#N/A	#N/A	#N/A	#N/A	#N/A	#N/A	#N/A	1	0.997	0.0622203	2	#N/A	#N/A	#N/A	#N/A	#N/A	#N/A	#N/A	#N/A
sp|A2BDX3|MOCS3_MOUSE_400	K.GKQESphosQEGVALPVYVICK.L	1	1	0.999	0.999	-6.46954	6.58963	6.52958	2	2	Q2	1	0.998	-0.571938	8	#N/A	#N/A	#N/A	#N/A	#N/A	#N/A	#N/A	#N/A
sp|A2BE28|LAS1L_MOUSE_20	K.ENQPESphosPSAR.G	0.9998	0.999	0.995	0.983	-0.208047	0.983525	0.595786	3	3	NR	0.9995	0.982	-0.135839	5	0.999	0.97	0.13072	3	#N/A	#N/A	#N/A	#N/A
sp|A2BE28|LAS1L_MOUSE_238	K.GNEEVASphosHPEPSSR.H	1	1	0.995	0.998	-0.0923691	0.215698	0.154034	2	4	CENTER	1	0.996	-0.030386	4	#N/A	#N/A	#N/A	#N/A	1	0.996	-0.122761	2
sp|A2BE28|LAS1L_MOUSE_506 507 508 509 510 511_C	K.AIEG(SSSSST)phosGK.A	#N/A	#N/A	#N/A	#N/A	#N/A	#N/A	#N/A	#N/A	#N/A	#N/A	0.9218	1	-0.220031	2	#N/A	#N/A	#N/A	#N/A	#N/A	#N/A	#N/A	#N/A
sp|A2BH40|ARI1A_MOUSE_1185	R.SNSphosVGIQDAFPDGSDPTFQKR.N	0.9999	0.9999	0.996	0.997	-0.0560437	0.839135	0.447589	45	54	CENTER	0.9999	0.993	-0.0025724	109	0.9999	0.984	0.0975529	15	0.9998	0.992	1.02644	7
sp|A2BH40|ARI1A_MOUSE_1196	R.SNSVGIQDAFPDGSphosDPTFQKR.N	#N/A	#N/A	#N/A	#N/A	#N/A	#N/A	#N/A	#N/A	#N/A	#N/A	0.989	0.935	0.781699	1	#N/A	#N/A	#N/A	#N/A	#N/A	#N/A	#N/A	#N/A
sp|A2BH40|ARI1A_MOUSE_1205	K.RNSphosMTPNPGYQPSMNTSDMMGR.M	0.9996	0.9971	0.992	0.86	-6.46954	0.0433157	3.25643	2	2	NR	1	0.922	0.951624	4	0.988	0.485	-0.143455	1	#N/A	#N/A	#N/A	#N/A
sp|A2BH40|ARI1A_MOUSE_1320 1321_C	N.LMPSTPDSGM(YS)phosPSR.Y	#N/A	#N/A	#N/A	#N/A	#N/A	#N/A	#N/A	#N/A	#N/A	#N/A	0.9168	0.962	-0.0927702	4	#N/A	#N/A	#N/A	#N/A	#N/A	#N/A	#N/A	#N/A
sp|A2BH40|ARI1A_MOUSE_1600 1601 1603 1605_C	R.(TS)phosPSphosKSphosPFLHSGMK.M	0.9952	0.9921	0.994	0.836	1.25973	1.43251	0.0863888	1	1	Q1	0.9924	0.99	0.0447333	2	#N/A	#N/A	#N/A	#N/A	#N/A	#N/A	#N/A	#N/A
sp|A2BH40|ARI1A_MOUSE_1600 1601_C	R.(TS)phosPSKSPFLHSGMK.M	1	1	1.024	1.032	-0.0185689	-0.0551556	-0.0182933	33	25	CENTER	1	1.022	-0.204881	57	0.999	1	-0.601156	2	1	1.002	-0.0975477	11
sp|A2BH40|ARI1A_MOUSE_1601	R.TSphosPSKSPFLHSGMK.M	1	0.981	0.918	0.991	-0.0185689	0.239821	0.129195	1	2	CENTER	#N/A	#N/A	#N/A	#N/A	#N/A	#N/A	#N/A	#N/A	#N/A	#N/A	#N/A	#N/A
sp|A2BH40|ARI1A_MOUSE_1752	R.TLLDPGRFTphosK.V	#N/A	#N/A	#N/A	#N/A	#N/A	#N/A	#N/A	#N/A	#N/A	#N/A	0.9956	0.996	-4.25001	2	#N/A	#N/A	#N/A	#N/A	#N/A	#N/A	#N/A	#N/A
sp|A2BH40|ARI1A_MOUSE_1755 1756 1760_C	K.V(YS)phosPAHTphosEEEEEEHLDPK.L	#N/A	#N/A	#N/A	#N/A	#N/A	#N/A	#N/A	#N/A	#N/A	#N/A	#N/A	#N/A	#N/A	#N/A	0.9997	0.502	-0.0723721	1	0.9981	1.26	-0.0804742	3
sp|A2BH40|ARI1A_MOUSE_1755 1756_C	K.V(YS)phosPAHTEEEEEEHLDPK.L	1	1	1	1	-0.577996	-0.201274	0.188361	15	8	CENTER	#N/A	#N/A	#N/A	#N/A	0.9998	0.997	-0.108334	8	0.9991	0.551	-0.437207	2
sp|A2BH40|ARI1A_MOUSE_1756	K.VYSphosPAHTEEEEEEHLDPK.L	1	1	0.994	0.995	-0.34555	0.0359923	0.190771	5	5	CENTER	#N/A	#N/A	#N/A	#N/A	0.9999	0.983	-0.0723721	5	0.9996	0.969	-0.0975477	1
sp|A2BH40|ARI1A_MOUSE_1756 1760	K.VYSphosPAHTphosEEEEEEHLDPK.L	#N/A	#N/A	#N/A	#N/A	#N/A	#N/A	#N/A	#N/A	#N/A	#N/A	#N/A	#N/A	#N/A	#N/A	0.999	0.949	-0.136351	2	0.9994	0.986	-0.089011	2
sp|A2BH40|ARI1A_MOUSE_1874	R.PYVPCPTphosPPRK.H	1	1	0.999	0.999	-0.256653	-0.221273	0.0176899	70	98	CENTER	1	0.998	-0.149846	158	1	0.993	0.089402	24	1	0.992	0.0650406	4
sp|A2BH40|ARI1A_MOUSE_1886	K.HLTTVEGTphosPGTTEQEGPPPDGLPEKR.L	0.9998	1	0.995	0.998	-0.424084	-0.293315	0.0653842	20	18	CENTER	0.9999	0.995	-0.0633264	47	0.9997	0.915	0.569419	4	0.9999	0.996	0.163385	8
sp|A2BH40|ARI1A_MOUSE_1917 1918 1919_C	R.(SST)phosLTDEGAK.S	#N/A	#N/A	#N/A	#N/A	#N/A	#N/A	#N/A	#N/A	#N/A	#N/A	0.9985	1	0.0130245	5	#N/A	#N/A	#N/A	#N/A	#N/A	#N/A	#N/A	#N/A
sp|A2BH40|ARI1A_MOUSE_1919	R.SSTphosLTDEGAK.S	#N/A	#N/A	#N/A	#N/A	#N/A	#N/A	#N/A	#N/A	#N/A	#N/A	0.998	0.985	1.14427	9	0.9936	0.923	0.626247	1	#N/A	#N/A	#N/A	#N/A
sp|A2BH40|ARI1A_MOUSE_1927	R.SSTLTDEGAKSphosAEATK.E	0.9991	0.9982	0.997	0.997	-2.39513	1.62095	2.00804	9	7	Q2	0.9984	0.997	-0.440694	23	#N/A	#N/A	#N/A	#N/A	0.9979	0.992	1.64192	2
sp|A2BH40|ARI1A_MOUSE_1934 1935_C	K.E(SS)phosKFPFGISPAQSHR.N	0.9846	0.9659	0.666	0.666	0.15611	-0.175745	-0.165927	5	4	CENTER	0.9861	0.976	0.144883	6	0.9903	0.666	1.0024	3	0.9943	0.666	0.0207722	2
sp|A2BH40|ARI1A_MOUSE_1942	K.ESSKFPFGISphosPAQSHR.N	1	1	0.998	0.996	-0.0183469	-0.33079	-0.156222	12	21	CENTER	1	0.996	0.366661	39	0.9996	0.985	0.913128	8	0.9995	0.998	0.360656	4
sp|A2BH40|ARI1A_MOUSE_233 234_C	R.SAYPPPPQAYAL(SS)phosPR.G	#N/A	#N/A	#N/A	#N/A	#N/A	#N/A	#N/A	#N/A	#N/A	#N/A	0.9995	0.998	-0.217744	6	#N/A	#N/A	#N/A	#N/A	#N/A	#N/A	#N/A	#N/A
sp|A2BH40|ARI1A_MOUSE_234	R.SAYPPPPQAYALSSphosPR.G	#N/A	#N/A	#N/A	#N/A	#N/A	#N/A	#N/A	#N/A	#N/A	#N/A	0.9998	0.971	-0.321395	3	#N/A	#N/A	#N/A	#N/A	#N/A	#N/A	#N/A	#N/A
sp|A2BH40|ARI1A_MOUSE_301 302_C	R.FGAMGGGGPSAAGGGTPQPTATPTLNQLL(TS)phosPSSAR.G	0.9999	0.9998	0.988	0.995	-1.93442	1.70428	1.81935	2	2	Q2	0.9998	0.993	-0.149914	3	#N/A	#N/A	#N/A	#N/A	0.9999	0.944	-2.02801	1
sp|A2BH40|ARI1A_MOUSE_302	R.FGAMGGGGPSAAGGGTPQPTATPTLNQLLTSphosPSSAR.G	1	1	0.99	0.979	-2.15434	2.74095	2.44765	10	3	Q2	1	0.985	-0.532629	12	#N/A	#N/A	#N/A	#N/A	#N/A	#N/A	#N/A	#N/A
sp|A2BH40|ARI1A_MOUSE_365	R.SHHAPMSphosPGSSGGGGQPLAR.T	0.9998	0.9999	0.998	0.998	0.244465	0.121722	-0.0613716	8	24	CENTER	0.9999	0.996	0.161652	18	0.9998	0.993	-0.230903	2	0.9998	0.994	-0.1311	11
sp|A2BH40|ARI1A_MOUSE_382 383 384_C	R.TPQ(SSS)phosPMDQMGK.M	1	1	1	0.999	0.00696614	0.328173	0.160603	8	3	CENTER	0.9997	1	-0.301943	8	#N/A	#N/A	#N/A	#N/A	0.9999	1	0.311843	1
sp|A2BH40|ARI1A_MOUSE_56	K.AAAGQESphosEGPAVGPPQPLGK.E	1	1	1	1	-2.90726	6.08179	4.49453	2	2	Q2	1	1	0.346762	3	1	1	-0.0868717	1	1	1	0.122019	1
sp|A2BH40|ARI1A_MOUSE_605	R.FPPPQELSphosQDSFGSQASSAPSMTSSK.G	0.9998	0.9997	0.999	0.997	0.141896	-0.449434	-0.295665	31	13	CENTER	0.9994	0.992	-0.204881	27	#N/A	#N/A	#N/A	#N/A	0.9999	0.998	-0.737995	16
sp|A2BH40|ARI1A_MOUSE_697	P.SphosPSPVGSPASVAQSR.S	0.9999	1	0.999	0.998	-0.620307	0.107783	0.364045	48	74	CENTER	0.9999	0.998	-0.429198	166	1	0.996	-0.325659	36	0.9999	0.998	0.0450567	35
sp|A2BH40|ARI1A_MOUSE_697 699	R.GPSphosPSphosPVGSPASVAQSR.S	1	1	0.678	0.975	-0.230073	0.079494	0.154784	23	17	CENTER	1	0.997	-0.321395	41	#N/A	#N/A	#N/A	#N/A	0.9998	0.682	0.267449	7
sp|A2BH40|ARI1A_MOUSE_697 703	R.GPSphosPSPVGSphosPASVAQSR.S	0.9999	1	0.992	0.997	-0.219102	0.121722	0.170412	41	40	CENTER	0.9999	0.993	0.377033	56	0.9998	0.965	0.856545	1	0.9999	0.995	0.235067	12
sp|A2BH40|ARI1A_MOUSE_699	R.GPSPSphosPVGSPASVAQSR.S	0.9999	0.9999	0.998	0.995	-0.953863	0.0359923	0.494928	3	14	CENTER	1	0.995	-0.682582	21	0.9998	0.99	0.0905081	4	0.9997	0.996	0.583923	7
sp|A2BH40|ARI1A_MOUSE_699 703	R.GPSPSphosPVGSphosPASVAQSR.S	0.9997	0.9955	0.911	0.947	0.114949	-0.491255	-0.303102	4	3	CENTER	0.9992	0.886	0.0130245	3	#N/A	#N/A	#N/A	#N/A	0.9992	0.976	-0.600934	2
sp|A2BH40|ARI1A_MOUSE_703	R.GPSPSPVGSphosPASVAQSR.S	0.9996	1	0.993	0.656	0.335317	0.662749	0.163716	4	2	CENTER	0.9999	0.957	-0.405928	9	0.9997	0.873	-0.894227	1	0.9998	0.517	0.245754	1
sp|A2BH40|ARI1A_MOUSE_716	R.SGPLSphosPAAVPGNQMPPRPPSGQSDSIMHPSMNQSSIAQDR.G	#N/A	#N/A	#N/A	#N/A	#N/A	#N/A	#N/A	#N/A	#N/A	#N/A	0.9735	0.978	0.703696	1	#N/A	#N/A	#N/A	#N/A	#N/A	#N/A	#N/A	#N/A
sp|A2BH40|ARI1A_MOUSE_763 764 765 773_C	R.NPQMPQ(YTS)phosPQPGSALSphosPR.Q	#N/A	#N/A	#N/A	#N/A	#N/A	#N/A	#N/A	#N/A	#N/A	#N/A	0.9974	1.261	-1.02566	1	#N/A	#N/A	#N/A	#N/A	#N/A	#N/A	#N/A	#N/A
sp|A2BH40|ARI1A_MOUSE_77	K.ELQDGAESphosNGGGGGGGAGSGGGPGAEPDLK.N	#N/A	#N/A	#N/A	#N/A	#N/A	#N/A	#N/A	#N/A	#N/A	#N/A	#N/A	#N/A	#N/A	#N/A	#N/A	#N/A	#N/A	#N/A	0.996	0.919	-1.03245	2
sp|A2BH40|ARI1A_MOUSE_770	R.NPQMPQYTSPQPGSphosALSPR.Q	0.9981	0.9925	0.962	0.831	0.26104	-0.0709229	-0.165981	4	1	CENTER	0.9996	0.982	-0.944975	10	#N/A	#N/A	#N/A	#N/A	#N/A	#N/A	#N/A	#N/A
sp|A2BH40|ARI1A_MOUSE_773	R.NPQMPQYTSPQPGSALSphosPR.Q	1	1	0.996	0.993	0.644396	0.476565	-0.0839156	31	19	CENTER	1	0.994	-0.582355	54	0.9999	0.928	-0.627201	2	1	0.993	-0.0564635	6
sp|A2CE44|ZXDB_MOUSE_166	R.RQSphosAGPPAGRPEPGPR.C	0.9998	1	1	1	-2.29942	2.32215	2.31079	1	1	Q2	#N/A	#N/A	#N/A	#N/A	#N/A	#N/A	#N/A	#N/A	#N/A	#N/A	#N/A	#N/A
sp|A2CG63|ARI4B_MOUSE_104 105_C	R.R(SS)phosLCLK.G	#N/A	#N/A	#N/A	#N/A	#N/A	#N/A	#N/A	#N/A	#N/A	#N/A	0.9731	1	0.0771548	1	#N/A	#N/A	#N/A	#N/A	#N/A	#N/A	#N/A	#N/A
sp|A2CG63|ARI4B_MOUSE_105	R.RSSphosLCLK.G	0.9714	0.9623	0.962	0.934	-1.20805	1.84998	1.52901	1	2	Q2	0.993	0.949	-0.135839	1	#N/A	#N/A	#N/A	#N/A	#N/A	#N/A	#N/A	#N/A
sp|A2CG63|ARI4B_MOUSE_1154 1155_C	K.GKGTN(SS)phosDSEELSAGESVTK.T	0.9943	0.9922	0.956	0.658	0.157242	0.121656	-0.0177932	6	2	CENTER	0.9973	0.98	-0.438464	8	0.9971	0.912	-1.65247	1	0.8863	0.5	2.50449	1
sp|A2CG63|ARI4B_MOUSE_1155	K.GTNSSphosDSEELSAGESVTK.T	0.9991	0.9993	0.994	0.994	0.199611	0.354391	0.0773897	3	4	CENTER	0.9993	0.973	-0.0180024	1	#N/A	#N/A	#N/A	#N/A	0.9994	0.993	-0.487183	4
sp|A2CG63|ARI4B_MOUSE_1192	R.VQSphosPGKGGR.N	#N/A	#N/A	#N/A	#N/A	#N/A	#N/A	#N/A	#N/A	#N/A	#N/A	0.9998	1	-1.02729	8	#N/A	#N/A	#N/A	#N/A	#N/A	#N/A	#N/A	#N/A
sp|A2CG63|ARI4B_MOUSE_431	K.VKEESphosETEIK.E	0.999	0.9984	0.978	0.991	-0.262138	0.279263	0.270701	4	7	CENTER	0.999	0.966	-0.711341	11	0.9888	0.947	-1.5253	2	0.5114	0.86	0.141918	1
sp|A2CG63|ARI4B_MOUSE_470	K.ENIKPSLGSphosKK.S	0.9616	0.9975	0.893	0.997	-0.84389	-0.993755	-0.0749323	1	1	Q3	0.9549	0.915	-1.71608	3	#N/A	#N/A	#N/A	#N/A	#N/A	#N/A	#N/A	#N/A
sp|A2CG63|ARI4B_MOUSE_473	K.SphosLLECIPAQSDEEKEAHITK.L	1	1	0.998	0.998	-0.452465	-0.0108629	0.220801	3	8	CENTER	1	0.998	0.921877	36	#N/A	#N/A	#N/A	#N/A	#N/A	#N/A	#N/A	#N/A
sp|A2CG63|ARI4B_MOUSE_473 482	K.SphosLLECIPAQSphosDEEKEAHITK.L	#N/A	#N/A	#N/A	#N/A	#N/A	#N/A	#N/A	#N/A	#N/A	#N/A	0.9746	0.994	1.24223	6	#N/A	#N/A	#N/A	#N/A	#N/A	#N/A	#N/A	#N/A
sp|A2CG63|ARI4B_MOUSE_482	K.KSLLECIPAQSphosDEEKEAHITK.L	0.9993	1	0.998	0.999	-0.365279	-0.169327	0.0979763	20	23	CENTER	1	0.997	-0.0781234	45	1	0.996	-1.17094	11	1	0.998	0.311843	7
sp|A2CG63|ARI4B_MOUSE_491	K.SLLECIPAQSDEEKEAHITphosK.L	#N/A	#N/A	#N/A	#N/A	#N/A	#N/A	#N/A	#N/A	#N/A	#N/A	1	0.925	-0.219537	4	0.999	0.531	-1.17773	1	#N/A	#N/A	#N/A	#N/A
sp|A2CG63|ARI4B_MOUSE_655 656_C	K.DRDEK(YS)phosPK.N	0.9658	0.9563	1	1	0.0329614	-0.239527	-0.136244	2	2	CENTER	0.8104	1	0.144269	1	#N/A	#N/A	#N/A	#N/A	#N/A	#N/A	#N/A	#N/A
sp|A2CG63|ARI4B_MOUSE_656	K.DRDEKYSphosPK.N	#N/A	#N/A	#N/A	#N/A	#N/A	#N/A	#N/A	#N/A	#N/A	#N/A	0.9969	0.908	-0.346057	1	#N/A	#N/A	#N/A	#N/A	#N/A	#N/A	#N/A	#N/A
sp|A2CG63|ARI4B_MOUSE_666 668	R.RLSphosKSphosPFQSNPSPEMVSK.L	#N/A	#N/A	#N/A	#N/A	#N/A	#N/A	#N/A	#N/A	#N/A	#N/A	0.9996	0.994	0.196736	3	#N/A	#N/A	#N/A	#N/A	0.999	0.993	0.162096	1
sp|A2CG63|ARI4B_MOUSE_668	R.LSKSphosPFQSNPSPEMVSK.L	0.9999	0.9999	0.997	0.997	2.6444	-4.849	-3.7467	9	4	Q4	0.9989	0.971	-0.149914	4	#N/A	#N/A	#N/A	#N/A	#N/A	#N/A	#N/A	#N/A
sp|A2CG63|ARI4B_MOUSE_675	K.SPFQSNPSphosPEMVSK.L	1	0.9997	0.998	0.996	0.644396	0.363797	-0.1403	11	3	CENTER	0.9999	0.994	-0.423404	14	0.9999	0.987	-1.50371	1	#N/A	#N/A	#N/A	#N/A
sp|A2CG63|ARI4B_MOUSE_755 756_C	R.NELISKEEQ(SS)phosPSLLEENKVHTDLVIAK.T	0.9992	1	0.994	0.998	-2.65735	1.80852	2.23294	7	10	Q2	0.9983	0.998	-0.0926966	16	0.9997	0.994	-0.642688	5	#N/A	#N/A	#N/A	#N/A
sp|A2CG63|ARI4B_MOUSE_756	R.NELISKEEQSSphosPSLLEENK.V	0.9988	0.9986	0.989	0.952	-2.63483	2.53763	2.58623	1	3	Q2	0.9998	0.973	0.428062	3	#N/A	#N/A	#N/A	#N/A	#N/A	#N/A	#N/A	#N/A
sp|A2CG63|ARI4B_MOUSE_778	K.TVSKSphosPER.L	1	0.9999	0.993	0.992	-0.0367653	-0.152453	-0.0578437	8	15	CENTER	1	0.986	-0.231598	17	#N/A	#N/A	#N/A	#N/A	0.9977	0.989	-0.710525	3
sp|A2CG63|ARI4B_MOUSE_830	R.YCSphosADECLQTGSPGKK.E	0.9997	0.9998	0.998	0.998	-2.7967	1.84335	2.32003	21	21	Q2	0.9996	0.995	0.101982	64	0.9987	0.978	-3.09586	3	0.9994	0.997	1.31184	16
sp|A2CG63|ARI4B_MOUSE_839	R.YCSADECLQTGSphosPGKK.E	0.9999	1	0.995	0.989	1.25973	-1.33079	-1.29526	9	12	Q4	0.9999	0.983	-0.394151	19	0.9999	0.974	-0.690943	3	0.9999	0.99	-2.70889	6
sp|A2CG63|ARI4B_MOUSE_895	R.TTSphosFYSGFSEVAEKR.L	#N/A	#N/A	#N/A	#N/A	#N/A	#N/A	#N/A	#N/A	#N/A	#N/A	0.9977	0.98	-0.672867	1	#N/A	#N/A	#N/A	#N/A	#N/A	#N/A	#N/A	#N/A
sp|A2CG63|ARI4B_MOUSE_914	K.LLNNSphosDER.L	#N/A	#N/A	#N/A	#N/A	#N/A	#N/A	#N/A	#N/A	#N/A	#N/A	0.9911	1	-0.10727	1	#N/A	#N/A	#N/A	#N/A	#N/A	#N/A	#N/A	#N/A
sp|A2RRY8|SPAS1_MOUSE_44	R.VTphosESLGLPR.V	#N/A	#N/A	#N/A	#N/A	#N/A	#N/A	#N/A	#N/A	#N/A	#N/A	0.9111	0.988	-4.34835	1	#N/A	#N/A	#N/A	#N/A	#N/A	#N/A	#N/A	#N/A
sp|A2RSJ4|UH1BL_MOUSE_1008	K.DVASTDSDSphosVLNYR.D	#N/A	#N/A	#N/A	#N/A	#N/A	#N/A	#N/A	#N/A	#N/A	#N/A	0.9985	0.985	1.07715	1	#N/A	#N/A	#N/A	#N/A	#N/A	#N/A	#N/A	#N/A
sp|A2RSJ4|UH1BL_MOUSE_1020	R.DGSTRLSphosLDDDGNHNPPSNPVTGK.G	0.9812	0.999	0.888	0.995	-2.00138	2.98734	2.49436	2	1	Q2	0.9727	0.918	-1.19133	1	#N/A	#N/A	#N/A	#N/A	0.9865	0.983	1.25562	2
sp|A2RSJ4|UH1BL_MOUSE_1092	R.CPPSphosPAPLSVSYK.N	1	0.9999	0.996	0.993	0.467578	-0.449434	-0.458506	2	1	CENTER	0.9969	0.947	-1.20567	2	#N/A	#N/A	#N/A	#N/A	#N/A	#N/A	#N/A	#N/A
sp|A2RSJ4|UH1BL_MOUSE_414 418	R.NLGSphosPPKSphosPTHASPQHTQTEK.D	#N/A	#N/A	#N/A	#N/A	#N/A	#N/A	#N/A	#N/A	#N/A	#N/A	#N/A	#N/A	#N/A	#N/A	#N/A	#N/A	#N/A	#N/A	0.9977	0.992	0.453862	3
sp|A2RSJ4|UH1BL_MOUSE_418	R.NLGSPPKSphosPTHASPQHTQTEK.D	#N/A	#N/A	#N/A	#N/A	#N/A	#N/A	#N/A	#N/A	#N/A	#N/A	#N/A	#N/A	#N/A	#N/A	#N/A	#N/A	#N/A	#N/A	0.9978	0.945	0.300659	2
sp|A2RSJ4|UH1BL_MOUSE_772 773 774 775_C	K.LLKE(YYST)phosESEPLTNGGQRPSSDTFLR.F	0.9806	0.9967	0.999	1	0.547535	-0.528386	-0.53796	1	2	CENTER	0.9954	1	0.196736	9	0.992	0.996	0.397148	2	#N/A	#N/A	#N/A	#N/A
sp|A2RSJ4|UH1BL_MOUSE_774	K.EYYSphosTESEPLTNGGQRPSSDTFLR.F	0.9945	0.986	0.996	0.977	-0.153261	0.291647	0.222454	6	1	CENTER	0.9973	0.986	0.0771548	9	#N/A	#N/A	#N/A	#N/A	#N/A	#N/A	#N/A	#N/A
sp|A2RSJ4|UH1BL_MOUSE_914	K.QGGSphosGIHR.L	#N/A	#N/A	#N/A	#N/A	#N/A	#N/A	#N/A	#N/A	#N/A	#N/A	0.9334	1	0.192461	2	#N/A	#N/A	#N/A	#N/A	0.9935	1	0.404953	1
sp|A2RSJ4|UH1BL_MOUSE_934	R.SMSphosVDLSHAPLKDPLLFK.S	0.9978	0.9985	0.996	0.997	0.547535	-0.121338	-0.334436	5	8	CENTER	0.9982	0.993	0.346762	23	0.9883	0.986	-0.300996	2	0.9677	0.994	1.91953	1
sp|A2RSJ4|UH1BL_MOUSE_952	K.SASphosDTNLQK.G	0.9997	1	0.988	0.993	0.0598047	0.0285938	-0.0156054	6	8	CENTER	0.9999	0.99	0.179464	18	0.9988	0.981	0.168357	4	0.9981	0.992	0.132792	4
sp|A2RSJ4|UH1BL_MOUSE_975	K.HLGKISphosEDESSGLSHK.S	#N/A	#N/A	#N/A	#N/A	#N/A	#N/A	#N/A	#N/A	#N/A	#N/A	0.9999	0.96	-0.056161	4	#N/A	#N/A	#N/A	#N/A	#N/A	#N/A	#N/A	#N/A
sp|A2RSQ0|DEN5B_MOUSE_1062	K.QCRTphosPPQQK.S	0.9985	0.9999	1	1	0.604868	-0.470193	-0.53753	5	3	CENTER	1	1	0.58239	3	#N/A	#N/A	#N/A	#N/A	#N/A	#N/A	#N/A	#N/A
sp|A2RSQ0|DEN5B_MOUSE_1068	R.TPPQQKSphosPTTTR.R	0.9995	0.9993	0.992	0.994	-0.196906	0.0937078	0.145307	29	7	CENTER	0.9999	0.993	0.196736	17	#N/A	#N/A	#N/A	#N/A	0.9973	0.913	0.697133	1
sp|A2RSQ0|DEN5B_MOUSE_1076	R.RLSphosITSLTGKPAKPNAGQIQEGIGEAVNNIVK.H	1	0.96	0.972	0.742	-0.132946	-0.504003	-0.185528	8	2	CENTER	0.9317	0.989	0.582578	8	#N/A	#N/A	#N/A	#N/A	0.9968	0.946	0.4183	4
sp|A2RSQ0|DEN5B_MOUSE_178	R.YNSphosYDINR.D	0.9997	0.9958	0.994	0.987	-0.104542	-0.00886191	0.0478401	31	31	CENTER	0.9991	0.991	0.346762	63	0.951	0.929	-0.288506	1	#N/A	#N/A	#N/A	#N/A
sp|A2RSQ0|DEN5B_MOUSE_178 179_C	R.YN(SY)phosDINR.D	0.9844	0.9946	0.997	0.994	0.444009	-0.0717073	-0.257858	4	4	CENTER	0.9961	0.993	0.2698	22	0.9968	0.966	-0.25037	9	#N/A	#N/A	#N/A	#N/A
sp|A2RSQ0|DEN5B_MOUSE_608 609_C	R.APTLR(TS)phosIYQK.C	#N/A	#N/A	#N/A	#N/A	#N/A	#N/A	#N/A	#N/A	#N/A	#N/A	0.9991	0.986	0.196736	1	#N/A	#N/A	#N/A	#N/A	#N/A	#N/A	#N/A	#N/A
sp|A2RSQ0|DEN5B_MOUSE_690	R.LRQSphosSEHIGLDSDLR.E	0.9996	0.9983	0.96	0.954	0.371378	-0.471558	-0.421468	7	2	CENTER	0.999	0.954	1.70392	4	#N/A	#N/A	#N/A	#N/A	#N/A	#N/A	#N/A	#N/A
sp|A2RSQ0|DEN5B_MOUSE_690 691_C	R.LRQ(SS)phosEHIGLDSDLR.E	0.9987	0.9984	1	1	-0.424084	-0.389028	0.0175277	17	6	CENTER	0.998	1	0.742229	38	0.8511	0.934	-0.288506	1	#N/A	#N/A	#N/A	#N/A
sp|A2RSQ0|DEN5B_MOUSE_691	R.QSSphosEHIGLDSDLR.E	0.9867	0.9917	0.928	0.952	-0.48946	-0.534323	-0.0224319	1	1	CENTER	0.9933	0.973	0.357536	2	#N/A	#N/A	#N/A	#N/A	#N/A	#N/A	#N/A	#N/A
sp|A2RSQ0|DEN5B_MOUSE_822	K.QEHLTDSphosPVALGPERR.K	1	0.9989	0.991	0.988	-0.896711	-0.1864	0.355156	10	7	CENTER	0.9998	0.966	0.492192	11	0.9681	0.915	0.164667	1	0.9998	0.607	-1.00104	1
sp|A2RSQ0|DEN5B_MOUSE_833	R.RKSphosDSGVMLPTLR.V	0.9987	0.9984	0.989	0.985	-2.3098	0.135528	1.22266	9	4	NR	0.9949	0.788	0.605849	3	#N/A	#N/A	#N/A	#N/A	#N/A	#N/A	#N/A	#N/A
sp|A2RSX7|TYW5_MOUSE_133	R.QQFPSLGGDITphosFPMFFR.E	#N/A	#N/A	#N/A	#N/A	#N/A	#N/A	#N/A	#N/A	#N/A	#N/A	0.9594	0.991	6.39908	1	#N/A	#N/A	#N/A	#N/A	#N/A	#N/A	#N/A	#N/A
sp|A2RSY1|KANL3_MOUSE_511 515	R.DLAFEIPERGSphosRPASphosPAAR.L	#N/A	#N/A	#N/A	#N/A	#N/A	#N/A	#N/A	#N/A	#N/A	#N/A	1	1	-0.518533	6	#N/A	#N/A	#N/A	#N/A	1	1	-1.68816	3
sp|A2RSY1|KANL3_MOUSE_515	R.GSRPASphosPAAR.L	0.9996	0.9999	0.997	0.994	0.519964	-0.0395587	-0.279761	6	10	CENTER	0.9999	0.996	0.179034	25	0.6834	0.925	6.41948	1	0.9998	0.994	-0.273119	8
sp|A2RSY1|KANL3_MOUSE_522 523 534 535 536_C	R.LP(TS)phosPSGSEDLSSV(SSS)phosPTSSPK.T	0.9998	0.9998	1.285	1.106	-2.13112	1.17941	1.65527	5	2	Q2	0.9995	1.216	0.547946	2	#N/A	#N/A	#N/A	#N/A	0.9999	1.387	1.22438	1
sp|A2RSY1|KANL3_MOUSE_522 523_C	R.LP(TS)phosPSGSEDLSSVSSSPTSSPK.T	0.9526	1	0.97	0.996	-0.347206	0.796322	0.571764	2	3	CENTER	0.9999	0.998	-0.672867	7	0.993	0.5	-1.06507	1	0.9983	0.996	0.122019	1
sp|A2RSY1|KANL3_MOUSE_523	R.LPTSphosPSGSEDLSSVSSSPTSSPK.T	1	1	0.997	0.991	-0.370069	0.921128	0.645598	12	7	CENTER	1	0.987	-0.628102	18	0.9998	0.943	-0.746796	1	1	0.993	0.141918	11
sp|A2RSY1|KANL3_MOUSE_523 536	R.LPTSphosPSGSEDLSSVSSSphosPTSSPK.T	0.9999	1	0.944	0.975	-1.85456	1.20919	1.53187	1	1	Q2	#N/A	#N/A	#N/A	#N/A	#N/A	#N/A	#N/A	#N/A	1	0.962	0.697133	1
sp|A2RSY1|KANL3_MOUSE_534 535 536_C	R.LPTSPSGSEDLSSV(SSS)phosPTSSPK.T	0.9996	1	0.997	0.996	2.22936	0.275878	-0.97674	1	2	NR	0.9998	0.993	-0.485781	7	1	0.994	0.199433	2	#N/A	#N/A	#N/A	#N/A
sp|A2RSY1|KANL3_MOUSE_536	R.LPTSPSGSEDLSSVSSSphosPTSSPK.T	#N/A	#N/A	#N/A	#N/A	#N/A	#N/A	#N/A	#N/A	#N/A	#N/A	0.9997	0.954	-0.677725	4	0.9972	0.954	-0.4088	1	0.9997	0.986	-0.858082	1
sp|A2RSY1|KANL3_MOUSE_631 632 633_C	R.HH(SSS)phosPLPGAKPSK.R	0.9783	0.9983	0.999	1.001	1.90743	1.26049	-0.323472	1	3	Q1	#N/A	#N/A	#N/A	#N/A	#N/A	#N/A	#N/A	#N/A	0.9005	0.999	3.50449	1
sp|A2RSY1|KANL3_MOUSE_764 765 780 781_C	K.(TS)phosGLPGSPSPGPAPQA(TS)phosVK.L	#N/A	#N/A	#N/A	#N/A	#N/A	#N/A	#N/A	#N/A	#N/A	#N/A	0.9146	1.004	-0.244773	1	#N/A	#N/A	#N/A	#N/A	#N/A	#N/A	#N/A	#N/A
sp|A2RSY1|KANL3_MOUSE_770	K.TSGLPGSphosPSPGPAPQATSVK.L	0.9992	0.9998	0.997	0.997	1.64217	0.888888	-0.376643	2	10	Q1	0.9997	0.996	0.288659	10	0.9979	0.968	-1.55154	1	0.9997	0.997	-0.302867	5
sp|A2RSY1|KANL3_MOUSE_772	K.TSGLPGSPSphosPGPAPQATSVK.L	0.9999	1	0.995	0.996	-0.4803	0.189467	0.334883	3	3	CENTER	0.9998	0.996	-0.321395	3	0.9997	0.986	-1.2201	2	0.9999	0.998	-0.710482	4
sp|A2RSY6|TRM1L_MOUSE_328	K.VVVDSphosEEKEEGDALEDDGTLGDIQVTR.M	0.9963	0.9963	0.999	0.991	-5.37148	6.64	6.00574	1	1	Q2	#N/A	#N/A	#N/A	#N/A	#N/A	#N/A	#N/A	#N/A	#N/A	#N/A	#N/A	#N/A
sp|A2RT62|FXL16_MOUSE_54	P.CQPPPPPTphosLPPPSLATPLSR.V	#N/A	#N/A	#N/A	#N/A	#N/A	#N/A	#N/A	#N/A	#N/A	#N/A	0.9713	0.998	6.39908	2	#N/A	#N/A	#N/A	#N/A	#N/A	#N/A	#N/A	#N/A
sp|A2RT67|DEND3_MOUSE_554	R.MVVSphosMPNLQDISLPELPPR.N	#N/A	#N/A	#N/A	#N/A	#N/A	#N/A	#N/A	#N/A	#N/A	#N/A	0.9851	0.979	0.187885	2	#N/A	#N/A	#N/A	#N/A	#N/A	#N/A	#N/A	#N/A
sp|A2RT67|DEND3_MOUSE_583 584 585_C	R.(SSS)phosPVLK.V	#N/A	#N/A	#N/A	#N/A	#N/A	#N/A	#N/A	#N/A	#N/A	#N/A	0.9817	1	-0.149914	3	#N/A	#N/A	#N/A	#N/A	#N/A	#N/A	#N/A	#N/A
sp|A2RT67|DEND3_MOUSE_585	R.SSSphosPVLK.V	0.9999	0.9995	0.996	0.996	-0.0963666	-0.1864	-0.0450167	4	4	CENTER	0.9993	0.987	0.152908	10	#N/A	#N/A	#N/A	#N/A	#N/A	#N/A	#N/A	#N/A
sp|A2RTF1|CTSRB_MOUSE_102 105	K.LTphosPFSphosNR.L	#N/A	#N/A	#N/A	#N/A	#N/A	#N/A	#N/A	#N/A	#N/A	#N/A	0.9938	1	1.04473	1	#N/A	#N/A	#N/A	#N/A	#N/A	#N/A	#N/A	#N/A
sp|A2RTL5|RSRC2_MOUSE_163	R.TPSphosPPPFR.G	#N/A	#N/A	#N/A	#N/A	#N/A	#N/A	#N/A	#N/A	#N/A	#N/A	0.9986	0.992	1.36666	5	0.9994	0.988	0.579705	21	#N/A	#N/A	#N/A	#N/A
sp|A2RTL5|RSRC2_MOUSE_318	R.KLMGIKSphosEDEAGCSSVDEESYK.T	#N/A	#N/A	#N/A	#N/A	#N/A	#N/A	#N/A	#N/A	#N/A	#N/A	0.9801	0.996	0.951624	1	#N/A	#N/A	#N/A	#N/A	#N/A	#N/A	#N/A	#N/A
sp|A2RTL5|RSRC2_MOUSE_325 326_C	K.SEDEAGC(SS)phosVDEESYK.T	#N/A	#N/A	#N/A	#N/A	#N/A	#N/A	#N/A	#N/A	#N/A	#N/A	#N/A	#N/A	#N/A	#N/A	0.9994	0.998	0.602788	1	#N/A	#N/A	#N/A	#N/A
sp|A2RTL5|RSRC2_MOUSE_326	K.SEDEAGCSSphosVDEESYK.T	0.9999	0.9997	0.993	0.907	0.604868	0.0937078	-0.25558	1	1	CENTER	#N/A	#N/A	#N/A	#N/A	#N/A	#N/A	#N/A	#N/A	#N/A	#N/A	#N/A	#N/A
sp|A2RTL5|RSRC2_MOUSE_45	R.ERLNSphosSENGEDR.H	0.9996	0.9998	0.994	0.993	-2.06679	1.45745	1.76212	16	12	Q2	0.9991	0.993	0.0771548	35	0.9988	0.974	0.297289	4	0.9995	0.992	1.10239	9
sp|A2RTL5|RSRC2_MOUSE_45 46_C	R.ERLN(SS)phosENGEDR.H	0.9967	0.9999	1	1	-1.0393	1.12485	1.08208	14	14	Q2	0.9999	1	0.127195	22	0.9977	1	-0.136486	8	0.9968	1	1.26745	4
sp|A2RTL5|RSRC2_MOUSE_46	R.LNSSphosENGEDR.H	0.9992	0.9997	0.982	0.972	0.306526	-0.408793	-0.357659	1	1	CENTER	#N/A	#N/A	#N/A	#N/A	#N/A	#N/A	#N/A	#N/A	#N/A	#N/A	#N/A	#N/A
sp|A3KFM7|CHD6_MOUSE_1343	R.GNIDKEDSphosAEDKLDGLQK.Q	#N/A	#N/A	#N/A	#N/A	#N/A	#N/A	#N/A	#N/A	#N/A	#N/A	#N/A	#N/A	#N/A	#N/A	1	1	0.74963	1	1	1	1.72688	1
sp|A3KFM7|CHD6_MOUSE_1357	K.QTASphosPSDGSDGIFGEK.K	0.9997	0.9962	0.992	0.906	-0.178689	0.241461	0.210075	2	1	CENTER	0.9998	0.99	-0.623285	5	0.9996	0.945	0.0651314	1	0.9878	0.986	0.639418	1
sp|A3KFM7|CHD6_MOUSE_1666	R.MESphosRDDHLCLPEGGLPDITCENFVSK.V	1	1	0.987	0.997	-5.08002	-0.90657	2.08672	2	2	NR	#N/A	#N/A	#N/A	#N/A	#N/A	#N/A	#N/A	#N/A	#N/A	#N/A	#N/A	#N/A
sp|A3KFM7|CHD6_MOUSE_1815	K.CLVSphosPTLDTGHESGFVDLCSLSVYDPKR.N	#N/A	#N/A	#N/A	#N/A	#N/A	#N/A	#N/A	#N/A	#N/A	#N/A	0.9999	0.987	0.384126	2	#N/A	#N/A	#N/A	#N/A	0.9999	0.98	1.6114	1
sp|A3KFM7|CHD6_MOUSE_1817	K.CLVSPTphosLDTGHESGFVDLCSLSVYDPKR.N	#N/A	#N/A	#N/A	#N/A	#N/A	#N/A	#N/A	#N/A	#N/A	#N/A	0.9959	0.92	-0.496837	1	#N/A	#N/A	#N/A	#N/A	#N/A	#N/A	#N/A	#N/A
sp|A3KFM7|CHD6_MOUSE_1855	R.NFSSDQQLIDLLENKSphosLESK.L	#N/A	#N/A	#N/A	#N/A	#N/A	#N/A	#N/A	#N/A	#N/A	#N/A	0.9773	0.982	0.536586	1	#N/A	#N/A	#N/A	#N/A	#N/A	#N/A	#N/A	#N/A
sp|A3KFM7|CHD6_MOUSE_1906	K.NLSphosFHQDEAK.K	0.9993	0.9938	1	1	-1.73257	0.00624498	0.869409	1	1	NR	0.9928	1	1.15167	2	#N/A	#N/A	#N/A	#N/A	#N/A	#N/A	#N/A	#N/A
sp|A3KFM7|CHD6_MOUSE_1951	R.WAHGLGSphosEDSEVEKPK.A	#N/A	#N/A	#N/A	#N/A	#N/A	#N/A	#N/A	#N/A	#N/A	#N/A	0.9969	0.991	-0.463414	1	#N/A	#N/A	#N/A	#N/A	#N/A	#N/A	#N/A	#N/A
sp|A3KFM7|CHD6_MOUSE_21	R.ALNHSphosPMSDASVNFDYK.S	1	1	0.998	0.998	-0.415074	0.391898	0.403486	8	4	CENTER	0.9991	0.995	1.12809	2	#N/A	#N/A	#N/A	#N/A	#N/A	#N/A	#N/A	#N/A
sp|A3KFM7|CHD6_MOUSE_2706	R.EEGLKDSphosNEDTN.-	0.9767	0.9785	0.994	0.987	-0.543231	0.650101	0.596666	2	1	CENTER	#N/A	#N/A	#N/A	#N/A	#N/A	#N/A	#N/A	#N/A	0.7434	0.977	0.0830245	1
sp|A3KFM7|CHD6_MOUSE_41	K.SPSPFDCSphosPDQGENIEEAANHCLPHK.N	0.9999	0.999	0.998	0.997	-1.97031	1.21808	1.5942	3	2	Q2	0.9986	0.973	-0.204881	1	#N/A	#N/A	#N/A	#N/A	#N/A	#N/A	#N/A	#N/A
sp|A3KGB4|TBC8B_MOUSE_1034	R.KLHSphosPASSASTAR.D	1	1	0.998	0.996	-0.365588	-0.102984	0.131302	7	3	CENTER	1	0.997	0.24434	10	0.9999	0.989	0.699004	1	1	0.99	0.162096	2
sp|A3KGB4|TBC8B_MOUSE_358	R.SphosVIISIK.G	#N/A	#N/A	#N/A	#N/A	#N/A	#N/A	#N/A	#N/A	#N/A	#N/A	0.9987	0.991	0.122221	2	#N/A	#N/A	#N/A	#N/A	#N/A	#N/A	#N/A	#N/A
sp|A3KGB4|TBC8B_MOUSE_952	K.ETESGRNSphosPEK.G	#N/A	#N/A	#N/A	#N/A	#N/A	#N/A	#N/A	#N/A	#N/A	#N/A	0.9965	0.991	0.214658	1	#N/A	#N/A	#N/A	#N/A	#N/A	#N/A	#N/A	#N/A
sp|A3KGF7|PLCB2_MOUSE_413	K.TSPYPVILSFENHVDSphosPR.Q	#N/A	#N/A	#N/A	#N/A	#N/A	#N/A	#N/A	#N/A	#N/A	#N/A	0.9998	0.997	-0.321395	1	#N/A	#N/A	#N/A	#N/A	#N/A	#N/A	#N/A	#N/A
sp|A3KGF9|CCD9B_MOUSE_363	K.EDEMLQSphosQEGSQSSTK.T	#N/A	#N/A	#N/A	#N/A	#N/A	#N/A	#N/A	#N/A	#N/A	#N/A	0.9123	0.946	-6.64	1	#N/A	#N/A	#N/A	#N/A	#N/A	#N/A	#N/A	#N/A
sp|A3KGF9|CCD9B_MOUSE_447 448	R.KPGKSphosTphosCILGPK.A	#N/A	#N/A	#N/A	#N/A	#N/A	#N/A	#N/A	#N/A	#N/A	#N/A	0.9635	1	-6.64	3	0.6876	1	-5.20996	1	0.8291	1	-6.64	1
sp|A3KGS3|RGPA2_MOUSE_373	R.RLSphosNSSLCSIEEEHR.T	0.9997	0.9998	0.983	0.98	-1.17953	-1.04534	0.0670982	4	2	Q3	0.999	0.872	0.0916443	2	#N/A	#N/A	#N/A	#N/A	#N/A	#N/A	#N/A	#N/A
sp|A3KGS3|RGPA2_MOUSE_373 375 376_C	R.RLSphosN(SS)phosLCSIEEEHR.T	0.9912	0.9995	1.339	1.318	-1.15722	-0.293315	0.431954	1	3	Q3	0.9982	1.333	0.307768	7	#N/A	#N/A	#N/A	#N/A	0.9864	1.336	0.639418	1
sp|A3KGS3|RGPA2_MOUSE_486	R.TYSphosFTSAMSR.G	0.9974	0.9958	0.988	0.995	1.56639	0.121722	-0.722336	1	1	NR	0.9975	0.993	-0.529503	7	#N/A	#N/A	#N/A	#N/A	#N/A	#N/A	#N/A	#N/A
sp|A3KGS3|RGPA2_MOUSE_696	R.SFSphosLSWR.S	#N/A	#N/A	#N/A	#N/A	#N/A	#N/A	#N/A	#N/A	#N/A	#N/A	0.9993	0.99	0.0771548	15	0.9987	0.975	-0.509105	2	0.9938	0.976	0.141918	2
sp|A3KGS3|RGPA2_MOUSE_715	R.SATphosTSGAPGVEK.A	0.9984	0.9976	0.982	0.987	0.422004	-0.388893	-0.405448	1	1	CENTER	0.997	0.981	1.04473	5	#N/A	#N/A	#N/A	#N/A	#N/A	#N/A	#N/A	#N/A
sp|A3KGS3|RGPA2_MOUSE_763 764 765 766 767_C	R.(SSSTS)phosDITER.L	#N/A	#N/A	#N/A	#N/A	#N/A	#N/A	#N/A	#N/A	#N/A	#N/A	#N/A	#N/A	#N/A	#N/A	0.9818	0.991	-0.809338	1	#N/A	#N/A	#N/A	#N/A
sp|A3KGS3|RGPA2_MOUSE_765	R.SSSphosTSDITER.L	0.9992	0.9996	0.994	0.985	-0.309049	-0.256789	0.0261299	8	6	CENTER	0.9997	0.99	-0.847118	13	0.9973	0.963	-0.860868	3	0.9974	0.99	-0.089011	4
sp|A3KGS3|RGPA2_MOUSE_818 819 820_C	R.R(SSS)phosPAELELKDDLQQAHGR.C	1	1	1.001	2	-0.213574	-0.470345	-0.128385	16	16	CENTER	1	1.001	-0.163853	50	0.9977	1	-1.09407	5	#N/A	#N/A	#N/A	#N/A
sp|A3KGS3|RGPA2_MOUSE_820	R.SSSphosPAELELKDDLQQAHGR.C	0.9998	0.9999	0.993	0.987	-0.0804967	-0.449582	-0.184543	16	12	CENTER	0.9998	0.986	0.00539467	32	0.9995	0.971	-1.51177	4	0.9994	0.954	0.207878	6
sp|A3KGV1|ODFP2_MOUSE_819 820 821_C	K.ASYANVFGDAPYTSSYL(TSS)phosPIR.S	#N/A	#N/A	#N/A	#N/A	#N/A	#N/A	#N/A	#N/A	#N/A	#N/A	#N/A	#N/A	#N/A	#N/A	#N/A	#N/A	#N/A	#N/A	0.9999	0.998	-0.332013	1
sp|A3KGV1|ODFP2_MOUSE_9	-.MSASSSGGSphosPR.F	#N/A	#N/A	#N/A	#N/A	#N/A	#N/A	#N/A	#N/A	#N/A	#N/A	0.9842	0.993	0.060853	22	0.9713	0.987	-0.541048	3	0.957	0.992	0.162096	3
sp|A6H5X4|PHF11_MOUSE_17	R.GDSphosPIIEK.M	#N/A	#N/A	#N/A	#N/A	#N/A	#N/A	#N/A	#N/A	#N/A	#N/A	1	1	0.110322	2	#N/A	#N/A	#N/A	#N/A	#N/A	#N/A	#N/A	#N/A
sp|A6H5Y1|MPP9_MOUSE_324	R.ASphosPVDTWK.N	#N/A	#N/A	#N/A	#N/A	#N/A	#N/A	#N/A	#N/A	#N/A	#N/A	1	0.996	0.196736	3	#N/A	#N/A	#N/A	#N/A	#N/A	#N/A	#N/A	#N/A
sp|A6H5Y1|MPP9_MOUSE_699	R.DTPDTphosPPIIK.A	#N/A	#N/A	#N/A	#N/A	#N/A	#N/A	#N/A	#N/A	#N/A	#N/A	0.9995	0.974	-0.955044	4	#N/A	#N/A	#N/A	#N/A	#N/A	#N/A	#N/A	#N/A
sp|A6H5Y1|MPP9_MOUSE_786	R.EIMLTphosPVTVAYSPKR.S	#N/A	#N/A	#N/A	#N/A	#N/A	#N/A	#N/A	#N/A	#N/A	#N/A	0.9989	0.995	6.39908	2	#N/A	#N/A	#N/A	#N/A	#N/A	#N/A	#N/A	#N/A
sp|A6H5Y1|MPP9_MOUSE_803	K.ENLSphosPGFSHLLSK.N	#N/A	#N/A	#N/A	#N/A	#N/A	#N/A	#N/A	#N/A	#N/A	#N/A	#N/A	#N/A	#N/A	#N/A	1	0.987	0.579705	2	#N/A	#N/A	#N/A	#N/A
sp|A6H5Y3|METH_MOUSE_120 123	K.AAEEITphosLQTphosGVKR.F	#N/A	#N/A	#N/A	#N/A	#N/A	#N/A	#N/A	#N/A	#N/A	#N/A	0.6355	1	6.39908	1	0.9757	1	6.41948	1	#N/A	#N/A	#N/A	#N/A
sp|A6H611|MIPEP_MOUSE_296 297 298 300_C	K.LVG(YST)phosFSphosHR.A	#N/A	#N/A	#N/A	#N/A	#N/A	#N/A	#N/A	#N/A	#N/A	#N/A	#N/A	#N/A	#N/A	#N/A	0.9249	1.499	1.97202	1	#N/A	#N/A	#N/A	#N/A
sp|A6H619|PHRF1_MOUSE_1043 1045	R.SphosVSphosPVAEEHTR.R	#N/A	#N/A	#N/A	#N/A	#N/A	#N/A	#N/A	#N/A	#N/A	#N/A	1	0.997	0.110322	1	#N/A	#N/A	#N/A	#N/A	#N/A	#N/A	#N/A	#N/A
sp|A6H619|PHRF1_MOUSE_1045	R.SVSphosPVAEEHTR.R	#N/A	#N/A	#N/A	#N/A	#N/A	#N/A	#N/A	#N/A	#N/A	#N/A	0.9984	0.992	-3.86557	2	0.9944	0.935	-0.2112	1	#N/A	#N/A	#N/A	#N/A
sp|A6H619|PHRF1_MOUSE_1092	R.RGSphosWGHGR.C	#N/A	#N/A	#N/A	#N/A	#N/A	#N/A	#N/A	#N/A	#N/A	#N/A	0.9926	1	0.196736	1	#N/A	#N/A	#N/A	#N/A	#N/A	#N/A	#N/A	#N/A
sp|A6H619|PHRF1_MOUSE_1134 1135	R.SRGSphosSphosLER.D	0.9849	0.9849	0.924	0.919	-0.0804967	-0.135774	-0.0276387	1	1	CENTER	0.9864	0.951	-1.03672	2	#N/A	#N/A	#N/A	#N/A	0.8417	0.985	-0.211719	1
sp|A6H619|PHRF1_MOUSE_1134 1135_C	R.SRG(SS)phosLER.D	#N/A	#N/A	#N/A	#N/A	#N/A	#N/A	#N/A	#N/A	#N/A	#N/A	0.9331	0.971	0.563864	2	0.9184	1.356	-0.328193	2	#N/A	#N/A	#N/A	#N/A
sp|A6H619|PHRF1_MOUSE_1157	R.MDKQESphosVTR.S	0.9893	0.9945	0.988	0.987	0.388056	0.169335	-0.109361	3	2	CENTER	#N/A	#N/A	#N/A	#N/A	#N/A	#N/A	#N/A	#N/A	#N/A	#N/A	#N/A	#N/A
sp|A6H619|PHRF1_MOUSE_1190	R.AHSphosPEKKGPVR.E	#N/A	#N/A	#N/A	#N/A	#N/A	#N/A	#N/A	#N/A	#N/A	#N/A	1	1	-0.0549211	2	#N/A	#N/A	#N/A	#N/A	#N/A	#N/A	#N/A	#N/A
sp|A6H619|PHRF1_MOUSE_1201	R.EVSphosPAPATQGESR.Q	1	1	0.999	0.999	-0.471081	-0.0395587	0.215761	34	57	CENTER	1	0.998	0.0130245	79	1	0.996	-0.129516	14	1	0.998	-0.1311	17
sp|A6H619|PHRF1_MOUSE_1379	M.TKDSphosPVLSAR.G	1	0.9995	0.994	0.993	-0.839084	0.804987	0.822035	8	3	Q2	0.9823	0.978	0.188103	6	#N/A	#N/A	#N/A	#N/A	#N/A	#N/A	#N/A	#N/A
sp|A6H619|PHRF1_MOUSE_1412	K.RVTphosWNLQEAEHSTPAALDRDPR.T	#N/A	#N/A	#N/A	#N/A	#N/A	#N/A	#N/A	#N/A	#N/A	#N/A	0.9953	0.97	1.6297	1	#N/A	#N/A	#N/A	#N/A	#N/A	#N/A	#N/A	#N/A
sp|A6H619|PHRF1_MOUSE_547	R.NSphosVTQSR.E	#N/A	#N/A	#N/A	#N/A	#N/A	#N/A	#N/A	#N/A	#N/A	#N/A	0.9984	0.993	0.58239	3	#N/A	#N/A	#N/A	#N/A	0.9963	0.995	1.55696	3
sp|A6H619|PHRF1_MOUSE_622	R.TLSphosDENRPSR.T	0.9997	0.9951	0.995	0.99	-0.807731	0.106081	0.456906	4	4	CENTER	0.9961	0.989	0.58239	5	0.9932	0.727	0.534617	1	0.9997	0.97	4.51936	2
sp|A6H619|PHRF1_MOUSE_772 773_C	K.GIG(SS)phosFESFR.L	#N/A	#N/A	#N/A	#N/A	#N/A	#N/A	#N/A	#N/A	#N/A	#N/A	0.9944	0.998	0.528879	4	#N/A	#N/A	#N/A	#N/A	#N/A	#N/A	#N/A	#N/A
sp|A6H619|PHRF1_MOUSE_785	R.INIPGNTphosAHCSQLSSPGFCNTFRPVDSK.V	#N/A	#N/A	#N/A	#N/A	#N/A	#N/A	#N/A	#N/A	#N/A	#N/A	0.9964	0.989	0.40863	6	#N/A	#N/A	#N/A	#N/A	0.9993	0.601	1.60503	2
sp|A6H619|PHRF1_MOUSE_792	R.INIPGNTAHCSQLSphosSPGFCNTFRPVDSK.V	#N/A	#N/A	#N/A	#N/A	#N/A	#N/A	#N/A	#N/A	#N/A	#N/A	0.9958	0.929	-0.177659	1	#N/A	#N/A	#N/A	#N/A	#N/A	#N/A	#N/A	#N/A
sp|A6H619|PHRF1_MOUSE_792 793_C	R.INIPGNTAHCSQL(SS)phosPGFCNTFRPVDSK.V	1	0.995	0.982	0.918	-2.87917	0.540224	1.70969	3	3	NR	0.999	0.952	-0.191334	3	#N/A	#N/A	#N/A	#N/A	0.9934	0.564	3.31184	2
sp|A6H619|PHRF1_MOUSE_864	R.TISphosINSPKAPAFQTVR.C	0.9979	0.9985	0.77	0.991	0.551928	0.959419	0.203746	2	4	Q1	0.9992	0.987	0.0130245	9	0.9985	0.699	-0.375012	4	#N/A	#N/A	#N/A	#N/A
sp|A6H619|PHRF1_MOUSE_864 867	R.TISphosINSphosPKAPAFQTVR.C	#N/A	#N/A	#N/A	#N/A	#N/A	#N/A	#N/A	#N/A	#N/A	#N/A	0.9879	0.988	0.327133	1	#N/A	#N/A	#N/A	#N/A	#N/A	#N/A	#N/A	#N/A
sp|A6H619|PHRF1_MOUSE_867	R.TISINSphosPK.A	1	0.9999	0.998	0.993	0.456769	-0.284126	-0.370448	18	10	CENTER	1	0.996	-0.111442	28	1	0.988	-0.592727	4	#N/A	#N/A	#N/A	#N/A
sp|A6H619|PHRF1_MOUSE_918 919_C	K.GSAEG(TS)phosDLEQEGLGEIEPTEIR.G	#N/A	#N/A	#N/A	#N/A	#N/A	#N/A	#N/A	#N/A	#N/A	#N/A	0.9977	0.998	0.0130245	19	0.9997	0.994	-0.31338	15	#N/A	#N/A	#N/A	#N/A
sp|A6H619|PHRF1_MOUSE_919	K.GSAEGTSphosDLEQEGLGEIEPTEIR.G	1	0.9996	0.996	0.997	-0.940566	0.0505655	0.495566	13	8	CENTER	0.9996	0.951	-0.121625	11	#N/A	#N/A	#N/A	#N/A	#N/A	#N/A	#N/A	#N/A
sp|A6H619|PHRF1_MOUSE_957	R.TQRPPPPDPWDDEDEVSphosCTPFFGSEER.T	0.9993	0.9995	0.977	0.995	-1.13958	0.107783	0.623682	4	3	NR	0.9989	0.861	-0.922845	5	#N/A	#N/A	#N/A	#N/A	#N/A	#N/A	#N/A	#N/A
sp|A6H619|PHRF1_MOUSE_982	R.TVTCVTVEEPGVLPSphosPDAPQITTHR.L	0.9999	1	0.999	0.999	-0.867951	0.813191	0.840571	12	16	Q2	1	0.997	-0.550837	24	#N/A	#N/A	#N/A	#N/A	0.9992	0.947	1.40495	1
sp|A6H630|ARMT1_MOUSE_202 203 204_C	K.CDLSLSGGE(SSS)phosQK.A	#N/A	#N/A	#N/A	#N/A	#N/A	#N/A	#N/A	#N/A	#N/A	#N/A	1	0.999	0.101982	8	0.9996	0.991	0.534617	1	#N/A	#N/A	#N/A	#N/A
sp|A6H630|ARMT1_MOUSE_204	K.CDLSLSGGESSSphosQK.A	#N/A	#N/A	#N/A	#N/A	#N/A	#N/A	#N/A	#N/A	#N/A	#N/A	0.9996	0.91	-0.283593	1	#N/A	#N/A	#N/A	#N/A	0.9995	0.919	4.72688	1
sp|A6H630|ARMT1_MOUSE_41	R.HKSphosEFFEK.H	#N/A	#N/A	#N/A	#N/A	#N/A	#N/A	#N/A	#N/A	#N/A	#N/A	0.9913	1	6.39908	1	#N/A	#N/A	#N/A	#N/A	#N/A	#N/A	#N/A	#N/A
sp|A6H687|SAC31_MOUSE_236	R.GAADPVLLQTQVQEGFGSphosLRR.C	#N/A	#N/A	#N/A	#N/A	#N/A	#N/A	#N/A	#N/A	#N/A	#N/A	0.9778	0.979	0.449124	1	#N/A	#N/A	#N/A	#N/A	#N/A	#N/A	#N/A	#N/A
sp|A6H6A9|RBG1L_MOUSE_118 119_C	R.P(SS)phosPSRFPEEDSVLFNK.L	#N/A	#N/A	#N/A	#N/A	#N/A	#N/A	#N/A	#N/A	#N/A	#N/A	0.937	0.907	-0.0332692	5	#N/A	#N/A	#N/A	#N/A	#N/A	#N/A	#N/A	#N/A
sp|A6H6A9|RBG1L_MOUSE_119	R.PSSphosPSRFPEEDSVLFNK.L	#N/A	#N/A	#N/A	#N/A	#N/A	#N/A	#N/A	#N/A	#N/A	#N/A	0.9736	0.992	0.0771548	15	#N/A	#N/A	#N/A	#N/A	#N/A	#N/A	#N/A	#N/A
sp|A6H6Q4|CS071_MOUSE_85 87	R.ALDTphosPYphosR.E	#N/A	#N/A	#N/A	#N/A	#N/A	#N/A	#N/A	#N/A	#N/A	#N/A	#N/A	#N/A	#N/A	#N/A	0.9914	1	0.268979	2	#N/A	#N/A	#N/A	#N/A
sp|A6H8H2|DEN4C_MOUSE_1043	R.SCSphosFSSESR.A	0.9997	1	0.992	0.993	0.528919	-0.102984	-0.315951	5	16	CENTER	1	0.993	0.214658	19	0.9998	0.989	0.36716	5	0.9999	0.994	0.0830245	4
sp|A6H8H2|DEN4C_MOUSE_1057 1058_C	K.K(SS)phosLDLNSSEMAIMMGADAK.L	1	0.9943	1	0.996	-0.196906	-0.203678	-0.00338595	7	2	CENTER	1	0.996	-0.496837	7	0.9966	0.994	-0.26955	2	#N/A	#N/A	#N/A	#N/A
sp|A6H8H2|DEN4C_MOUSE_1086 1087_C	K.(TS)phosPPHVTR.T	0.9984	0.9989	1	1	0.0699616	0.189467	0.0597526	12	9	CENTER	0.9999	1	0.288659	35	0.9982	0.999	1.08134	14	0.993	1	0.235067	6
sp|A6H8H2|DEN4C_MOUSE_1087	K.TSphosPPHVTR.T	0.9981	0.9989	0.966	0.955	-0.0558328	-0.102984	-0.0235756	8	5	CENTER	0.9958	0.958	0.0859644	4	0.9993	0.942	1.0024	1	0.9866	0.933	1.26745	3
sp|A6H8H2|DEN4C_MOUSE_1096	R.THSphosFENVNCHLADSR.T	0.9999	0.9999	0.997	0.997	-0.116368	0.0137202	0.065044	28	36	CENTER	0.9999	0.995	0.127195	71	0.9994	0.99	0.235056	15	0.9997	0.996	-0.0280068	22
sp|A6H8H2|DEN4C_MOUSE_1212 1213_C	K.(TS)phosDSEDKLFSPVISR.N	#N/A	#N/A	#N/A	#N/A	#N/A	#N/A	#N/A	#N/A	#N/A	#N/A	0.9918	1	0.703918	2	#N/A	#N/A	#N/A	#N/A	#N/A	#N/A	#N/A	#N/A
sp|A6H8H2|DEN4C_MOUSE_1215	K.TSDSphosEDKLFSPVISR.N	0.9963	0.9965	0.997	0.997	-1.55554	0.0651387	0.810341	2	3	NR	0.9872	0.988	0.559306	3	0.9976	0.694	0.856545	3	#N/A	#N/A	#N/A	#N/A
sp|A6H8H2|DEN4C_MOUSE_1215 1221	K.TSDSphosEDKLFSphosPVISR.N	#N/A	#N/A	#N/A	#N/A	#N/A	#N/A	#N/A	#N/A	#N/A	#N/A	0.9988	0.991	0.58239	3	#N/A	#N/A	#N/A	#N/A	#N/A	#N/A	#N/A	#N/A
sp|A6H8H2|DEN4C_MOUSE_1221	K.TSDSEDKLFSphosPVISR.N	0.9997	1	0.998	0.998	-1.6492	1.92908	1.78914	23	31	Q2	1	0.997	0.327133	79	0.9998	0.993	2.85654	3	1	0.997	1.98992	3
sp|A6H8H2|DEN4C_MOUSE_1240	R.NLADEIESYMNLKSphosPLGSK.S	#N/A	#N/A	#N/A	#N/A	#N/A	#N/A	#N/A	#N/A	#N/A	#N/A	0.9988	0.988	0.0960294	8	#N/A	#N/A	#N/A	#N/A	#N/A	#N/A	#N/A	#N/A
sp|A6H8H2|DEN4C_MOUSE_1248	K.SCSphosMELHGEGNQEPGSPAVFAHPLER.S	0.9997	0.9996	0.994	0.991	-0.30462	0.476565	0.390592	19	10	CENTER	0.9987	0.987	0.386839	23	0.9867	0.975	-0.602852	2	0.9967	0.987	0.4292	3
sp|A6H8H2|DEN4C_MOUSE_1272 1273 1274_C	R.(SSS)phosLPSDRGPPAR.D	#N/A	#N/A	#N/A	#N/A	#N/A	#N/A	#N/A	#N/A	#N/A	#N/A	0.9962	0.999	-0.10002	6	0.9116	0.982	1.699	1	0.5692	0.999	0.162096	1
sp|A6H8H2|DEN4C_MOUSE_1274	R.SSSphosLPSDR.G	0.9999	0.9994	0.996	0.994	0.306614	-0.135774	-0.221194	20	39	CENTER	0.9999	0.99	0.407303	60	0.9973	0.985	0.290198	11	0.9999	0.994	0.334563	9
sp|A6H8H2|DEN4C_MOUSE_1310	R.FKPQSphosPYR.A	0.9988	0.9978	0.995	0.981	1.29076	-0.671827	-0.981293	3	3	Q4	0.9995	0.981	1.46171	6	0.9998	0.959	1.06513	1	#N/A	#N/A	#N/A	#N/A
sp|A6H8H2|DEN4C_MOUSE_1319 1320 1321_C	R.(STS)phosLSALVR.S	#N/A	#N/A	#N/A	#N/A	#N/A	#N/A	#N/A	#N/A	#N/A	#N/A	0.9986	0.997	0.327133	3	#N/A	#N/A	#N/A	#N/A	#N/A	#N/A	#N/A	#N/A
sp|A6H8H2|DEN4C_MOUSE_1321	R.STSphosLSALVR.S	0.9994	0.9995	0.996	0.995	0.236912	0.100745	-0.0680833	6	12	CENTER	1	0.99	0.307768	16	0.999	0.979	0.0495384	2	0.9979	0.993	0.334745	4
sp|A6H8H2|DEN4C_MOUSE_1328 1329_C	R.(SS)phosPNSSLGSVVNSLSGLK.L	0.9999	0.9998	0.998	0.996	1.03296	-0.169327	-0.601144	3	15	NR	0.9999	0.998	0.678605	19	0.9683	0.494	1.699	1	0.9556	0.798	-0.402402	2
sp|A6H8H2|DEN4C_MOUSE_1342	R.SSPNSSLGSVVNSLSphosGLK.L	0.9995	0.9993	0.996	0.986	0.354889	-0.0395587	-0.197224	5	7	CENTER	0.9997	0.99	0.407303	8	0.9928	0.88	1.06513	1	#N/A	#N/A	#N/A	#N/A
sp|A6H8H2|DEN4C_MOUSE_1360 1361_C	K.IDVLK(SS)phosMKQAATVASK.M	#N/A	#N/A	#N/A	#N/A	#N/A	#N/A	#N/A	#N/A	#N/A	#N/A	0.9288	0.996	-0.496837	1	#N/A	#N/A	#N/A	#N/A	#N/A	#N/A	#N/A	#N/A
sp|A6H8H2|DEN4C_MOUSE_1620	K.MSSphosVPNSLSK.R	0.9979	0.9761	0.997	0.996	-1.45714	0.913136	1.18514	3	1	Q2	0.9996	0.988	0.53941	2	#N/A	#N/A	#N/A	#N/A	#N/A	#N/A	#N/A	#N/A
sp|A6H8H2|DEN4C_MOUSE_1637	R.SHSphosVGGPLQNIDFSQR.P	0.9998	0.9678	0.997	0.99	0.100076	0.290329	0.0951265	11	8	CENTER	0.9408	0.989	-0.496837	13	0.6042	0.732	0.490895	1	#N/A	#N/A	#N/A	#N/A
sp|A6H8H2|DEN4C_MOUSE_1659	F.HGVSTVSphosLPSSLQEDVDHLGK.R	0.9737	0.9748	0.998	0.996	-0.30462	0.228637	0.266629	13	8	CENTER	0.9363	0.992	0.0691881	12	#N/A	#N/A	#N/A	#N/A	#N/A	#N/A	#N/A	#N/A
sp|A6H8H2|DEN4C_MOUSE_720	K.LFDSphosPQK.L	#N/A	#N/A	#N/A	#N/A	#N/A	#N/A	#N/A	#N/A	#N/A	#N/A	1	1	-0.264299	6	#N/A	#N/A	#N/A	#N/A	#N/A	#N/A	#N/A	#N/A
sp|A6H8H2|DEN4C_MOUSE_740	R.HPPGSSITNSphosPALMAK.R	1	0.9999	0.998	0.998	1.37224	-0.578718	-0.975477	10	9	Q4	#N/A	#N/A	#N/A	#N/A	0.9996	0.864	-0.454243	1	#N/A	#N/A	#N/A	#N/A
sp|A6H8H2|DEN4C_MOUSE_966 971	K.HLQPTphosPEPQSphosPTEPPAWGSSIVK.V	#N/A	#N/A	#N/A	#N/A	#N/A	#N/A	#N/A	#N/A	#N/A	#N/A	0.9984	0.923	-0.463414	1	#N/A	#N/A	#N/A	#N/A	0.9997	0.994	1.40495	3
sp|A6H8H2|DEN4C_MOUSE_971	K.HLQPTPEPQSphosPTEPPAWGSSIVK.V	0.9996	0.9998	0.997	0.998	-0.920389	1.10076	1.01058	15	9	Q2	0.9999	0.995	-0.358231	29	0.9442	0.339	0.913128	1	0.9945	0.983	0.788281	1
sp|A6H8H2|DEN4C_MOUSE_987	K.VPSphosGLFDTNNR.T	1	0.9931	0.999	0.993	-0.665408	-0.82383	-0.0792109	4	1	Q3	1	0.997	-0.244773	18	1	0.995	0.217135	15	#N/A	#N/A	#N/A	#N/A
sp|A6PWV5|ARI3C_MOUSE_238	F.NLAGPTphosPR.G	0.9988	0.9663	1	1	0.388056	1.23506	0.423504	3	7	Q1	0.9887	1	-0.191334	9	0.9981	1	-0.68142	3	#N/A	#N/A	#N/A	#N/A
sp|A6PWY4|WDR76_MOUSE_195	K.RESphosPESK.R	#N/A	#N/A	#N/A	#N/A	#N/A	#N/A	#N/A	#N/A	#N/A	#N/A	0.99	0.992	-0.0702695	2	#N/A	#N/A	#N/A	#N/A	#N/A	#N/A	#N/A	#N/A
sp|A6X8Z5|RHG31_MOUSE_1092 1093_C	K.HRP(SS)phosLNLDSATPIADLFR.L	#N/A	#N/A	#N/A	#N/A	#N/A	#N/A	#N/A	#N/A	#N/A	#N/A	#N/A	#N/A	#N/A	#N/A	0.9998	0.994	-0.367816	2	#N/A	#N/A	#N/A	#N/A
sp|A6X8Z5|RHG31_MOUSE_1163	R.RNSphosAPVSVSAVR.T	0.9998	0.9999	0.998	0.997	-1.25177	-0.745828	0.25297	3	3	Q3	1	0.997	0.703696	13	1	0.984	-0.157261	5	#N/A	#N/A	#N/A	#N/A
sp|A6X8Z5|RHG31_MOUSE_1217	R.SphosQEEPGSTPEIPQK.S	#N/A	#N/A	#N/A	#N/A	#N/A	#N/A	#N/A	#N/A	#N/A	#N/A	#N/A	#N/A	#N/A	#N/A	1	0.972	2.74963	1	#N/A	#N/A	#N/A	#N/A
sp|A6X8Z5|RHG31_MOUSE_1242	K.DDSPSSLGSphosPEEEQPK.Q	#N/A	#N/A	#N/A	#N/A	#N/A	#N/A	#N/A	#N/A	#N/A	#N/A	0.9996	0.99	0.252608	2	#N/A	#N/A	#N/A	#N/A	#N/A	#N/A	#N/A	#N/A
sp|A6X8Z5|RHG31_MOUSE_272	R.ENSphosLPEIVPPPFHTVLELPDNK.R	#N/A	#N/A	#N/A	#N/A	#N/A	#N/A	#N/A	#N/A	#N/A	#N/A	1	0.995	1.6297	3	#N/A	#N/A	#N/A	#N/A	#N/A	#N/A	#N/A	#N/A
sp|A6X8Z5|RHG31_MOUSE_303	K.SphosIFNLGR.S	#N/A	#N/A	#N/A	#N/A	#N/A	#N/A	#N/A	#N/A	#N/A	#N/A	0.9992	1	0.2698	3	#N/A	#N/A	#N/A	#N/A	#N/A	#N/A	#N/A	#N/A
sp|A6X8Z5|RHG31_MOUSE_332	R.GQRLSphosVEK.A	#N/A	#N/A	#N/A	#N/A	#N/A	#N/A	#N/A	#N/A	#N/A	#N/A	0.9725	1	0.428062	1	#N/A	#N/A	#N/A	#N/A	#N/A	#N/A	#N/A	#N/A
sp|A6X8Z5|RHG31_MOUSE_343	K.ATIRPAKSphosMDSLCSVPVEGK.E	#N/A	#N/A	#N/A	#N/A	#N/A	#N/A	#N/A	#N/A	#N/A	#N/A	0.9821	0.983	0.232806	1	#N/A	#N/A	#N/A	#N/A	#N/A	#N/A	#N/A	#N/A
sp|A6X8Z5|RHG31_MOUSE_666	K.TphosSPIPESSPAPFPFPEAPGSLPSSSAPR.E	#N/A	#N/A	#N/A	#N/A	#N/A	#N/A	#N/A	#N/A	#N/A	#N/A	0.9982	0.936	0.0789268	2	0.9974	0.973	0.596808	2	#N/A	#N/A	#N/A	#N/A
sp|A6X8Z5|RHG31_MOUSE_666 667_C	K.(TS)phosPIPESSPAPFPFPEAPGSLPSSSAPR.E	#N/A	#N/A	#N/A	#N/A	#N/A	#N/A	#N/A	#N/A	#N/A	#N/A	0.9998	0.996	0.012854	4	0.9999	0.992	-0.570419	4	#N/A	#N/A	#N/A	#N/A
sp|A6X8Z5|RHG31_MOUSE_765	R.NLSphosPPLTPAPPPPTPLEEEPEVLLSK.E	0.9977	0.9915	0.961	0.939	1.68504	-0.00886191	-0.84695	1	1	NR	0.9999	0.989	-0.184885	12	#N/A	#N/A	#N/A	#N/A	1	0.986	0.530722	2
sp|A6X8Z5|RHG31_MOUSE_850	K.GPGLPSphosPTK.E	#N/A	#N/A	#N/A	#N/A	#N/A	#N/A	#N/A	#N/A	#N/A	#N/A	0.9993	0.902	0.868891	2	0.9996	0.772	1.12799	2	#N/A	#N/A	#N/A	#N/A
sp|A6X8Z5|RHG31_MOUSE_941	R.QSHSphosLDSK.T	#N/A	#N/A	#N/A	#N/A	#N/A	#N/A	#N/A	#N/A	#N/A	#N/A	0.9554	0.991	0.626098	2	#N/A	#N/A	#N/A	#N/A	#N/A	#N/A	#N/A	#N/A
sp|A6X8Z5|RHG31_MOUSE_959 960 961_C	K.TTGNSHWTLEAPF(SSS)phosCANLETER.N	#N/A	#N/A	#N/A	#N/A	#N/A	#N/A	#N/A	#N/A	#N/A	#N/A	0.9983	0.999	-0.939147	3	#N/A	#N/A	#N/A	#N/A	#N/A	#N/A	#N/A	#N/A
sp|A6X8Z5|RHG31_MOUSE_961	K.TTGNSHWTLEAPFSSSphosCANLETER.N	#N/A	#N/A	#N/A	#N/A	#N/A	#N/A	#N/A	#N/A	#N/A	#N/A	0.9981	0.978	-1.9881	2	#N/A	#N/A	#N/A	#N/A	#N/A	#N/A	#N/A	#N/A
sp|A6X919|D19L1_MOUSE_22 23 43_C	R.(SS)phosPPPLSGASEVDAGELGSERTphosPPSPGRR.G	#N/A	#N/A	#N/A	#N/A	#N/A	#N/A	#N/A	#N/A	#N/A	#N/A	0.9833	1.15	-1.58753	1	#N/A	#N/A	#N/A	#N/A	#N/A	#N/A	#N/A	#N/A
sp|A6X919|D19L1_MOUSE_22 23_C	R.(SS)phosPPPLSGASEVDAGELGSER.T	1	1	1	1	0.883584	0.0285938	-0.427495	39	26	CENTER	1	1	-0.231598	59	1	0.998	0.00239566	16	1	1	-0.106478	4
sp|A6X919|D19L1_MOUSE_23	R.SARSSphosPPPLSGASEVDAGELGSER.T	#N/A	#N/A	#N/A	#N/A	#N/A	#N/A	#N/A	#N/A	#N/A	#N/A	1	0.967	-0.529141	4	#N/A	#N/A	#N/A	#N/A	#N/A	#N/A	#N/A	#N/A
sp|A6X919|D19L1_MOUSE_46	R.TPPSphosPGRR.G	0.997	0.999	0.998	0.995	0.371378	0.0866009	-0.142388	9	4	CENTER	0.989	0.99	-0.822787	2	#N/A	#N/A	#N/A	#N/A	#N/A	#N/A	#N/A	#N/A
sp|A8C756|THADA_MOUSE_1006	K.ILKECDSphosFDLEDLSTSVSNIDSSAEVK.G	#N/A	#N/A	#N/A	#N/A	#N/A	#N/A	#N/A	#N/A	#N/A	#N/A	0.9996	0.998	0.998847	2	0.9989	0.997	0.523604	4	#N/A	#N/A	#N/A	#N/A
sp|A8C756|THADA_MOUSE_787 788 789	Q.ILMECFTphosSphosTphosFEEVK.T	#N/A	#N/A	#N/A	#N/A	#N/A	#N/A	#N/A	#N/A	#N/A	#N/A	#N/A	#N/A	#N/A	#N/A	0.9491	1	0.74963	1	#N/A	#N/A	#N/A	#N/A
sp|A8Y5H7|S14L1_MOUSE_428	V.EANYPETphosLGR.L	#N/A	#N/A	#N/A	#N/A	#N/A	#N/A	#N/A	#N/A	#N/A	#N/A	0.9098	0.944	-0.157153	4	#N/A	#N/A	#N/A	#N/A	#N/A	#N/A	#N/A	#N/A
sp|A9JSM3|TM238_MOUSE_124	R.RWSphosAPATASPR.T	1	0.9654	0.997	0.998	-0.996218	-0.238868	0.378675	4	1	NR	#N/A	#N/A	#N/A	#N/A	#N/A	#N/A	#N/A	#N/A	#N/A	#N/A	#N/A	#N/A
sp|B0F2B4|NLGN4_MOUSE_66	Y.AAPPTphosGERRFQPPEPPSSWAGVR.D	#N/A	#N/A	#N/A	#N/A	#N/A	#N/A	#N/A	#N/A	#N/A	#N/A	0.9962	0.969	4.03659	2	#N/A	#N/A	#N/A	#N/A	#N/A	#N/A	#N/A	#N/A
sp|B1AQJ2|UBP36_MOUSE_18	R.KDSphosAEDGDLGR.L	#N/A	#N/A	#N/A	#N/A	#N/A	#N/A	#N/A	#N/A	#N/A	#N/A	#N/A	#N/A	#N/A	#N/A	1	1	1.34753	1	#N/A	#N/A	#N/A	#N/A
sp|B1AQJ2|UBP36_MOUSE_429 435	K.KSphosPEGPVSphosR.V	#N/A	#N/A	#N/A	#N/A	#N/A	#N/A	#N/A	#N/A	#N/A	#N/A	0.9737	1	-2.22164	1	#N/A	#N/A	#N/A	#N/A	#N/A	#N/A	#N/A	#N/A
sp|B1AQJ2|UBP36_MOUSE_455 463	K.KSphosPGNGVVPSphosPLM.A	#N/A	#N/A	#N/A	#N/A	#N/A	#N/A	#N/A	#N/A	#N/A	#N/A	#N/A	#N/A	#N/A	#N/A	0.9371	1	2.23506	1	#N/A	#N/A	#N/A	#N/A
sp|B1AQJ2|UBP36_MOUSE_576 577 578_C	R.DTIF(STS)phosPK.L	#N/A	#N/A	#N/A	#N/A	#N/A	#N/A	#N/A	#N/A	#N/A	#N/A	#N/A	#N/A	#N/A	#N/A	0.9932	0.996	1.88484	2	#N/A	#N/A	#N/A	#N/A
sp|B1AR13|CISD3_MOUSE_93	R.TGLSphosPLK.F	#N/A	#N/A	#N/A	#N/A	#N/A	#N/A	#N/A	#N/A	#N/A	#N/A	1	0.996	-0.128732	6	#N/A	#N/A	#N/A	#N/A	#N/A	#N/A	#N/A	#N/A
sp|B1ARD8|SLFN8_MOUSE_407 408 418_C	K.(YT)phosPESLWKELCSphosQHKR.L	#N/A	#N/A	#N/A	#N/A	#N/A	#N/A	#N/A	#N/A	#N/A	#N/A	0.9657	1.5	-6.64	1	#N/A	#N/A	#N/A	#N/A	#N/A	#N/A	#N/A	#N/A
sp|B1AS29|GRIK3_MOUSE_396	R.TDFDLDIISphosLK.E	#N/A	#N/A	#N/A	#N/A	#N/A	#N/A	#N/A	#N/A	#N/A	#N/A	0.9022	0.976	5.53659	1	#N/A	#N/A	#N/A	#N/A	#N/A	#N/A	#N/A	#N/A
sp|B1AUE5|PEX10_MOUSE_259	R.RSSphosLEDR.A	#N/A	#N/A	#N/A	#N/A	#N/A	#N/A	#N/A	#N/A	#N/A	#N/A	0.9961	0.968	0.386839	3	0.9923	0.956	0.490895	1	#N/A	#N/A	#N/A	#N/A
sp|B1AUH1|PTPRU_MOUSE_777 779 780 781 782 795_C	R.YphosA(YSYY)phosPKPVNMTKATVNYphosRQEK.T	#N/A	#N/A	#N/A	#N/A	#N/A	#N/A	#N/A	#N/A	#N/A	#N/A	0.9504	1.5	-6.64	1	#N/A	#N/A	#N/A	#N/A	#N/A	#N/A	#N/A	#N/A
sp|B1AVY7|KI16B_MOUSE_1020 1021_C	R.C(ST)phosLDLEIQEQR.Q	#N/A	#N/A	#N/A	#N/A	#N/A	#N/A	#N/A	#N/A	#N/A	#N/A	0.9063	1	-0.121625	1	#N/A	#N/A	#N/A	#N/A	#N/A	#N/A	#N/A	#N/A
sp|B1AVY7|KI16B_MOUSE_662	R.SphosFHIENK.L	#N/A	#N/A	#N/A	#N/A	#N/A	#N/A	#N/A	#N/A	#N/A	#N/A	0.9977	1	0.366661	1	#N/A	#N/A	#N/A	#N/A	#N/A	#N/A	#N/A	#N/A
sp|B1AVY7|KI16B_MOUSE_838	K.LASphosLEKDLVQQK.D	#N/A	#N/A	#N/A	#N/A	#N/A	#N/A	#N/A	#N/A	#N/A	#N/A	1	1	1.55949	8	#N/A	#N/A	#N/A	#N/A	#N/A	#N/A	#N/A	#N/A
sp|B1AVZ0|UPP_MOUSE_20 21 22 23 25_C	R.QVN(STSS)phosPSphosPEHLLAEDR.V	0.9998	0.9991	0.51	0.652	-0.620307	0.66921	0.644759	1	1	CENTER	0.9968	1.118	-0.218301	1	0.9998	0.76	0.842804	2	#N/A	#N/A	#N/A	#N/A
sp|B1AVZ0|UPP_MOUSE_20 21 22 23_C	R.QVN(STSS)phosPSPEHLLAEDR.V	0.9999	0.9999	1	1	0.0199637	0.128625	0.0543307	10	8	CENTER	0.9998	1	-0.114447	30	0.9999	0.996	0.856545	14	0.9998	0.637	0.203319	1
sp|B1AVZ0|UPP_MOUSE_23	R.QVNSTSSphosPSPEHLLAEDR.V	0.9996	0.9998	0.934	0.971	-2.63287	0.0506391	1.34176	2	7	NR	#N/A	#N/A	#N/A	#N/A	#N/A	#N/A	#N/A	#N/A	0.9989	0.932	-0.1311	1
sp|B1AVZ0|UPP_MOUSE_23 25	R.QVNSTSSphosPSphosPEHLLAEDR.V	#N/A	#N/A	#N/A	#N/A	#N/A	#N/A	#N/A	#N/A	#N/A	#N/A	0.9975	0.906	-0.308904	1	#N/A	#N/A	#N/A	#N/A	#N/A	#N/A	#N/A	#N/A
sp|B1AVZ0|UPP_MOUSE_25	R.QVNSTSSPSphosPEHLLAEDR.V	1	1	0.996	0.988	-0.22941	0.17617	0.20279	20	15	CENTER	0.9999	0.991	0.0447333	26	0.9999	0.952	0.856545	9	0.9998	0.944	0.544449	2
sp|B1AWL2|ZN462_MOUSE_15	R.APSphosYEDLK.A	#N/A	#N/A	#N/A	#N/A	#N/A	#N/A	#N/A	#N/A	#N/A	#N/A	0.9987	0.986	6.39908	2	#N/A	#N/A	#N/A	#N/A	#N/A	#N/A	#N/A	#N/A
sp|B1AWL2|ZN462_MOUSE_1736	K.VIIPSphosPPKDDSPQLSEELR.R	#N/A	#N/A	#N/A	#N/A	#N/A	#N/A	#N/A	#N/A	#N/A	#N/A	0.9857	0.997	-5.90376	1	#N/A	#N/A	#N/A	#N/A	#N/A	#N/A	#N/A	#N/A
sp|B1AWL2|ZN462_MOUSE_2161	K.SRVSphosPVPPSGTAAGTEQK.A	#N/A	#N/A	#N/A	#N/A	#N/A	#N/A	#N/A	#N/A	#N/A	#N/A	0.9981	0.973	0.0611262	2	#N/A	#N/A	#N/A	#N/A	#N/A	#N/A	#N/A	#N/A
sp|B1AWL2|ZN462_MOUSE_355	K.SPHNSphosGLVNLTER.S	#N/A	#N/A	#N/A	#N/A	#N/A	#N/A	#N/A	#N/A	#N/A	#N/A	0.9977	0.956	-0.0025724	5	#N/A	#N/A	#N/A	#N/A	#N/A	#N/A	#N/A	#N/A
sp|B1AWL2|ZN462_MOUSE_681	K.LASDFPLDLSphosPVK.K	#N/A	#N/A	#N/A	#N/A	#N/A	#N/A	#N/A	#N/A	#N/A	#N/A	0.9975	0.983	-0.346057	1	#N/A	#N/A	#N/A	#N/A	#N/A	#N/A	#N/A	#N/A
sp|B1AXD8|AKIR2_MOUSE_123	F.LISGPASphosPGTSSATSSPLKK.E	0.9917	0.9488	0.994	0.997	-0.560718	-0.136155	0.212282	6	8	CENTER	0.9687	0.995	-0.15648	12	0.6046	0.961	-0.709802	1	0.9995	0.996	-0.0847552	2
sp|B1AXD8|AKIR2_MOUSE_21	R.TLDFDPLLSPASphosPKR.R	0.9997	1	0.992	0.997	1.58666	-0.523802	-1.05523	6	20	Q4	1	0.993	-0.0707249	30	0.992	0.807	-0.885959	1	1	0.995	-0.612957	4
sp|B1AXD8|AKIR2_MOUSE_55	R.CAPLSAPASAAASPAAATAAAAASAAAASphosPQK.Y	#N/A	#N/A	#N/A	#N/A	#N/A	#N/A	#N/A	#N/A	#N/A	#N/A	1	0.994	-1.04477	4	#N/A	#N/A	#N/A	#N/A	#N/A	#N/A	#N/A	#N/A
sp|B1AXH1|NHSL2_MOUSE_116	R.GTSphosRLETGPGGTNR.F	#N/A	#N/A	#N/A	#N/A	#N/A	#N/A	#N/A	#N/A	#N/A	#N/A	0.9937	0.991	-0.191334	2	#N/A	#N/A	#N/A	#N/A	#N/A	#N/A	#N/A	#N/A
sp|B1AXH1|NHSL2_MOUSE_134	R.SLSphosVPTDSGVTSVDYDEEQK.T	0.9982	0.9992	0.992	0.992	-0.196906	0.764806	0.480856	3	2	CENTER	0.9997	0.994	0.307768	11	#N/A	#N/A	#N/A	#N/A	#N/A	#N/A	#N/A	#N/A
sp|B1AXH1|NHSL2_MOUSE_170 171_C	R.ILPYASTSSEGSN(ST)phosDNIAALSTEQEAR.H	#N/A	#N/A	#N/A	#N/A	#N/A	#N/A	#N/A	#N/A	#N/A	#N/A	0.9738	0.944	-0.121625	1	#N/A	#N/A	#N/A	#N/A	#N/A	#N/A	#N/A	#N/A
sp|B1AXH1|NHSL2_MOUSE_210	R.SVSphosLVKDEPALPPEGELVLPK.D	0.9955	0.985	0.959	0.983	0.509155	-1.32383	-0.916492	2	6	Q4	0.997	0.992	0.307768	15	#N/A	#N/A	#N/A	#N/A	#N/A	#N/A	#N/A	#N/A
sp|B1AXH1|NHSL2_MOUSE_319 320_C	R.A(TT)phosPSQLSIEVEAR.E	#N/A	#N/A	#N/A	#N/A	#N/A	#N/A	#N/A	#N/A	#N/A	#N/A	0.9996	0.995	4.06416	2	#N/A	#N/A	#N/A	#N/A	#N/A	#N/A	#N/A	#N/A
sp|B1AXH1|NHSL2_MOUSE_320	R.ATTphosPSQLSIEVEAR.E	0.9993	0.9995	0.99	0.984	0.0594336	0.0385415	-0.010446	1	2	CENTER	0.9998	0.989	-0.204881	10	#N/A	#N/A	#N/A	#N/A	#N/A	#N/A	#N/A	#N/A
sp|B1AXH1|NHSL2_MOUSE_325	R.ATTPSQLSphosIEVEAR.E	#N/A	#N/A	#N/A	#N/A	#N/A	#N/A	#N/A	#N/A	#N/A	#N/A	0.9988	0.99	0.951624	5	#N/A	#N/A	#N/A	#N/A	#N/A	#N/A	#N/A	#N/A
sp|B1AXH1|NHSL2_MOUSE_435	R.HHSphosDTNFGVK.L	0.9981	0.9965	0.964	0.844	-0.0697711	0.162749	0.11626	6	5	CENTER	0.9986	0.98	0.366661	15	#N/A	#N/A	#N/A	#N/A	#N/A	#N/A	#N/A	#N/A
sp|B1AXH1|NHSL2_MOUSE_447 448_C	K.(TS)phosPNQPIMPMVTQSDLR.S	0.9994	0.9783	1	0.996	-5.61926	3.97587	4.79757	1	1	Q2	0.9988	1	-0.448467	2	#N/A	#N/A	#N/A	#N/A	#N/A	#N/A	#N/A	#N/A
sp|B1AXH1|NHSL2_MOUSE_663	R.LPFSphosPIITLEEDGKCPSTGDDQK.S	#N/A	#N/A	#N/A	#N/A	#N/A	#N/A	#N/A	#N/A	#N/A	#N/A	0.9993	0.998	0.69465	8	#N/A	#N/A	#N/A	#N/A	#N/A	#N/A	#N/A	#N/A
sp|B1AXH1|NHSL2_MOUSE_683	R.LPFSPIITLEEDGKCPSTGDDQKSphosPGK.G	#N/A	#N/A	#N/A	#N/A	#N/A	#N/A	#N/A	#N/A	#N/A	#N/A	0.9963	0.995	-0.296304	5	#N/A	#N/A	#N/A	#N/A	#N/A	#N/A	#N/A	#N/A
sp|B1AXH1|NHSL2_MOUSE_689 690 702_C	K.GV(TS)phosPLHTDTEKEAISphosPGR.S	#N/A	#N/A	#N/A	#N/A	#N/A	#N/A	#N/A	#N/A	#N/A	#N/A	0.9976	1.05	-0.168772	2	#N/A	#N/A	#N/A	#N/A	#N/A	#N/A	#N/A	#N/A
sp|B1AXH1|NHSL2_MOUSE_689 690_C	K.GV(TS)phosPLHTDTEKEAISPGR.S	#N/A	#N/A	#N/A	#N/A	#N/A	#N/A	#N/A	#N/A	#N/A	#N/A	0.9991	0.998	-0.370304	8	#N/A	#N/A	#N/A	#N/A	#N/A	#N/A	#N/A	#N/A
sp|B1AXH1|NHSL2_MOUSE_690	K.GVTSphosPLHTDTEK.E	0.9995	0.9959	0.98	0.96	-4.32053	2.52194	3.42124	2	1	Q2	0.9995	0.981	0.0130245	9	#N/A	#N/A	#N/A	#N/A	#N/A	#N/A	#N/A	#N/A
sp|B1AXH1|NHSL2_MOUSE_843	R.IIAQFSphosKDYEPTDNPST.-	0.9951	0.9847	0.996	0.997	-0.785592	0.588384	0.686988	2	2	CENTER	0.9939	0.341	0.703696	1	#N/A	#N/A	#N/A	#N/A	#N/A	#N/A	#N/A	#N/A
sp|B1AY10|NFX1_MOUSE_125 126_C	K.AQGLSEQ(TS)phosDTSSLESVAR.S	#N/A	#N/A	#N/A	#N/A	#N/A	#N/A	#N/A	#N/A	#N/A	#N/A	0.9681	0.954	1.21466	1	#N/A	#N/A	#N/A	#N/A	#N/A	#N/A	#N/A	#N/A
sp|B1AY10|NFX1_MOUSE_147	R.EHSphosPSESEKEVVIADPR.G	0.9987	0.9987	0.987	0.98	0.113881	-0.16089	-0.137386	11	12	CENTER	0.9998	0.989	0.214658	32	0.9892	0.668	0.0975529	1	0.9966	0.966	-0.0631962	12
sp|B1AY10|NFX1_MOUSE_27 28_C	R.K(TS)phosGLNCGTQRR.L	#N/A	#N/A	#N/A	#N/A	#N/A	#N/A	#N/A	#N/A	#N/A	#N/A	0.9708	0.911	-1.26431	1	#N/A	#N/A	#N/A	#N/A	#N/A	#N/A	#N/A	#N/A
sp|B1AY10|NFX1_MOUSE_320	R.RQDPQVLSphosPFPR.G	#N/A	#N/A	#N/A	#N/A	#N/A	#N/A	#N/A	#N/A	#N/A	#N/A	1	1	-0.582355	3	#N/A	#N/A	#N/A	#N/A	#N/A	#N/A	#N/A	#N/A
sp|B1AY10|NFX1_MOUSE_48 49 50 51_C	R.N(YSSS)phosPPCHLPR.H	1	0.9994	2.001	2.001	0.0864006	-0.274937	-0.180669	13	14	CENTER	0.999	2.001	0.298213	36	1	0.999	1.0024	1	0.9991	1.999	-0.1311	5
sp|B1AY10|NFX1_MOUSE_51	R.NYSSSphosPPCHLPR.H	#N/A	#N/A	#N/A	#N/A	#N/A	#N/A	#N/A	#N/A	#N/A	#N/A	#N/A	#N/A	#N/A	#N/A	#N/A	#N/A	#N/A	#N/A	0.9994	0.941	1.66799	1
sp|B1AY10|NFX1_MOUSE_92	K.SPQGFFQSSNKSphosLK.N	#N/A	#N/A	#N/A	#N/A	#N/A	#N/A	#N/A	#N/A	#N/A	#N/A	1	0.992	-1.49684	3	#N/A	#N/A	#N/A	#N/A	#N/A	#N/A	#N/A	#N/A
sp|B1AY13|UBP24_MOUSE_1131 1132 1133 1135 1136 1138_C	K.TLLSE(TSS)phosQ(SS)phosKSphosPSLSSK.Q	#N/A	#N/A	#N/A	#N/A	#N/A	#N/A	#N/A	#N/A	#N/A	#N/A	0.9938	0.915	0.428062	1	#N/A	#N/A	#N/A	#N/A	#N/A	#N/A	#N/A	#N/A
sp|B1AY13|UBP24_MOUSE_1131 1132 1133_C	K.TLLSE(TSS)phosQSSK.S	0.9993	0.9994	0.989	0.997	0.0594954	0.0651387	0.00282163	4	2	CENTER	0.9944	0.495	-0.149914	3	#N/A	#N/A	#N/A	#N/A	#N/A	#N/A	#N/A	#N/A
sp|B1AY13|UBP24_MOUSE_1135 1136_C	K.KTLLSETSSQ(SS)phosKSPSLSSK.Q	0.9986	0.9996	0.612	0.654	0.100076	-0.102984	-0.10153	3	5	CENTER	0.9981	0.904	-0.197726	8	0.9972	0.614	0.579705	1	#N/A	#N/A	#N/A	#N/A
sp|B1AY13|UBP24_MOUSE_1138	K.KTLLSETSSQSSKSphosPSLSSK.Q	1	1	0.996	0.994	0.184964	-0.0473571	-0.116161	53	62	CENTER	1	0.992	-0.0633264	119	1	0.988	-0.224375	22	1	0.993	-0.436334	22
sp|B1AY13|UBP24_MOUSE_1140	K.SPSphosLSSK.Q	0.9995	0.9998	0.602	0.592	-0.365588	0.135528	0.250558	3	3	CENTER	0.9996	0.949	-0.0332692	9	0.9997	0.884	-0.263194	3	#N/A	#N/A	#N/A	#N/A
sp|B1AY13|UBP24_MOUSE_1282	R.QMSphosLCGTPEK.S	1	0.9972	0.998	0.998	0.237387	-0.0153653	-0.126376	4	4	CENTER	0.9987	0.995	-0.0332692	5	#N/A	#N/A	#N/A	#N/A	#N/A	#N/A	#N/A	#N/A
sp|B1AY13|UBP24_MOUSE_1296	R.QLSphosVSDR.S	0.9999	0.9982	0.995	0.996	-0.162959	0.0211953	0.0920771	7	13	CENTER	0.9997	0.989	0.110322	20	0.9994	0.967	0.591246	6	#N/A	#N/A	#N/A	#N/A
sp|B1AY13|UBP24_MOUSE_1368 1369 1370_C	R.L(SSS)phosGSNCSSSSEGEPAALHAGICVR.Q	0.9981	0.9812	0.996	0.957	-2.87568	2.16948	2.52258	5	1	Q2	0.999	0.997	0.0447333	9	#N/A	#N/A	#N/A	#N/A	#N/A	#N/A	#N/A	#N/A
sp|B1AY13|UBP24_MOUSE_1369	R.LSSphosSGSNCSSSSEGEPAALHAGICVR.Q	0.999	0.9996	0.937	0.99	-2.80956	1.69741	2.25348	1	3	Q2	0.9997	0.976	0.45981	2	#N/A	#N/A	#N/A	#N/A	0.9998	0.942	2.14192	3
sp|B1AY13|UBP24_MOUSE_1607	R.IIVNSphosHSPASSAAISQQDFHPK.C	0.9998	0.9997	0.808	0.966	0.776581	-0.119286	-0.447934	4	11	CENTER	1	0.986	0.0771548	17	0.9997	0.766	0.0897705	4	0.9897	0.854	-2.32496	2
sp|B1AY13|UBP24_MOUSE_1609	R.IIVNSHSphosPASSAAISQQDFHPK.C	0.9999	0.9996	0.989	0.911	-3.04908	-0.152843	1.44812	2	2	NR	1	0.992	0.127195	14	0.9999	0.795	0.181945	2	1	0.963	6.17434	2
sp|B1AY13|UBP24_MOUSE_1940	R.NMDQGGGGSphosPR.K	1	1	1	1	-0.0925695	0.0359923	0.0642809	3	13	CENTER	1	1	-0.0025724	4	#N/A	#N/A	#N/A	#N/A	1	1	-0.0975477	3
sp|B1AY13|UBP24_MOUSE_2044	R.VSDQNSphosPVLPK.K	1	1	0.999	0.999	0.141896	-0.00886191	-0.0753788	39	41	CENTER	1	0.998	-0.0483761	75	1	0.995	0.13072	16	1	0.998	0.10239	5
sp|B1AY13|UBP24_MOUSE_2054	K.SRVSphosVVR.Q	0.997	0.9169	0.981	0.995	0.297782	0.241461	-0.0281601	2	3	CENTER	0.9051	0.973	1.01302	1	#N/A	#N/A	#N/A	#N/A	#N/A	#N/A	#N/A	#N/A
sp|B1AY13|UBP24_MOUSE_2074	R.QEAEDLSLSAPSSPEISphosPQSSPR.P	0.9975	0.9946	0.99	0.947	0.95634	-0.82383	-0.890085	4	3	Q4	0.9911	0.987	-0.244773	8	0.9865	0.991	0.147394	4	0.9989	0.995	-0.770217	4
sp|B1AY13|UBP24_MOUSE_2558	R.TISphosAQDTLAYATALLNEK.E	#N/A	#N/A	#N/A	#N/A	#N/A	#N/A	#N/A	#N/A	#N/A	#N/A	0.9992	0.985	-0.0995827	10	#N/A	#N/A	#N/A	#N/A	#N/A	#N/A	#N/A	#N/A
sp|B1AY13|UBP24_MOUSE_2601	R.HLQQGSESphosPMMIGELR.S	0.9999	0.9995	0.985	0.98	-0.0436599	-0.964008	-0.460174	5	2	CENTER	0.9993	0.946	0.981998	3	0.9988	0.847	-0.0577253	2	#N/A	#N/A	#N/A	#N/A
sp|B1AY13|UBP24_MOUSE_75	R.GDSGSphosDGSGPSR.G	#N/A	#N/A	#N/A	#N/A	#N/A	#N/A	#N/A	#N/A	#N/A	#N/A	0.9932	0.965	-0.0025724	1	#N/A	#N/A	#N/A	#N/A	#N/A	#N/A	#N/A	#N/A
sp|B1AY13|UBP24_MOUSE_85 86_C	R.GG(ST)phosGGGGGFDPPPAYHEVVDAEK.N	#N/A	#N/A	#N/A	#N/A	#N/A	#N/A	#N/A	#N/A	#N/A	#N/A	0.9935	1	1.44912	3	0.8764	0.996	-1.09407	1	#N/A	#N/A	#N/A	#N/A
sp|B1AYB6|MBD5_MOUSE_205 206_C	R.LG(SS)phosEHGQK.S	0.998	0.9898	1	1	-0.84389	1.98352	1.41371	1	1	Q2	0.932	1	2.72923	1	#N/A	#N/A	#N/A	#N/A	#N/A	#N/A	#N/A	#N/A
sp|B1AYB6|MBD5_MOUSE_238	R.GSHGGLPSPASSGSQIYGDGSISphosPR.T	0.9996	0.9986	0.982	0.905	-0.498562	-0.33079	0.0838859	1	1	CENTER	0.9998	0.988	-0.843384	6	#N/A	#N/A	#N/A	#N/A	0.9999	0.994	0.268112	2
sp|B1AYB6|MBD5_MOUSE_246	R.TDPLGSphosPDVFTR.N	#N/A	#N/A	#N/A	#N/A	#N/A	#N/A	#N/A	#N/A	#N/A	#N/A	0.9996	0.995	0.0936429	5	#N/A	#N/A	#N/A	#N/A	0.9999	0.995	1.31184	1
sp|B1AYB6|MBD5_MOUSE_263 264_C	R.NNPGFHGAPN(SS)phosPIHLNR.T	#N/A	#N/A	#N/A	#N/A	#N/A	#N/A	#N/A	#N/A	#N/A	#N/A	1	1	0.161652	12	#N/A	#N/A	#N/A	#N/A	0.9996	1	0.260199	2
sp|B1AYB6|MBD5_MOUSE_295 300 302 304 305_C	R.TphosNIPLSphosPTphosL(TT)phosKSPVMK.K	#N/A	#N/A	#N/A	#N/A	#N/A	#N/A	#N/A	#N/A	#N/A	#N/A	0.9403	0.996	-0.135839	1	#N/A	#N/A	#N/A	#N/A	#N/A	#N/A	#N/A	#N/A
sp|B1AYB6|MBD5_MOUSE_300	R.TNIPLSphosPTLTTK.S	#N/A	#N/A	#N/A	#N/A	#N/A	#N/A	#N/A	#N/A	#N/A	#N/A	0.9998	0.992	0.20592	8	0.9991	0.907	0.603539	2	#N/A	#N/A	#N/A	#N/A
sp|B1AZ99|OTUD3_MOUSE_306	R.RLSphosGNQGR.N	#N/A	#N/A	#N/A	#N/A	#N/A	#N/A	#N/A	#N/A	#N/A	#N/A	0.9774	1	0.190061	2	#N/A	#N/A	#N/A	#N/A	#N/A	#N/A	#N/A	#N/A
sp|B1AZA5|TM245_MOUSE_12	R.GGPAEAPSphosPR.G	1	1	1	1	0.0864006	-0.00130846	-0.0438545	11	14	CENTER	1	1	-0.191334	17	1	1	0.427702	12	1	1	-0.402402	2
sp|B1AZA5|TM245_MOUSE_16	R.GSphosPRPESR.A	#N/A	#N/A	#N/A	#N/A	#N/A	#N/A	#N/A	#N/A	#N/A	#N/A	0.9244	0.988	-0.270769	1	#N/A	#N/A	#N/A	#N/A	#N/A	#N/A	#N/A	#N/A
sp|B1AZA5|TM245_MOUSE_32	R.TVGPGETphosPR.T	#N/A	#N/A	#N/A	#N/A	#N/A	#N/A	#N/A	#N/A	#N/A	#N/A	0.9971	0.954	0.251184	1	#N/A	#N/A	#N/A	#N/A	#N/A	#N/A	#N/A	#N/A
sp|B1AZA5|TM245_MOUSE_323 324 326 327_C	R.(SS)phosP(SS)phosPSPTLGR.Q	0.9992	0.9999	1.186	1.274	-1.64101	1.65969	1.65035	1	1	Q2	0.9997	1.24	-0.270769	2	#N/A	#N/A	#N/A	#N/A	#N/A	#N/A	#N/A	#N/A
sp|B1AZA5|TM245_MOUSE_323 324_C	R.(SS)phosPSSPSPTLGR.Q	0.9995	0.9998	0.992	0.988	0.566394	0.524332	-0.0210309	7	2	CENTER	0.9993	0.998	-0.204881	7	0.9998	0.996	0.271701	6	0.9996	0.988	-0.242746	3
sp|B1AZA5|TM245_MOUSE_323 327	R.SphosSPSSphosPSPTLGR.Q	0.9998	0.9999	0.95	0.919	-1.64086	1.7113	1.67608	2	1	Q2	#N/A	#N/A	#N/A	#N/A	#N/A	#N/A	#N/A	#N/A	#N/A	#N/A	#N/A	#N/A
sp|B1AZA5|TM245_MOUSE_324	R.SSphosPSSPSPTLGR.Q	#N/A	#N/A	#N/A	#N/A	#N/A	#N/A	#N/A	#N/A	#N/A	#N/A	0.9997	0.923	0.170291	4	#N/A	#N/A	#N/A	#N/A	#N/A	#N/A	#N/A	#N/A
sp|B1AZA5|TM245_MOUSE_326 327_C	R.SSP(SS)phosPSPTLGR.Q	0.9979	0.9979	0.978	0.61	-0.262455	0.0718877	0.167171	2	2	CENTER	0.9992	0.992	-0.204881	5	0.9948	0.948	0.579705	1	0.5698	0.971	0.0830245	1
sp|B1AZA5|TM245_MOUSE_327	R.SSPSSphosPSPTLGR.Q	#N/A	#N/A	#N/A	#N/A	#N/A	#N/A	#N/A	#N/A	#N/A	#N/A	0.9995	0.972	-0.302604	4	#N/A	#N/A	#N/A	#N/A	#N/A	#N/A	#N/A	#N/A
sp|B1AZA5|TM245_MOUSE_329	R.SSPSSPSphosPTLGR.Q	0.9998	0.9999	0.992	0.994	0.51054	0.128625	-0.190958	7	6	CENTER	0.9998	0.99	-0.204818	20	0.9965	0.893	0.217135	1	#N/A	#N/A	#N/A	#N/A
sp|B1AZI6|THOC2_MOUSE_1222	K.SDESphosGAEETDK.S	0.9997	1	0.996	0.998	0.113881	0.079494	-0.0171937	7	5	CENTER	0.9991	0.995	-0.231598	23	#N/A	#N/A	#N/A	#N/A	0.9985	0.997	-0.089011	8
sp|B1AZI6|THOC2_MOUSE_1245 1246 1247 1248_C	K.A(SSTT)phosPK.G	#N/A	#N/A	#N/A	#N/A	#N/A	#N/A	#N/A	#N/A	#N/A	#N/A	0.9988	1.001	-0.321341	2	#N/A	#N/A	#N/A	#N/A	#N/A	#N/A	#N/A	#N/A
sp|B1AZI6|THOC2_MOUSE_1248	K.ASSTTphosPK.G	#N/A	#N/A	#N/A	#N/A	#N/A	#N/A	#N/A	#N/A	#N/A	#N/A	0.9993	0.915	-0.283593	1	#N/A	#N/A	#N/A	#N/A	#N/A	#N/A	#N/A	#N/A
sp|B1AZI6|THOC2_MOUSE_1285	K.EKTphosPATTPEAR.A	0.9998	0.9848	0.994	0.994	0.875679	0.364131	-0.255774	2	2	CENTER	1	0.996	-0.135839	3	1	0.993	-1.10819	4	#N/A	#N/A	#N/A	#N/A
sp|B1AZI6|THOC2_MOUSE_1285 1288 1289_C	K.EKTphosPA(TT)phosPEAR.A	0.9673	0.9986	1.328	1.326	-0.221326	0.130406	0.175866	4	2	CENTER	#N/A	#N/A	#N/A	#N/A	#N/A	#N/A	#N/A	#N/A	0.9938	1.328	0.667987	1
sp|B1AZI6|THOC2_MOUSE_1288	K.EKTPATphosTPEAR.A	#N/A	#N/A	#N/A	#N/A	#N/A	#N/A	#N/A	#N/A	#N/A	#N/A	#N/A	#N/A	#N/A	#N/A	#N/A	#N/A	#N/A	#N/A	0.9762	0.937	4.31184	1
sp|B1AZI6|THOC2_MOUSE_1288 1289_C	K.EKTPA(TT)phosPEAR.A	0.9998	0.9999	0.999	0.999	-1.64101	1.28116	1.46109	9	8	Q2	0.9999	0.998	0.59412	12	0.9972	0.992	-0.275905	1	0.9861	0.996	4.31184	1
sp|B1AZI6|THOC2_MOUSE_1385	K.GGEKTphosPVSGSLK.S	1	1	0.998	0.998	-0.930509	0.465677	0.698093	8	11	Q2	1	0.997	0.0609441	18	0.9979	0.986	-0.391134	2	1	0.997	0.404953	3
sp|B1AZI6|THOC2_MOUSE_1385 1393	K.GGEKTphosPVSGSLKSphosPVPR.S	0.9724	0.9998	0.621	0.988	-1.38535	1.21244	1.2989	1	6	Q2	0.9995	0.965	-0.0781234	5	#N/A	#N/A	#N/A	#N/A	0.9964	0.942	0.504488	1
sp|B1AZI6|THOC2_MOUSE_1393	K.TPVSGSLKSphosPVPR.S	1	1	0.998	0.999	-0.823887	0.369638	0.596762	32	50	CENTER	1	0.996	-0.121625	98	0.9998	0.974	-0.300996	10	#N/A	#N/A	#N/A	#N/A
sp|B1AZI6|THOC2_MOUSE_1401	R.SDISphosEPDREQK.R	0.9794	0.9912	0.997	0.996	-0.219102	0.413759	0.31643	3	4	CENTER	0.9995	0.99	-0.333778	11	0.7375	0.92	-0.671834	1	0.9991	0.986	-0.0096339	2
sp|B1AZI6|THOC2_MOUSE_1417	K.IDSHPSphosPSHSSTVK.D	0.9998	0.9999	0.991	0.996	0.15611	0.107783	-0.0241633	35	38	CENTER	0.9999	0.993	-0.0926966	32	0.9998	0.988	-0.275905	7	0.9999	0.996	-0.388597	13
sp|B1AZI6|THOC2_MOUSE_1421 1422 1423_C	R.KIDSHPSPSH(SST)phosVKDSLIDLK.D	0.9746	0.9841	0.945	0.927	0.0864006	-0.964008	-0.525204	7	1	CENTER	0.9769	0.741	-0.13577	2	#N/A	#N/A	#N/A	#N/A	#N/A	#N/A	#N/A	#N/A
sp|B1AZI6|THOC2_MOUSE_1450	K.LYINHNPPPLSKSphosKER.E	0.9993	0.9984	0.954	0.911	0.236912	-0.0164953	-0.126704	12	10	CENTER	0.9999	0.959	-0.163586	14	#N/A	#N/A	#N/A	#N/A	0.974	0.57	-0.0631962	1
sp|B1AZI6|THOC2_MOUSE_1486	R.DHSphosNNDREVPPDITKR.R	1	1	0.998	0.997	0.17786	0.233852	0.0279956	8	4	CENTER	1	0.998	-0.0854468	12	#N/A	#N/A	#N/A	#N/A	#N/A	#N/A	#N/A	#N/A
sp|B1AZI6|THOC2_MOUSE_1516	K.SESphosPCESQYPNEK.D	0.9997	0.9924	0.987	0.982	0.283467	0.0651387	-0.109164	6	3	CENTER	0.9998	0.989	-0.234809	16	0.9922	0.979	0.469522	1	0.9985	0.993	-0.108152	4
sp|B1AZI6|THOC2_MOUSE_1543	K.SSSphosDSFK.S	#N/A	#N/A	#N/A	#N/A	#N/A	#N/A	#N/A	#N/A	#N/A	#N/A	0.9883	0.961	0.060853	1	#N/A	#N/A	#N/A	#N/A	#N/A	#N/A	#N/A	#N/A
sp|B1AZI6|THOC2_MOUSE_407	K.GAKGSphosPVSALQNK.R	0.9999	1	0.995	0.985	0.499643	-0.119286	-0.309464	4	4	CENTER	1	0.993	0.0771548	19	#N/A	#N/A	#N/A	#N/A	#N/A	#N/A	#N/A	#N/A
sp|B1AZP2|DLGP4_MOUSE_665	R.KLSphosSIGIQVDCIQPVPK.E	#N/A	#N/A	#N/A	#N/A	#N/A	#N/A	#N/A	#N/A	#N/A	#N/A	0.9999	0.97	0.386839	3	#N/A	#N/A	#N/A	#N/A	#N/A	#N/A	#N/A	#N/A
sp|B1AZP2|DLGP4_MOUSE_665 666_C	K.RKL(SS)phosIGIQVDCIQPVPK.E	0.995	0.9963	1	1	-0.768113	0.121722	0.444917	4	9	CENTER	1	1	0.170291	20	0.9926	1	-0.197903	2	#N/A	#N/A	#N/A	#N/A
sp|B1AZP2|DLGP4_MOUSE_732	R.SphosLPDCTSHPNSISIDAGPR.Q	0.999	0.999	0.996	0.994	-2.63276	4.48409	3.55842	3	2	Q2	0.9978	0.986	0.0936429	3	#N/A	#N/A	#N/A	#N/A	0.9967	0.986	0.556956	1
sp|B1AZP2|DLGP4_MOUSE_742	R.SLPDCTSHPNSphosISIDAGPR.Q	0.9974	0.9972	0.554	0.568	0.290759	0.215698	-0.0375304	3	3	CENTER	0.9981	0.976	-0.417188	8	0.9985	0.53	-0.164098	4	0.9959	0.859	-0.443044	3
sp|B1AZP2|DLGP4_MOUSE_744	R.SLPDCTSHPNSISphosIDAGPR.Q	0.9997	0.9998	0.997	0.993	-0.219102	0.228637	0.22387	6	3	CENTER	0.9992	0.99	-0.321823	6	0.9947	0.925	0.00239566	1	#N/A	#N/A	#N/A	#N/A
sp|B1AZP2|DLGP4_MOUSE_763	R.NLSphosYGDNSDPALEASSLPPPDPWLETSSSSPAEPAQPGACR.R	#N/A	#N/A	#N/A	#N/A	#N/A	#N/A	#N/A	#N/A	#N/A	#N/A	0.9907	0.912	-0.0781234	1	#N/A	#N/A	#N/A	#N/A	#N/A	#N/A	#N/A	#N/A
sp|B1AZP2|DLGP4_MOUSE_763 764_C	R.NL(SY)phosGDNSDPALEASSLPPPDPWLETSSSSPAEPAQPGACR.R	#N/A	#N/A	#N/A	#N/A	#N/A	#N/A	#N/A	#N/A	#N/A	#N/A	0.9922	0.922	0.0853989	22	#N/A	#N/A	#N/A	#N/A	#N/A	#N/A	#N/A	#N/A
sp|B1AZP2|DLGP4_MOUSE_775 776_C	R.NLSYGDNSDPALEA(SS)phosLPPPDPWLETSSSSPAEPAQPGACR.R	#N/A	#N/A	#N/A	#N/A	#N/A	#N/A	#N/A	#N/A	#N/A	#N/A	0.9954	0.992	-0.333304	4	#N/A	#N/A	#N/A	#N/A	#N/A	#N/A	#N/A	#N/A
sp|B1AZP2|DLGP4_MOUSE_915	K.ANSWQLVETphosPEKR.K	1	1	0.998	0.996	0.290759	2.51668	1.11296	3	1	NR	#N/A	#N/A	#N/A	#N/A	#N/A	#N/A	#N/A	#N/A	#N/A	#N/A	#N/A	#N/A
sp|B1AZP2|DLGP4_MOUSE_973	R.QNSphosATESADSIEIYVPEAQTR.L	0.9999	0.9999	0.998	0.998	-0.375503	0.0211953	0.198349	42	42	CENTER	1	0.997	0.0527931	86	1	0.963	-0.0723721	17	0.9998	0.998	0.0639157	8
sp|B1AZP2|DLGP4_MOUSE_975	R.QNSATphosESADSIEIYVPEAQTR.L	0.9967	0.9981	0.888	0.946	-0.0436599	0.149203	0.0964314	1	1	CENTER	0.99	0.923	0.559306	1	#N/A	#N/A	#N/A	#N/A	#N/A	#N/A	#N/A	#N/A
sp|B2KFW1|ZSC20_MOUSE_220	K.SQETPSphosPSR.Q	#N/A	#N/A	#N/A	#N/A	#N/A	#N/A	#N/A	#N/A	#N/A	#N/A	0.9997	0.969	0.228542	2	#N/A	#N/A	#N/A	#N/A	#N/A	#N/A	#N/A	#N/A
sp|B2KFW1|ZSC20_MOUSE_36	K.ESHSphosPVPGPEVSR.R	0.9969	0.9998	0.98	0.993	-0.516596	0.241461	0.379029	4	3	CENTER	0.9991	0.964	0.188537	4	#N/A	#N/A	#N/A	#N/A	0.9991	0.915	-0.0280068	3
sp|B2KFW1|ZSC20_MOUSE_609	R.LLTphosPDSQPADAGFELK.R	#N/A	#N/A	#N/A	#N/A	#N/A	#N/A	#N/A	#N/A	#N/A	#N/A	1	0.991	-0.418735	6	#N/A	#N/A	#N/A	#N/A	#N/A	#N/A	#N/A	#N/A
sp|B2KFW1|ZSC20_MOUSE_612	R.LLTPDSphosQPADAGFELK.R	#N/A	#N/A	#N/A	#N/A	#N/A	#N/A	#N/A	#N/A	#N/A	#N/A	0.9782	0.936	2.72923	1	#N/A	#N/A	#N/A	#N/A	#N/A	#N/A	#N/A	#N/A
sp|B2RQC2|UBP42_MOUSE_1189	K.SphosLEKDTLEEPR.V	1	1	0.995	0.994	-0.355604	-0.135774	0.109915	5	9	CENTER	1	0.997	-0.0926966	28	1	0.99	0.802097	11	#N/A	#N/A	#N/A	#N/A
sp|B2RQC2|UBP42_MOUSE_1255	R.KSphosEDFIK.D	0.9991	0.9962	1	1	-0.0185689	0.560834	0.289701	1	1	CENTER	#N/A	#N/A	#N/A	#N/A	#N/A	#N/A	#N/A	#N/A	#N/A	#N/A	#N/A	#N/A
sp|B2RQC2|UBP42_MOUSE_1271	K.LSSphosYEAGGHFR.R	#N/A	#N/A	#N/A	#N/A	#N/A	#N/A	#N/A	#N/A	#N/A	#N/A	0.9725	0.91	0.449124	1	#N/A	#N/A	#N/A	#N/A	#N/A	#N/A	#N/A	#N/A
sp|B2RQC2|UBP42_MOUSE_74	K.SKPSphosPPKDQVLGDGIAPPQK.V	0.9991	0.9949	0.979	0.992	0.75226	0.00624498	-0.373008	4	5	CENTER	0.9968	0.95	0.0461596	4	0.9912	0.867	1.19943	3	0.9968	0.985	-0.19377	2
sp|B2RQC2|UBP42_MOUSE_858	K.AQDSAMAEVVERLSphosPAPSVLTGDGCEQK.L	0.9999	0.9999	0.999	0.997	-0.489777	0.465677	0.477727	6	5	CENTER	1	0.997	-0.308849	12	0.9981	0.971	0.235056	1	#N/A	#N/A	#N/A	#N/A
sp|B2RQC2|UBP42_MOUSE_936	K.AQEPSphosPAKEK.M	0.9997	0.9999	1	1	0.315026	-0.135774	-0.2254	12	13	CENTER	0.9999	1	-0.289612	20	0.997	1	0.942275	6	0.9997	1	-0.302867	3
sp|B2RQC6|PYR1_MOUSE_1037 1038_C	R.VLG(TS)phosPEAIDSAENR.F	0.9996	0.9952	0.999	1	0.0864006	-0.203678	-0.145039	1	1	CENTER	0.9999	1	0.0209081	10	0.9996	0.998	0.164667	6	#N/A	#N/A	#N/A	#N/A
sp|B2RQC6|PYR1_MOUSE_1112 1113_C	R.FL(SS)phosAAAVSK.E	#N/A	#N/A	#N/A	#N/A	#N/A	#N/A	#N/A	#N/A	#N/A	#N/A	0.9952	0.998	-0.77584	2	#N/A	#N/A	#N/A	#N/A	#N/A	#N/A	#N/A	#N/A
sp|B2RQC6|PYR1_MOUSE_1406 1407_C	R.RL(SS)phosFVTK.G	0.9971	0.9959	0.997	0.998	0.0864006	0.182818	0.0482089	2	4	CENTER	0.9996	0.998	0.135732	12	0.9991	0.997	0.479575	4	#N/A	#N/A	#N/A	#N/A
sp|B2RQC6|PYR1_MOUSE_1562	K.LYLNETphosFSELR.L	#N/A	#N/A	#N/A	#N/A	#N/A	#N/A	#N/A	#N/A	#N/A	#N/A	0.981	0.984	0.288659	1	#N/A	#N/A	#N/A	#N/A	#N/A	#N/A	#N/A	#N/A
sp|B2RQC6|PYR1_MOUSE_166	K.GTEPSALPFVDPNARPLAPEVSIKTphosPR.V	#N/A	#N/A	#N/A	#N/A	#N/A	#N/A	#N/A	#N/A	#N/A	#N/A	0.9928	0.978	0.246928	2	#N/A	#N/A	#N/A	#N/A	#N/A	#N/A	#N/A	#N/A
sp|B2RQC6|PYR1_MOUSE_1823	R.KWPQGVVPQPPPSphosTPATTEITTTPERPR.R	0.9992	0.9915	0.955	0.949	-0.525529	-0.369264	0.0781324	1	1	CENTER	#N/A	#N/A	#N/A	#N/A	0.9961	0.978	0.235056	1	#N/A	#N/A	#N/A	#N/A
sp|B2RQC6|PYR1_MOUSE_1831 1832 1833_C	K.WPQGVVPQPPPSTPATTEI(TTT)phosPERPR.R	0.9999	1	0.999	0.995	0.604868	-0.293315	-0.449091	17	21	CENTER	0.9999	0.998	0.288659	67	0.9867	0.996	0.00239566	3	1	0.999	-0.1311	20
sp|B2RQC6|PYR1_MOUSE_1833	K.WPQGVVPQPPPSTPATTEITTTphosPERPR.R	1	1	0.997	0.99	-0.21906	-0.274937	-0.0279384	12	8	CENTER	1	0.99	0.279476	12	#N/A	#N/A	#N/A	#N/A	1	0.984	0.00806246	8
sp|B2RQC6|PYR1_MOUSE_1859	R.IHRASphosDPGLPAEEPK.E	1	1	1	1	0.346739	0.135528	-0.105605	112	264	CENTER	1	1	0.58239	253	1	1	0.650094	63	1	1	1.26745	19
sp|B2RQC6|PYR1_MOUSE_1884	R.KVVEPELMGTphosPDGPCYPAPPVPR.Q	0.9999	0.9998	0.999	0.999	-3.34933	1.86836	2.60884	1	2	Q2	#N/A	#N/A	#N/A	#N/A	#N/A	#N/A	#N/A	#N/A	#N/A	#N/A	#N/A	#N/A
sp|B2RQC6|PYR1_MOUSE_1938	K.DQMSphosHLFNVAHTLR.M	1	1	0.999	0.997	-0.503084	-0.102984	0.20005	2	1	CENTER	1	0.998	-0.204881	16	#N/A	#N/A	#N/A	#N/A	#N/A	#N/A	#N/A	#N/A
sp|B2RQE8|RHG42_MOUSE_566	R.AICLSphosTGSR.K	#N/A	#N/A	#N/A	#N/A	#N/A	#N/A	#N/A	#N/A	#N/A	#N/A	0.9977	0.95	0.161547	1	#N/A	#N/A	#N/A	#N/A	#N/A	#N/A	#N/A	#N/A
sp|B2RQE8|RHG42_MOUSE_649	K.SQGLWTTSphosPESSSR.E	#N/A	#N/A	#N/A	#N/A	#N/A	#N/A	#N/A	#N/A	#N/A	#N/A	0.9999	0.924	-0.838453	1	#N/A	#N/A	#N/A	#N/A	#N/A	#N/A	#N/A	#N/A
sp|B2RQE8|RHG42_MOUSE_680	A.SITIPGNVSphosPPIDLVK.K	1	1	0.997	0.998	0.547535	-0.470193	-0.508864	11	1	CENTER	1	0.994	-0.0781234	5	#N/A	#N/A	#N/A	#N/A	#N/A	#N/A	#N/A	#N/A
sp|B2RQE8|RHG42_MOUSE_778	K.AQLFENAGSphosPKPVSSGR.Q	#N/A	#N/A	#N/A	#N/A	#N/A	#N/A	#N/A	#N/A	#N/A	#N/A	1	0.994	-0.0854468	6	0.9984	0.976	1.46952	1	#N/A	#N/A	#N/A	#N/A
sp|B2RR83|YTDC2_MOUSE_1104 1105_C	R.ADGIPND(SS)phosDSEMEDR.T	0.9984	0.9985	0.992	0.994	0.185038	-0.33079	-0.257914	6	3	CENTER	0.9988	0.994	-0.0633264	9	#N/A	#N/A	#N/A	#N/A	0.9866	0.994	-0.1311	1
sp|B2RR83|YTDC2_MOUSE_1105	R.ADGIPNDSSphosDSEMEDR.T	0.9994	0.9997	0.977	0.925	-0.128193	0.17617	0.152182	7	2	CENTER	0.9983	0.901	-0.0633264	1	#N/A	#N/A	#N/A	#N/A	#N/A	#N/A	#N/A	#N/A
sp|B2RR83|YTDC2_MOUSE_1236	R.VLMKSphosPSPALHPPQK.Y	0.9996	0.9999	0.992	0.995	-0.0925695	0.17617	0.13437	15	13	CENTER	0.9998	0.757	-0.0180024	7	#N/A	#N/A	#N/A	#N/A	#N/A	#N/A	#N/A	#N/A
sp|B2RR83|YTDC2_MOUSE_1238	K.SPSphosPALHPPQK.Y	0.9994	0.9991	0.985	0.989	0.100076	-0.16089	-0.130483	7	10	CENTER	0.9995	0.985	0.0447333	25	0.9967	0.94	-0.121791	2	0.9992	0.977	-0.494591	4
sp|B2RR83|YTDC2_MOUSE_1294	K.GSKSphosPSPRPNMPIR.Y	0.998	0.9992	0.941	0.984	-0.174364	-0.102984	0.0356898	3	5	CENTER	0.9955	0.938	1.36666	3	#N/A	#N/A	#N/A	#N/A	0.995	0.935	1.26745	1
sp|B2RRD7|BRPF1_MOUSE_120	R.ISIFDNLDVVSphosEDEEAPEEAPENGSNK.E	#N/A	#N/A	#N/A	#N/A	#N/A	#N/A	#N/A	#N/A	#N/A	#N/A	0.9915	0.992	-0.320536	2	#N/A	#N/A	#N/A	#N/A	#N/A	#N/A	#N/A	#N/A
sp|B2RRD7|BRPF1_MOUSE_888 889_C	R.R(TS)phosVLFSK.K	#N/A	#N/A	#N/A	#N/A	#N/A	#N/A	#N/A	#N/A	#N/A	#N/A	0.99	0.998	-0.333778	1	#N/A	#N/A	#N/A	#N/A	#N/A	#N/A	#N/A	#N/A
sp|B2RRD7|BRPF1_MOUSE_924	R.ESQMTPSHGGSphosPVGPPQLPIMGSLR.Q	0.9996	0.9884	0.997	0.957	-0.645111	0.860068	0.752589	5	2	Q2	#N/A	#N/A	#N/A	#N/A	#N/A	#N/A	#N/A	#N/A	#N/A	#N/A	#N/A	#N/A
sp|B2RRE4|Z518B_MOUSE_397	K.MLSphosPEASR.S	#N/A	#N/A	#N/A	#N/A	#N/A	#N/A	#N/A	#N/A	#N/A	#N/A	#N/A	#N/A	#N/A	#N/A	0.9367	0.91	5.55698	1	#N/A	#N/A	#N/A	#N/A
sp|B2RRE7|OTUD4_MOUSE_1000	K.TAADVVSphosPGANSVDR.L	0.9999	1	0.998	0.998	-2.30462	2.10252	2.20357	5	6	Q2	0.9999	0.996	0.0130245	17	0.9999	0.991	0.367295	4	#N/A	#N/A	#N/A	#N/A
sp|B2RRE7|OTUD4_MOUSE_1005	K.TAADVVSPGANSphosVDR.L	0.996	0.9998	0.507	0.594	-0.294203	0.540224	0.417213	1	1	CENTER	0.9997	0.994	0.407303	9	0.9994	0.957	-2.56453	2	#N/A	#N/A	#N/A	#N/A
sp|B2RRE7|OTUD4_MOUSE_1016	R.LQRPKEESphosSEDENEVSNILR.S	#N/A	#N/A	#N/A	#N/A	#N/A	#N/A	#N/A	#N/A	#N/A	#N/A	0.9895	0.932	-0.0781234	1	#N/A	#N/A	#N/A	#N/A	#N/A	#N/A	#N/A	#N/A
sp|B2RRE7|OTUD4_MOUSE_1016 1017	R.LQRPKEESphosSphosEDENEVSNILR.S	#N/A	#N/A	#N/A	#N/A	#N/A	#N/A	#N/A	#N/A	#N/A	#N/A	1	0.997	0.492192	3	#N/A	#N/A	#N/A	#N/A	#N/A	#N/A	#N/A	#N/A
sp|B2RRE7|OTUD4_MOUSE_1016 1017_C	R.LQRPKEE(SS)phosEDENEVSNILR.S	0.9995	1	1	1	-0.755535	-0.0248638	0.365335	7	6	CENTER	1	0.999	0.0771548	25	0.9992	0.998	0.40781	6	0.9975	1	-0.0631962	3
sp|B2RRE7|OTUD4_MOUSE_1017	K.EESSphosEDENEVSNILR.S	0.9992	0.9984	0.983	0.917	-0.586003	0.284764	0.435383	4	2	CENTER	#N/A	#N/A	#N/A	#N/A	#N/A	#N/A	#N/A	#N/A	0.9965	0.967	0.0450567	3
sp|B2RRE7|OTUD4_MOUSE_442	R.AEDFDHVSRESYYFGLSphosPEERR.E	0.9485	0.9998	0.651	0.998	-6.14024	-0.0241287	3.05806	1	5	NR	1	0.995	0.307768	11	#N/A	#N/A	#N/A	#N/A	#N/A	#N/A	#N/A	#N/A
sp|B2RRF6|Z518A_MOUSE_514 515_C	K.AAPPAC(SS)phosPVLAR.K	1	1	1	1	1.05943	0.0211953	-0.519119	5	9	NR	1	1	0.0287918	19	0.981	1	-6.64	1	#N/A	#N/A	#N/A	#N/A
sp|B2RSH2|GNAI1_MOUSE_206	K.MFDVGGQRSphosER.K	0.9999	0.9985	1	1	-0.230073	-0.601438	-0.185682	3	1	CENTER	#N/A	#N/A	#N/A	#N/A	#N/A	#N/A	#N/A	#N/A	#N/A	#N/A	#N/A	#N/A
sp|B2RU80|PTPRB_MOUSE_917	K.NIHISphosANGATDR.L	#N/A	#N/A	#N/A	#N/A	#N/A	#N/A	#N/A	#N/A	#N/A	#N/A	0.9773	0.991	6.39908	3	#N/A	#N/A	#N/A	#N/A	#N/A	#N/A	#N/A	#N/A
sp|B2RUP2|UN13D_MOUSE_149	K.VGVAEGSphosPVSR.R	0.9999	0.9997	0.995	0.992	0.141896	-0.135774	-0.138835	23	21	CENTER	0.9999	0.99	-0.345849	32	0.9998	0.949	-0.143455	11	#N/A	#N/A	#N/A	#N/A
sp|B2RUR8|OTU7B_MOUSE_100	R.GISphosHASSSIVSLAR.S	1	0.9988	0.996	0.998	0.95634	-0.152453	-0.554396	7	24	CENTER	1	0.998	-0.0483761	41	0.9972	0.99	0.337848	8	1	0.997	-0.00101121	8
sp|B2RUR8|OTU7B_MOUSE_100 103 104 105_C	R.GISphosHA(SSS)phosIVSLAR.S	#N/A	#N/A	#N/A	#N/A	#N/A	#N/A	#N/A	#N/A	#N/A	#N/A	0.9931	1.33	0.161547	3	0.9824	0.628	0.490895	1	#N/A	#N/A	#N/A	#N/A
sp|B2RUR8|OTU7B_MOUSE_103 104 105_C	R.GISHA(SSS)phosIVSLAR.S	#N/A	#N/A	#N/A	#N/A	#N/A	#N/A	#N/A	#N/A	#N/A	#N/A	0.9736	0.939	0.127195	3	#N/A	#N/A	#N/A	#N/A	#N/A	#N/A	#N/A	#N/A
sp|B2RUR8|OTU7B_MOUSE_449	L.SSDSQAPLAQPESphosPTASAGDEPR.S	0.9999	0.9999	0.998	0.998	-1.44307	0.454705	0.948886	10	13	Q2	0.9997	0.996	0.196846	22	#N/A	#N/A	#N/A	#N/A	0.9917	0.997	0.788281	2
sp|B2RUR8|OTU7B_MOUSE_464	R.STPESphosGESDKESVGSSSLGNEGSR.R	0.9982	0.9934	0.992	0.498	0.0329614	-0.229908	-0.131435	11	4	CENTER	0.9972	0.994	0.428062	5	0.9397	0.431	-0.652469	1	0.9969	0.996	0.146945	2
sp|B2RUR8|OTU7B_MOUSE_467	R.STPESGESphosDKESVGSSSLGNEGSR.R	#N/A	#N/A	#N/A	#N/A	#N/A	#N/A	#N/A	#N/A	#N/A	#N/A	0.9965	0.917	-0.0483761	1	#N/A	#N/A	#N/A	#N/A	0.9892	0.988	0.203319	1
sp|B2RUR8|OTU7B_MOUSE_501	K.RADSphosVANK.L	#N/A	#N/A	#N/A	#N/A	#N/A	#N/A	#N/A	#N/A	#N/A	#N/A	1	1	-0.308904	3	#N/A	#N/A	#N/A	#N/A	#N/A	#N/A	#N/A	#N/A
sp|B2RUR8|OTU7B_MOUSE_508	N.KLGSphosFGK.T	#N/A	#N/A	#N/A	#N/A	#N/A	#N/A	#N/A	#N/A	#N/A	#N/A	1	1	0.58239	18	#N/A	#N/A	#N/A	#N/A	#N/A	#N/A	#N/A	#N/A
sp|B2RUR8|OTU7B_MOUSE_53	R.QVHAGNLSphosPPFSGGSTCPK.T	1	1	0.998	0.997	0.290759	0.415625	0.0624329	15	10	CENTER	1	0.997	-0.0102874	38	#N/A	#N/A	#N/A	#N/A	1	0.997	0.0749903	6
sp|B2RUR8|OTU7B_MOUSE_615	K.YIFVGTphosLK.M	#N/A	#N/A	#N/A	#N/A	#N/A	#N/A	#N/A	#N/A	#N/A	#N/A	0.9501	0.984	-0.643323	1	#N/A	#N/A	#N/A	#N/A	#N/A	#N/A	#N/A	#N/A
sp|B2RUR8|OTU7B_MOUSE_65	R.QVHAGNLSPPFSGGSTCPKTphosPEK.G	#N/A	#N/A	#N/A	#N/A	#N/A	#N/A	#N/A	#N/A	#N/A	#N/A	0.9894	0.973	-0.474641	1	0.974	0.643	0.942275	1	#N/A	#N/A	#N/A	#N/A
sp|B2RUR8|OTU7B_MOUSE_698	K.AMAFSTAYPGGFTphosIPRPSGGGVHCQEPR.R	0.9858	0.9872	0.986	0.997	-0.893038	-0.42897	0.232034	1	1	CENTER	#N/A	#N/A	#N/A	#N/A	#N/A	#N/A	#N/A	#N/A	#N/A	#N/A	#N/A	#N/A
sp|B2RUR8|OTU7B_MOUSE_727 728_C	R.QLAGGPCVGGLP(SY)phosATFPR.Q	#N/A	#N/A	#N/A	#N/A	#N/A	#N/A	#N/A	#N/A	#N/A	#N/A	1	0.915	-0.163853	15	0.9984	0.666	0.164667	7	0.9965	0.541	1.91953	1
sp|B2RUR8|OTU7B_MOUSE_730	R.RQLAGGPCVGGLPSYATphosFPR.Q	#N/A	#N/A	#N/A	#N/A	#N/A	#N/A	#N/A	#N/A	#N/A	#N/A	0.9999	0.909	0.0936429	3	#N/A	#N/A	#N/A	#N/A	#N/A	#N/A	#N/A	#N/A
sp|B2RVL6|ZCH24_MOUSE_65	K.GRPEQLGSphosPLHSSYLNSVFQLQR.G	0.9994	0.9997	0.988	0.997	-0.4803	-0.468226	0.0060368	3	6	CENTER	0.9999	0.978	0.951624	8	#N/A	#N/A	#N/A	#N/A	#N/A	#N/A	#N/A	#N/A
sp|B2RVY9|TM182_MOUSE_105 106_C	T.(SY)phosDSAIIYR.G	#N/A	#N/A	#N/A	#N/A	#N/A	#N/A	#N/A	#N/A	#N/A	#N/A	0.9502	1.332	-0.614876	2	#N/A	#N/A	#N/A	#N/A	#N/A	#N/A	#N/A	#N/A
sp|B2RWS6|EP300_MOUSE_1037	R.GPELKTDGKEEEEQPSTSATQSSphosPAPGQSK.K	0.9962	0.9975	0.971	0.959	0.474471	-0.274937	-0.374704	3	2	CENTER	0.9995	0.976	0.307768	3	#N/A	#N/A	#N/A	#N/A	#N/A	#N/A	#N/A	#N/A
sp|B2RWS6|EP300_MOUSE_1725	K.LGLGLDDESNNQQAAATQSphosPGDSRR.L	0.9998	1	0.982	0.989	-0.23847	-0.1864	0.0260347	6	5	CENTER	0.9999	0.984	-0.476329	8	0.9994	0.893	1.30906	1	0.9999	0.977	0.611403	4
sp|B2RWS6|EP300_MOUSE_2306	R.SphosPQPVPSPR.P	0.9947	1	0.986	0.997	1.03296	-0.449434	-0.741198	1	11	Q4	1	0.997	0.251184	11	0.9966	0.994	-0.922654	2	0.9994	0.981	-1.25497	2
sp|B2RWS6|EP300_MOUSE_2322 2323_C	R.PQSQPPH(SS)phosPSPR.M	0.9974	0.9987	0.986	0.994	1.422	-0.534323	-0.978164	13	5	Q4	1	0.993	0.629896	10	#N/A	#N/A	#N/A	#N/A	0.9837	0.997	-1.10601	3
sp|B2RWS6|EP300_MOUSE_2323	R.PQSQPPHSSphosPSPR.M	#N/A	#N/A	#N/A	#N/A	#N/A	#N/A	#N/A	#N/A	#N/A	#N/A	0.9562	0.942	0.921877	1	#N/A	#N/A	#N/A	#N/A	0.9871	0.964	-0.64301	2
sp|B2RWS6|EP300_MOUSE_286	K.TVLPNNLSphosPFAMDKK.A	0.9989	1	0.936	0.996	-0.577996	1.06051	0.819252	1	2	Q2	1	0.997	0.449124	7	#N/A	#N/A	#N/A	#N/A	#N/A	#N/A	#N/A	#N/A
sp|B2RWS6|EP300_MOUSE_708	R.MTphosPQPGLNQFGQMNMPQPPIGPR.Q	#N/A	#N/A	#N/A	#N/A	#N/A	#N/A	#N/A	#N/A	#N/A	#N/A	0.9779	1	6.39908	1	#N/A	#N/A	#N/A	#N/A	#N/A	#N/A	#N/A	#N/A
sp|B2RWS6|EP300_MOUSE_887	R.QTPTphosPPTHLPPQVQPSLPAAPSADQSQQQPR.S	0.9986	0.9995	0.965	0.979	1.45677	-0.745828	-1.1013	7	1	Q4	#N/A	#N/A	#N/A	#N/A	#N/A	#N/A	#N/A	#N/A	#N/A	#N/A	#N/A	#N/A
sp|B2RX14|TUT4_MOUSE_120	K.LEKTPSphosLQTK.A	0.9978	0.9925	0.994	0.995	-0.385351	0.100745	0.243048	17	16	CENTER	0.9965	0.986	0.538173	14	#N/A	#N/A	#N/A	#N/A	#N/A	#N/A	#N/A	#N/A
sp|B2RX14|TUT4_MOUSE_131	K.SphosPNLPVKAEK.A	1	1	1	1	-0.208047	-0.00886191	0.0995924	54	81	CENTER	1	1	-0.135839	146	1	1	0.164667	30	1	1	0.10239	7
sp|B2RX14|TUT4_MOUSE_1384 1385_C	R.QRN(SS)phosVAAAQLVR.N	0.9092	0.943	1	1	1.22936	1.30605	0.0383439	1	2	Q1	#N/A	#N/A	#N/A	#N/A	#N/A	#N/A	#N/A	#N/A	#N/A	#N/A	#N/A	#N/A
sp|B2RX14|TUT4_MOUSE_176	R.SphosPLEPENVPSLLLK.E	1	1	0.997	0.998	-0.620307	1.84755	1.23393	33	64	Q2	1	0.996	-0.0483761	145	1	0.985	1.91428	6	1	0.996	1.91953	7
sp|B2RX14|TUT4_MOUSE_216	R.KSphosEALQGEK.S	#N/A	#N/A	#N/A	#N/A	#N/A	#N/A	#N/A	#N/A	#N/A	#N/A	1	1	0.407303	1	#N/A	#N/A	#N/A	#N/A	#N/A	#N/A	#N/A	#N/A
sp|B2RX14|TUT4_MOUSE_45 46 47_C	R.NDKSEIG(TSS)phosLNR.N	0.9944	0.9934	0.999	1	0.726858	-0.25724	-0.492049	1	2	CENTER	0.9988	0.999	0.0367625	6	0.7255	0.993	0.114041	1	0.9726	0.998	-1.3379	2
sp|B2RX14|TUT4_MOUSE_47	R.NDKSEIGTSSphosLNR.N	0.9983	0.9973	0.981	0.915	1.52892	0.65766	-0.43563	1	2	Q1	0.997	0.933	-0.191334	1	#N/A	#N/A	#N/A	#N/A	#N/A	#N/A	#N/A	#N/A
sp|B2RX14|TUT4_MOUSE_840	K.QGDLTphosPSETSLKK.E	0.9989	0.9992	0.997	0.996	-2.1913	4.32687	3.25909	6	2	Q2	0.9989	0.996	0.0771548	11	0.9998	0.982	-0.0204245	2	#N/A	#N/A	#N/A	#N/A
sp|B2RX14|TUT4_MOUSE_858	K.ELSQCICIGTphosPDGAESAGTDCR.S	#N/A	#N/A	#N/A	#N/A	#N/A	#N/A	#N/A	#N/A	#N/A	#N/A	0.9992	0.835	1.11032	1	#N/A	#N/A	#N/A	#N/A	0.9997	0.995	3.98992	1
sp|B2RX88|CSPP1_MOUSE_405	K.DLAFGITTSGVQDPEKSphosPDRLK.Q	#N/A	#N/A	#N/A	#N/A	#N/A	#N/A	#N/A	#N/A	#N/A	#N/A	0.9997	0.981	0.232806	1	#N/A	#N/A	#N/A	#N/A	#N/A	#N/A	#N/A	#N/A
sp|B2RX88|CSPP1_MOUSE_869	R.AQSphosPPVPAR.K	1	1	1	1	-0.0185689	-0.0709229	-0.026177	15	13	CENTER	1	1	0.223732	18	1	1	-0.027978	5	0.9992	1	-0.0278968	2
sp|B2RX88|CSPP1_MOUSE_915	R.LLHLDSphosDDEIPMR.K	#N/A	#N/A	#N/A	#N/A	#N/A	#N/A	#N/A	#N/A	#N/A	#N/A	1	1	-6.64	1	#N/A	#N/A	#N/A	#N/A	#N/A	#N/A	#N/A	#N/A
sp|B2RXC5|ZN382_MOUSE_223 224_C	R.AL(SS)phosEWDLAQHQK.T	#N/A	#N/A	#N/A	#N/A	#N/A	#N/A	#N/A	#N/A	#N/A	#N/A	0.998	1	0.522633	2	#N/A	#N/A	#N/A	#N/A	#N/A	#N/A	#N/A	#N/A
sp|B2RXR6|ANR44_MOUSE_562	R.QCLELLLERTNTGFEESphosDGGALK.S	#N/A	#N/A	#N/A	#N/A	#N/A	#N/A	#N/A	#N/A	#N/A	#N/A	#N/A	#N/A	#N/A	#N/A	0.9774	0.971	0.556985	1	#N/A	#N/A	#N/A	#N/A
sp|B2RXR6|ANR44_MOUSE_983	R.SphosPPGTAVRKEE.-	0.9998	0.9999	0.996	0.989	-0.986579	0.155213	0.570896	17	14	CENTER	1	0.994	0.110322	15	1	0.991	0.165588	8	0.9999	0.994	-0.256011	4
sp|B2RXS4|PLXB2_MOUSE_1248	K.SQLEGLEESphosVRDR.C	#N/A	#N/A	#N/A	#N/A	#N/A	#N/A	#N/A	#N/A	#N/A	#N/A	1	0.997	-0.135839	9	#N/A	#N/A	#N/A	#N/A	#N/A	#N/A	#N/A	#N/A
sp|B2RY04|DOCK5_MOUSE_1755	K.APEPDVMSphosPGK.K	#N/A	#N/A	#N/A	#N/A	#N/A	#N/A	#N/A	#N/A	#N/A	#N/A	0.5709	1	5.53659	1	0.9938	1	-0.0128711	1	#N/A	#N/A	#N/A	#N/A
sp|B2RY50|ARMC4_MOUSE_1022	Q.DLQEAAAGCISphosNIR.R	#N/A	#N/A	#N/A	#N/A	#N/A	#N/A	#N/A	#N/A	#N/A	#N/A	0.9389	1	6.39908	3	#N/A	#N/A	#N/A	#N/A	0.8022	1	5.31184	1
sp|B2RY50|ARMC4_MOUSE_400	K.SSSVSVAPSphosR.A	#N/A	#N/A	#N/A	#N/A	#N/A	#N/A	#N/A	#N/A	#N/A	#N/A	0.9878	0.997	-5.43424	1	#N/A	#N/A	#N/A	#N/A	#N/A	#N/A	#N/A	#N/A
sp|B2RY56|RBM25_MOUSE_225	R.EYSSELNAPSphosQESDSHPR.K	0.9983	0.9941	0.994	0.993	-2.67352	2.17839	2.42596	5	4	Q2	0.9985	0.989	0.781699	11	#N/A	#N/A	#N/A	#N/A	0.9964	0.981	2.40495	1
sp|B2RY56|RBM25_MOUSE_228	R.EYSSELNAPSQESphosDSHPR.K	0.9991	0.9993	0.979	0.992	-0.933872	-0.0241287	0.454872	5	5	CENTER	0.9984	0.982	1.06094	4	#N/A	#N/A	#N/A	#N/A	#N/A	#N/A	#N/A	#N/A
sp|B2RY56|RBM25_MOUSE_578	K.QEPESphosEEEEEEKQEK.E	1	1	1	1	-0.47569	-0.0868644	0.194413	186	206	CENTER	1	1	-0.0332692	349	1	1	-0.325659	13	1	1	-0.0975477	71
sp|B2RY56|RBM25_MOUSE_648	C.GIIIPHENSphosPDQQQPEEHRPK.L	1	1	1	1	0.448662	-0.0709229	-0.259792	10	3	CENTER	1	1	-0.333778	5	#N/A	#N/A	#N/A	#N/A	#N/A	#N/A	#N/A	#N/A
sp|B2RY56|RBM25_MOUSE_670	K.LGASphosNSPGQPNSVKR.K	0.9996	0.9998	0.921	0.95	0.837041	-0.636251	-0.736646	21	18	Q4	0.9998	0.982	-0.128312	44	0.9993	0.764	-0.700403	17	0.9999	0.91	-0.863074	8
sp|B2RY56|RBM25_MOUSE_672	K.LGASNSphosPGQPNSVKR.K	1	1	0.998	0.998	0.814321	-0.55635	-0.685335	107	105	CENTER	1	0.997	-0.149914	177	1	0.991	-0.852406	27	0.9999	0.996	-0.964281	29
sp|B2RY56|RBM25_MOUSE_672 678	K.LGASNSphosPGQPNSphosVKR.K	0.9943	0.9874	0.777	0.991	1.45677	-0.0169801	-0.736875	1	2	NR	0.9989	0.967	-0.204881	3	#N/A	#N/A	#N/A	#N/A	0.9977	0.909	-1.46294	1
sp|B2RY56|RBM25_MOUSE_678	N.SPGQPNSphosVKR.K	0.9977	0.9977	0.996	0.53	0.664574	0.0651387	-0.299718	2	1	CENTER	1	0.997	0.0287918	7	1	0.992	1.02461	8	1	0.747	-0.23404	2
sp|B2RY56|RBM25_MOUSE_698	K.FEDEDSphosDDVPR.K	1	1	1	1	-0.367849	-0.470799	-0.0514752	12	12	CENTER	1	1	0.0287918	15	0.9971	1	-0.73285	4	0.9918	0.855	-0.0631962	1
sp|B2RY56|RBM25_MOUSE_726	K.GTVNTphosEEK.R	#N/A	#N/A	#N/A	#N/A	#N/A	#N/A	#N/A	#N/A	#N/A	#N/A	#N/A	#N/A	#N/A	#N/A	0.9985	0.986	2.74963	1	#N/A	#N/A	#N/A	#N/A
sp|B7ZCC9|AGRG4_MOUSE_1662 1666 1667_C	K.NTphosEPI(SS)phosIPK.T	#N/A	#N/A	#N/A	#N/A	#N/A	#N/A	#N/A	#N/A	#N/A	#N/A	0.9982	1.317	5.53659	1	#N/A	#N/A	#N/A	#N/A	#N/A	#N/A	#N/A	#N/A
sp|B7ZCC9|AGRG4_MOUSE_2083	T.SISphosPSLTR.H	#N/A	#N/A	#N/A	#N/A	#N/A	#N/A	#N/A	#N/A	#N/A	#N/A	0.9445	0.992	0.144371	2	0.911	0.982	-0.87762	2	#N/A	#N/A	#N/A	#N/A
sp|B7ZMP1|XPP3_MOUSE_32	Y.SphosLQPAPVK.K	#N/A	#N/A	#N/A	#N/A	#N/A	#N/A	#N/A	#N/A	#N/A	#N/A	0.9931	1	-0.308904	7	#N/A	#N/A	#N/A	#N/A	#N/A	#N/A	#N/A	#N/A
sp|B7ZMP1|XPP3_MOUSE_505 506_C	K.EMNDIEQICSR(TS)phos.-	#N/A	#N/A	#N/A	#N/A	#N/A	#N/A	#N/A	#N/A	#N/A	#N/A	0.9964	0.912	-0.333778	3	#N/A	#N/A	#N/A	#N/A	#N/A	#N/A	#N/A	#N/A
sp|B7ZNG0|KIF7_MOUSE_1286 1287_C	R.(SS)phosLCSEQGSSEESR.V	0.9979	1	0.998	0.998	-0.104542	0.0937078	0.099125	2	2	CENTER	#N/A	#N/A	#N/A	#N/A	#N/A	#N/A	#N/A	#N/A	#N/A	#N/A	#N/A	#N/A
sp|B7ZNG0|KIF7_MOUSE_662	R.AGLSPGSphosPPDR.K	1	0.9997	0.997	0.995	-0.173379	-0.0551556	0.0591117	2	1	CENTER	0.9999	0.995	-0.402104	2	1	0.983	0.775863	10	#N/A	#N/A	#N/A	#N/A
sp|B7ZNG4|TROAP_MOUSE_39	R.SphosLDQENQDPR.T	#N/A	#N/A	#N/A	#N/A	#N/A	#N/A	#N/A	#N/A	#N/A	#N/A	#N/A	#N/A	#N/A	#N/A	1	1	0.614899	4	#N/A	#N/A	#N/A	#N/A
sp|B7ZNG4|TROAP_MOUSE_81	K.TLHQTEKSphosPSLK.T	#N/A	#N/A	#N/A	#N/A	#N/A	#N/A	#N/A	#N/A	#N/A	#N/A	0.999	0.99	0.196736	1	#N/A	#N/A	#N/A	#N/A	#N/A	#N/A	#N/A	#N/A
sp|B8JK39|ITA9_MOUSE_81	K.SphosPGAVFK.C	#N/A	#N/A	#N/A	#N/A	#N/A	#N/A	#N/A	#N/A	#N/A	#N/A	#N/A	#N/A	#N/A	#N/A	#N/A	#N/A	#N/A	#N/A	0.9956	1	0.311843	2
sp|B9EHT4|CLIP3_MOUSE_402	K.SPSSphosPSLGSLQQR.E	#N/A	#N/A	#N/A	#N/A	#N/A	#N/A	#N/A	#N/A	#N/A	#N/A	0.9956	0.94	0.470497	1	#N/A	#N/A	#N/A	#N/A	#N/A	#N/A	#N/A	#N/A
sp|B9EJ80|PDZD8_MOUSE_1101	R.AGIEDIETLENLSphosLDQHSK.K	#N/A	#N/A	#N/A	#N/A	#N/A	#N/A	#N/A	#N/A	#N/A	#N/A	0.9987	0.98	-0.97014	2	#N/A	#N/A	#N/A	#N/A	#N/A	#N/A	#N/A	#N/A
sp|B9EJ80|PDZD8_MOUSE_515	R.VQTELKEETQPLSHSphosPK.R	0.9997	0.9999	0.995	0.993	0.474471	0.148946	-0.162762	30	26	CENTER	1	0.992	0.110322	43	0.9997	0.949	-0.0202663	6	0.9998	0.992	0.122019	11
sp|B9EJ80|PDZD8_MOUSE_532	L.GAISphosPVLNRK.L	1	1	1	1	0.290759	-0.0868644	-0.188812	45	31	CENTER	1	1	-0.10727	79	1	1	0.36716	7	1	1	-0.374657	5
sp|B9EJ80|PDZD8_MOUSE_631	K.SphosVDQGEDVAAGK.Q	#N/A	#N/A	#N/A	#N/A	#N/A	#N/A	#N/A	#N/A	#N/A	#N/A	0.9962	1	-0.0927702	1	#N/A	#N/A	#N/A	#N/A	#N/A	#N/A	#N/A	#N/A
sp|B9EJ80|PDZD8_MOUSE_887	K.CLAETPLCGATphosER.R	#N/A	#N/A	#N/A	#N/A	#N/A	#N/A	#N/A	#N/A	#N/A	#N/A	0.9978	0.93	-0.0927702	1	#N/A	#N/A	#N/A	#N/A	#N/A	#N/A	#N/A	#N/A
sp|B9EJ80|PDZD8_MOUSE_960	R.LSEPGTDLVEPSphosPK.H	#N/A	#N/A	#N/A	#N/A	#N/A	#N/A	#N/A	#N/A	#N/A	#N/A	1	0.995	-0.163853	7	0.6131	0.52	-1.07237	1	#N/A	#N/A	#N/A	#N/A
sp|B9EJ86|OSBL8_MOUSE_105	K.LYNGSphosEK.D	#N/A	#N/A	#N/A	#N/A	#N/A	#N/A	#N/A	#N/A	#N/A	#N/A	0.9835	0.989	0.127195	1	#N/A	#N/A	#N/A	#N/A	#N/A	#N/A	#N/A	#N/A
sp|B9EJ86|OSBL8_MOUSE_120	K.KESphosLKVQK.K	1	1	1	1	0.705797	-0.146044	-0.42592	3	4	CENTER	0.8197	1	0.439516	2	#N/A	#N/A	#N/A	#N/A	#N/A	#N/A	#N/A	#N/A
sp|B9EJ86|OSBL8_MOUSE_39	K.DVLGPSTVVANSDEPQHLTphosPGK.M	0.9998	0.9996	0.997	0.991	1.52892	-0.470193	-0.999556	2	1	Q4	#N/A	#N/A	#N/A	#N/A	0.9984	0.925	0.856545	1	#N/A	#N/A	#N/A	#N/A
sp|B9EJ86|OSBL8_MOUSE_63	R.DLPQPSphosLSPASLHSQGFER.G	0.9981	0.9994	0.82	0.982	1.11388	-0.144113	-0.628997	3	8	NR	0.9998	0.979	0.0937382	20	0.9997	0.499	0.347531	3	#N/A	#N/A	#N/A	#N/A
sp|B9EJ86|OSBL8_MOUSE_65	R.DLPQPSLSphosPASLHSQGFER.G	0.9995	0.9996	0.995	0.98	0.474581	0.387067	-0.0437571	4	11	CENTER	0.9999	0.992	-0.10727	17	0.9872	0.503	-0.465383	1	#N/A	#N/A	#N/A	#N/A
sp|B9EJ86|OSBL8_MOUSE_68	R.DLPQPSLSPASphosLHSQGFER.G	#N/A	#N/A	#N/A	#N/A	#N/A	#N/A	#N/A	#N/A	#N/A	#N/A	0.999	0.97	-1.40005	1	#N/A	#N/A	#N/A	#N/A	#N/A	#N/A	#N/A	#N/A
sp|B9EJ86|OSBL8_MOUSE_774	K.HRTphosPMVSVPK.M	1	1	0.998	0.998	0.388056	-0.0318437	-0.20995	5	4	CENTER	#N/A	#N/A	#N/A	#N/A	#N/A	#N/A	#N/A	#N/A	1	0.985	-0.653941	1
sp|B9EJ86|OSBL8_MOUSE_807 808_C	K.GYSSPEPDIQD(SS)phosGSEAQSVKPSTR.R	0.9954	0.997	0.98	0.984	0.0864006	0.363797	0.138698	3	1	CENTER	0.9844	0.66	0.470497	1	#N/A	#N/A	#N/A	#N/A	#N/A	#N/A	#N/A	#N/A
sp|B9EJA2|CTTB2_MOUSE_552 554	Q.TphosPSphosPPHPQLR.A	#N/A	#N/A	#N/A	#N/A	#N/A	#N/A	#N/A	#N/A	#N/A	#N/A	0.9223	1	0.060853	9	0.9634	1	-0.25037	5	0.992	1	-0.53881	2
sp|B9EJI9|T229A_MOUSE_12	M.AGSDVASEGPSphosPR.D	#N/A	#N/A	#N/A	#N/A	#N/A	#N/A	#N/A	#N/A	#N/A	#N/A	0.9911	0.942	-6.64	1	#N/A	#N/A	#N/A	#N/A	#N/A	#N/A	#N/A	#N/A
sp|B9EJX3|VAFNB_MOUSE_114	R.YQYphosLNTR.K	#N/A	#N/A	#N/A	#N/A	#N/A	#N/A	#N/A	#N/A	#N/A	#N/A	0.9969	0.985	0.121725	2	#N/A	#N/A	#N/A	#N/A	#N/A	#N/A	#N/A	#N/A
sp|B9EKI3|TMF1_MOUSE_136 137 138_C	K.SSLQE(SSS)phosPGQSR.V	0.9998	0.9993	0.999	0.998	0.944009	0.0506391	-0.446685	6	3	CENTER	0.9999	0.997	-0.429152	6	#N/A	#N/A	#N/A	#N/A	0.9797	0.999	0.404953	1
sp|B9EKI3|TMF1_MOUSE_138	K.SSLQESSSphosPGQSR.V	#N/A	#N/A	#N/A	#N/A	#N/A	#N/A	#N/A	#N/A	#N/A	#N/A	0.9999	0.972	-0.490461	4	#N/A	#N/A	#N/A	#N/A	0.9997	0.938	0.404953	1
sp|B9EKI3|TMF1_MOUSE_315	K.LNESCCSphosSDAFER.L	0.9998	0.9999	0.981	0.982	-2.33034	2.47385	2.40209	3	3	Q2	0.9996	0.956	0.466811	4	#N/A	#N/A	#N/A	#N/A	0.9996	0.975	1.6114	1
sp|B9EKI3|TMF1_MOUSE_315 316_C	K.LNESCC(SS)phosDAFER.L	#N/A	#N/A	#N/A	#N/A	#N/A	#N/A	#N/A	#N/A	#N/A	#N/A	0.9982	0.981	0.235701	4	#N/A	#N/A	#N/A	#N/A	#N/A	#N/A	#N/A	#N/A
sp|B9EKI3|TMF1_MOUSE_324	R.IDSphosFSVQSLDSR.S	#N/A	#N/A	#N/A	#N/A	#N/A	#N/A	#N/A	#N/A	#N/A	#N/A	0.9994	0.996	0.00354182	6	#N/A	#N/A	#N/A	#N/A	0.9992	0.996	0.584951	2
sp|B9EKI3|TMF1_MOUSE_329	R.IDSFSVQSphosLDSR.S	#N/A	#N/A	#N/A	#N/A	#N/A	#N/A	#N/A	#N/A	#N/A	#N/A	0.9993	0.92	1.32713	1	#N/A	#N/A	#N/A	#N/A	#N/A	#N/A	#N/A	#N/A
sp|B9EKI3|TMF1_MOUSE_340	R.SVSEINSphosDDELPGK.G	0.9995	0.9992	0.999	0.999	0.33432	-1.02413	-0.679224	12	6	Q4	0.9993	0.997	-0.540229	37	0.9996	0.994	-1.18423	6	#N/A	#N/A	#N/A	#N/A
sp|B9EKI3|TMF1_MOUSE_357	Y.ALVPIIVSphosPSTPK.T	0.9991	0.9996	0.973	0.995	-1.39734	2.22138	1.80936	4	6	Q2	0.9997	0.984	-0.0781234	18	#N/A	#N/A	#N/A	#N/A	#N/A	#N/A	#N/A	#N/A
sp|B9EKI3|TMF1_MOUSE_359 360_C	K.GYALVPIIVSP(ST)phosPK.T	#N/A	#N/A	#N/A	#N/A	#N/A	#N/A	#N/A	#N/A	#N/A	#N/A	0.9997	0.982	0.386839	9	#N/A	#N/A	#N/A	#N/A	#N/A	#N/A	#N/A	#N/A
sp|B9EKI3|TMF1_MOUSE_926	K.LFSVCSphosTPTMSR.S	#N/A	#N/A	#N/A	#N/A	#N/A	#N/A	#N/A	#N/A	#N/A	#N/A	0.999	0.966	-0.711341	1	#N/A	#N/A	#N/A	#N/A	#N/A	#N/A	#N/A	#N/A
sp|B9EKI3|TMF1_MOUSE_926 927_C	K.LFSVC(ST)phosPTMSR.S	#N/A	#N/A	#N/A	#N/A	#N/A	#N/A	#N/A	#N/A	#N/A	#N/A	0.9994	0.996	0.193993	8	#N/A	#N/A	#N/A	#N/A	#N/A	#N/A	#N/A	#N/A
sp|B9EKI3|TMF1_MOUSE_927	K.LFSVCSTphosPTMSR.S	#N/A	#N/A	#N/A	#N/A	#N/A	#N/A	#N/A	#N/A	#N/A	#N/A	0.9996	0.915	-0.0927702	1	#N/A	#N/A	#N/A	#N/A	#N/A	#N/A	#N/A	#N/A
sp|B9EKR1|PTPRZ_MOUSE_1506	K.SPPPSphosMLPQNHNDGK.E	#N/A	#N/A	#N/A	#N/A	#N/A	#N/A	#N/A	#N/A	#N/A	#N/A	0.9531	0.963	4.95162	2	#N/A	#N/A	#N/A	#N/A	#N/A	#N/A	#N/A	#N/A
sp|C0HKD8|MFA1A_MOUSE_116	R.KIVEPEVVGESphosDSEVEGDAWR.L	0.9997	0.997	0.99	0.991	-0.669495	-0.19009	0.239702	1	2	CENTER	0.9997	0.987	0.386839	9	0.9806	0.503	-0.601156	2	0.9987	0.989	0.0639157	3
sp|C0HKD8|MFA1A_MOUSE_118	R.KIVEPEVVGESDSphosEVEGDAWR.L	#N/A	#N/A	#N/A	#N/A	#N/A	#N/A	#N/A	#N/A	#N/A	#N/A	0.9994	0.988	-0.296304	1	#N/A	#N/A	#N/A	#N/A	#N/A	#N/A	#N/A	#N/A
sp|C0HKD8|MFA1A_MOUSE_132 133_C	R.LERED(SS)phosEEEEEEIDDEEIER.R	#N/A	#N/A	#N/A	#N/A	#N/A	#N/A	#N/A	#N/A	#N/A	#N/A	#N/A	#N/A	#N/A	#N/A	0.9993	1	1.09755	3	#N/A	#N/A	#N/A	#N/A
sp|C0HKD8|MFA1A_MOUSE_267	R.SLAALDALNTphosDDENDEEEYEAWK.V	#N/A	#N/A	#N/A	#N/A	#N/A	#N/A	#N/A	#N/A	#N/A	#N/A	0.9999	0.997	0.060853	33	#N/A	#N/A	#N/A	#N/A	0.9998	0.998	-0.346368	5
sp|C0HKD8|MFA1A_MOUSE_361	R.DFSphosAPTLEDHFNK.T	#N/A	#N/A	#N/A	#N/A	#N/A	#N/A	#N/A	#N/A	#N/A	#N/A	1	0.994	-0.540229	5	#N/A	#N/A	#N/A	#N/A	#N/A	#N/A	#N/A	#N/A
sp|C0HKD8|MFA1A_MOUSE_432	R.DVFERPSphosAK.K	#N/A	#N/A	#N/A	#N/A	#N/A	#N/A	#N/A	#N/A	#N/A	#N/A	0.9969	1	-0.0781234	3	#N/A	#N/A	#N/A	#N/A	#N/A	#N/A	#N/A	#N/A
sp|C0HKD8|MFA1A_MOUSE_94	R.RLQNRISphosEDVEER.L	1	1	1	1	-0.963303	0.855911	0.909607	16	9	Q2	1	1	0.678605	43	0.9998	1	0.44846	5	#N/A	#N/A	#N/A	#N/A
sp|C0HKE1|H2A1B_MOUSE_19 20_C	R.(SS)phosRAGLQFPVGR.V	#N/A	#N/A	#N/A	#N/A	#N/A	#N/A	#N/A	#N/A	#N/A	#N/A	0.9378	1	0.127195	2	#N/A	#N/A	#N/A	#N/A	#N/A	#N/A	#N/A	#N/A
sp|C3VPR6|NLRC5_MOUSE_128 129_C	K.RPFQSYG(SS)phosPR.R	0.9994	0.9998	0.994	0.995	-0.187789	-1.15245	-0.482332	2	4	NR	0.9963	0.996	-0.333778	3	#N/A	#N/A	#N/A	#N/A	#N/A	#N/A	#N/A	#N/A
sp|D0QMC3|MNDAL_MOUSE_109	K.KKGQDELSphosSSESLFINK.E	0.9998	0.9994	0.986	0.986	-0.494958	0.158009	0.326483	10	14	CENTER	0.9995	0.99	0.492192	41	0.999	0.914	-0.860868	1	0.8241	0.984	0.81999	1
sp|D0QMC3|MNDAL_MOUSE_109 110 111_C	K.KGQDEL(SSS)phosESLFINK.E	0.998	1	1	0.999	-0.892526	-0.0241287	0.434199	16	24	CENTER	1	1.97	0.536586	113	0.9991	1.794	-0.602887	38	0.9449	0.998	4.39287	2
sp|D0QMC3|MNDAL_MOUSE_110	K.KGQDELSSphosSESLFINK.E	0.9909	0.982	0.961	0.915	-0.59507	0.368549	0.48181	3	2	CENTER	0.9954	0.925	0.527486	2	#N/A	#N/A	#N/A	#N/A	#N/A	#N/A	#N/A	#N/A
sp|D0QMC3|MNDAL_MOUSE_111	K.KGQDELSSSphosESLFINK.E	0.9992	0.9923	0.988	0.925	-5.18621	5.66028	5.42325	4	3	Q2	0.9994	0.976	0.211958	10	#N/A	#N/A	#N/A	#N/A	0.9973	0.984	5.31184	1
sp|D0QMC3|MNDAL_MOUSE_146	K.NKLTphosQDQDHLPETSGTDIK.T	#N/A	#N/A	#N/A	#N/A	#N/A	#N/A	#N/A	#N/A	#N/A	#N/A	1	0.998	1.58239	15	#N/A	#N/A	#N/A	#N/A	#N/A	#N/A	#N/A	#N/A
sp|D0QMC3|MNDAL_MOUSE_155 156_C	K.LTQDQDHLPE(TS)phosGTDIK.T	0.9968	0.9953	0.986	0.998	0.624497	0.839135	0.107319	3	1	Q1	0.9999	0.994	0.428062	8	0.9663	0.676	-1.28851	1	#N/A	#N/A	#N/A	#N/A
sp|D0QMC3|MNDAL_MOUSE_170	K.TEEDCLQNSphosPKPPPTSPSSSSNK.K	#N/A	#N/A	#N/A	#N/A	#N/A	#N/A	#N/A	#N/A	#N/A	#N/A	#N/A	#N/A	#N/A	#N/A	#N/A	#N/A	#N/A	#N/A	0.9999	0.999	-0.0457088	3
sp|D0QMC3|MNDAL_MOUSE_176 177_C	N.SPKPPP(TS)phosPSSSSNK.K	0.9981	0.9997	0.99	0.996	0.860312	-0.0872207	-0.473767	6	2	CENTER	0.9999	0.996	0.536586	2	0.9836	0.784	-0.129516	1	0.9999	0.996	-0.0457088	3
sp|D0QMC3|MNDAL_MOUSE_177	K.TEEDCLQNSPKPPPTSphosPSSSSNK.K	#N/A	#N/A	#N/A	#N/A	#N/A	#N/A	#N/A	#N/A	#N/A	#N/A	#N/A	#N/A	#N/A	#N/A	#N/A	#N/A	#N/A	#N/A	1	0.954	-0.0631962	3
sp|D0QMC3|MNDAL_MOUSE_202	K.KLTphosQEQAQLPEPLGTDIK.K	1	1	0.999	0.999	-2.24435	6.64	4.44217	2	5	Q2	1	0.998	1.38698	14	1	0.996	0.0651314	3	#N/A	#N/A	#N/A	#N/A
sp|D0QMC3|MNDAL_MOUSE_232	K.DEDCLQTPPKPPPTphosPPSSSLNK.K	0.9999	0.9954	0.99	0.876	-0.507353	1.05064	0.778996	12	1	Q2	0.9994	0.984	0.678605	9	0.9973	0.955	-0.143455	3	0.9998	0.997	-0.242746	28
sp|D0QMC3|MNDAL_MOUSE_276	R.CQSphosPILHSSSSASSNIPSATNQK.P	0.997	0.999	0.996	0.997	0.150334	0.291647	0.0706565	28	16	CENTER	0.998	0.997	0.346762	14	0.924	0.918	-0.2112	2	0.9956	0.999	-0.302867	12
sp|D0QMC3|MNDAL_MOUSE_281 282 283 284_C	R.CQSPILH(SSSS)phosASSNIPSATNQK.P	#N/A	#N/A	#N/A	#N/A	#N/A	#N/A	#N/A	#N/A	#N/A	#N/A	0.7265	0.794	0.0885148	2	#N/A	#N/A	#N/A	#N/A	0.9741	0.989	-0.508336	1
sp|D2EAC2|ZBED6_MOUSE_11 12 14_C	V.(SS)phosISphosPGR.R	#N/A	#N/A	#N/A	#N/A	#N/A	#N/A	#N/A	#N/A	#N/A	#N/A	0.967	1.333	0.0771548	13	#N/A	#N/A	#N/A	#N/A	0.7866	1.195	-0.273119	1
sp|D2EAC2|ZBED6_MOUSE_14	V.SSISphosPGR.R	0.9809	0.9856	0.998	0.998	-0.48946	-0.0630392	0.21321	8	14	CENTER	0.9768	0.994	0.0447333	20	0.9961	0.987	0.674341	9	#N/A	#N/A	#N/A	#N/A
sp|D2EAC2|ZBED6_MOUSE_383	R.SESphosPIPVADQDNPVHAQER.E	0.9999	0.9999	0.99	0.983	0.597789	0.0432414	-0.277274	8	12	CENTER	0.9999	0.987	-0.41761	35	0.9999	0.968	-0.31338	5	0.9999	0.989	-0.593242	4
sp|D2EAC2|ZBED6_MOUSE_831	R.LGTDSphosFTSIK.E	#N/A	#N/A	#N/A	#N/A	#N/A	#N/A	#N/A	#N/A	#N/A	#N/A	0.9983	0.967	4.53659	1	#N/A	#N/A	#N/A	#N/A	#N/A	#N/A	#N/A	#N/A
sp|D3YXG0|HMCN1_MOUSE_475	R.DGIALGVDQYphosLR.E	0.9975	0.9883	1	1	6.64	6.61219	-0.0139063	2	1	Q1	0.9918	1	-3.22236	6	0.9978	1	-5.11892	2	#N/A	#N/A	#N/A	#N/A
sp|D3YXK1|SAMD1_MOUSE_107	R.RGATphosPPAPPR.V	1	1	1	1	0.199611	-0.230234	-0.214922	14	14	CENTER	1	1	-0.0408226	26	0.9994	1	-0.443015	1	0.9999	1	-0.114422	5
sp|D3YXK1|SAMD1_MOUSE_150	R.AAAATAPPSphosPGPAQPGPR.A	1	1	0.996	0.997	-0.151463	0.0359923	0.0937278	31	33	CENTER	1	1	-0.270769	69	1	0.981	0.36716	13	0.9999	0.99	0.122019	15
sp|D3YXK1|SAMD1_MOUSE_242	R.YLGGSphosGGASGR.L	0.9998	0.9874	0.908	0.991	0.0728541	-0.20588	-0.139367	2	2	CENTER	0.9966	0.992	0.94044	6	#N/A	#N/A	#N/A	#N/A	#N/A	#N/A	#N/A	#N/A
sp|D3YXK2|SAFB1_MOUSE_235	K.SEPVKEEGSphosELEQPFAQATSSVGPDRK.L	0.9993	0.9997	0.999	0.999	-1.18568	1.12172	1.1537	21	17	Q2	0.9994	0.998	-0.121625	49	0.9954	0.992	-0.38553	9	0.9975	0.997	0.902552	10
sp|D3YXK2|SAFB1_MOUSE_245 246 247_C	K.SEPVKEEGSELEQPFAQA(TSS)phosVGPDRK.L	0.9999	1	1	0.998	-0.414498	-0.00886191	0.202818	5	5	CENTER	1	0.999	0.196736	18	1	0.993	-0.0429283	1	0.9989	0.998	-0.945545	3
sp|D3YXK2|SAFB1_MOUSE_247	K.SEPVKEEGSELEQPFAQATSSphosVGPDRK.L	0.9993	0.9994	0.974	0.987	-0.295566	0.581154	0.43836	4	7	CENTER	0.9982	0.986	0.301257	4	0.9947	0.923	-0.0429283	1	0.9993	0.971	-0.395367	4
sp|D3YXK2|SAFB1_MOUSE_263	K.LAEEEDLFESphosCGHPEEEEEEEEEDQEEEQEEEGDLALASSSK.S	1	1	0.998	0.997	-2.75347	1.94471	2.34909	2	2	Q2	1	0.998	-0.34502	2	#N/A	#N/A	#N/A	#N/A	#N/A	#N/A	#N/A	#N/A
sp|D3YXK2|SAFB1_MOUSE_298	K.SESphosPSTR.C	0.9998	0.9999	0.997	0.992	-0.162959	-0.0868644	0.0380472	9	11	CENTER	0.9999	0.993	-0.0781234	33	#N/A	#N/A	#N/A	#N/A	0.9873	0.994	-0.242746	5
sp|D3YXK2|SAFB1_MOUSE_306	R.CQWSphosEADAPLAVVKR.E	1	1	1	1	-0.068322	0.266773	0.167547	1	1	CENTER	1	1	0.0477676	4	#N/A	#N/A	#N/A	#N/A	#N/A	#N/A	#N/A	#N/A
sp|D3YXK2|SAFB1_MOUSE_353 354_C	R.EPADAPGGGTGMDREPVGLEEPVEQSSTAAQLPEA(TS)phosQELVR.A	0.9997	0.9905	1	0.998	-6.46954	5.96582	6.21768	10	2	Q2	0.9997	1	0.307768	13	0.9996	0.991	-0.31338	3	#N/A	#N/A	#N/A	#N/A
sp|D3YXK2|SAFB1_MOUSE_354	K.REPADAPGGGTGMDREPVGLEEPVEQSSTAAQLPEATSphosQELVR.A	0.9999	0.9999	0.99	0.995	-3.35089	5.96387	4.65738	18	20	Q2	0.9998	0.989	0.536586	26	0.9994	0.975	-0.237431	1	#N/A	#N/A	#N/A	#N/A
sp|D3YXK2|SAFB1_MOUSE_366	P.TAALSphosPEPQDSKEDVKK.F	1	1	0.999	0.999	0.769927	0.17617	-0.296878	195	271	CENTER	1	0.998	-0.204881	481	1	0.996	-0.509105	86	1	0.998	0.203319	51
sp|D3YXK2|SAFB1_MOUSE_366 372	R.APTAALSphosPEPQDSphosKEDVKK.F	#N/A	#N/A	#N/A	#N/A	#N/A	#N/A	#N/A	#N/A	#N/A	#N/A	0.9922	0.97	0.0447333	1	#N/A	#N/A	#N/A	#N/A	#N/A	#N/A	#N/A	#N/A
sp|D3YXK2|SAFB1_MOUSE_394 395_C	K.FAFDACNDVPAPPKE(SS)phosASEGADQK.M	0.9992	0.9994	0.999	0.997	0.0762011	0.550566	0.237182	6	2	CENTER	0.999	0.929	-0.135839	7	0.9967	0.976	0.0334226	3	0.9981	0.992	-0.195951	5
sp|D3YXK2|SAFB1_MOUSE_395	K.ESSphosASEGADQK.M	#N/A	#N/A	#N/A	#N/A	#N/A	#N/A	#N/A	#N/A	#N/A	#N/A	0.9927	0.963	-0.429198	3	#N/A	#N/A	#N/A	#N/A	#N/A	#N/A	#N/A	#N/A
sp|D3YXK2|SAFB1_MOUSE_397	K.FAFDACNDVPAPPKESSASphosEGADQK.M	#N/A	#N/A	#N/A	#N/A	#N/A	#N/A	#N/A	#N/A	#N/A	#N/A	0.997	0.967	-0.429198	4	#N/A	#N/A	#N/A	#N/A	#N/A	#N/A	#N/A	#N/A
sp|D3YXK2|SAFB1_MOUSE_405 406_C	K.M(SS)phosVEEDSDTKR.L	#N/A	#N/A	#N/A	#N/A	#N/A	#N/A	#N/A	#N/A	#N/A	#N/A	0.982	0.996	-0.358231	1	#N/A	#N/A	#N/A	#N/A	#N/A	#N/A	#N/A	#N/A
sp|D3YXK2|SAFB1_MOUSE_406	K.MSSphosVEEDSDTKR.L	#N/A	#N/A	#N/A	#N/A	#N/A	#N/A	#N/A	#N/A	#N/A	#N/A	0.9887	0.98	-0.434946	4	#N/A	#N/A	#N/A	#N/A	#N/A	#N/A	#N/A	#N/A
sp|D3YXK2|SAFB1_MOUSE_465	K.VVTNARSphosPGAR.C	#N/A	#N/A	#N/A	#N/A	#N/A	#N/A	#N/A	#N/A	#N/A	#N/A	0.9994	0.992	-0.0256358	6	#N/A	#N/A	#N/A	#N/A	#N/A	#N/A	#N/A	#N/A
sp|D3YXK2|SAFB1_MOUSE_506	K.MISVEKAKSphosEPTGK.R	#N/A	#N/A	#N/A	#N/A	#N/A	#N/A	#N/A	#N/A	#N/A	#N/A	0.9942	0.992	-0.0867839	4	#N/A	#N/A	#N/A	#N/A	#N/A	#N/A	#N/A	#N/A
sp|D3YXK2|SAFB1_MOUSE_598	K.GVPVISphosVK.T	#N/A	#N/A	#N/A	#N/A	#N/A	#N/A	#N/A	#N/A	#N/A	#N/A	0.995	1	-0.452098	3	#N/A	#N/A	#N/A	#N/A	#N/A	#N/A	#N/A	#N/A
sp|D3YXK2|SAFB1_MOUSE_623	R.SphosVVSFDKVK.E	1	0.9988	0.988	0.948	0.0199052	-0.274937	-0.147421	11	6	CENTER	1	0.989	-0.00248899	32	0.9999	0.964	-0.420295	11	#N/A	#N/A	#N/A	#N/A
sp|D3YXK2|SAFB1_MOUSE_623 626	R.SphosVVSphosFDKVK.E	1	0.9994	1	1	-0.314962	0.421282	0.368122	7	3	CENTER	1	1	-0.204881	19	1	1	-0.2112	5	#N/A	#N/A	#N/A	#N/A
sp|D3YXK2|SAFB1_MOUSE_626	R.SVVSphosFDKVK.E	1	1	0.998	0.998	-0.031169	-0.0868644	-0.0278477	53	90	CENTER	1	1	0.0287918	174	1	0.993	0.0491899	17	0.9996	0.997	-0.402402	12
sp|D3YXK2|SAFB1_MOUSE_648	R.ERSphosEREQR.L	#N/A	#N/A	#N/A	#N/A	#N/A	#N/A	#N/A	#N/A	#N/A	#N/A	0.9841	1	0.161547	3	#N/A	#N/A	#N/A	#N/A	#N/A	#N/A	#N/A	#N/A
sp|D3YXK2|SAFB1_MOUSE_78 79_C	K.AIEDEGGNPDEIEV(TS)phosECNKK.M	#N/A	#N/A	#N/A	#N/A	#N/A	#N/A	#N/A	#N/A	#N/A	#N/A	0.9959	1	-0.283593	1	#N/A	#N/A	#N/A	#N/A	#N/A	#N/A	#N/A	#N/A
sp|D3YXK2|SAFB1_MOUSE_783	R.YPNHSphosVDRR.E	#N/A	#N/A	#N/A	#N/A	#N/A	#N/A	#N/A	#N/A	#N/A	#N/A	0.9056	0.906	-0.270769	1	#N/A	#N/A	#N/A	#N/A	#N/A	#N/A	#N/A	#N/A
sp|D3YXK2|SAFB1_MOUSE_829	R.LSphosEGRGLPPPPR.R	#N/A	#N/A	#N/A	#N/A	#N/A	#N/A	#N/A	#N/A	#N/A	#N/A	1	1	-0.0166951	4	#N/A	#N/A	#N/A	#N/A	#N/A	#N/A	#N/A	#N/A
sp|D3YXS5|KIF28_MOUSE_426	R.EWEEQYEALTphosQEQK.M	#N/A	#N/A	#N/A	#N/A	#N/A	#N/A	#N/A	#N/A	#N/A	#N/A	0.986	0.989	-6.64	12	0.9732	0.791	-6.64	2	#N/A	#N/A	#N/A	#N/A
sp|D3YY23|LONF1_MOUSE_105	R.WSphosAAPAAGAAGLLSCLSCR.G	#N/A	#N/A	#N/A	#N/A	#N/A	#N/A	#N/A	#N/A	#N/A	#N/A	#N/A	#N/A	#N/A	#N/A	#N/A	#N/A	#N/A	#N/A	0.9941	0.998	2.31184	1
sp|D3YY23|LONF1_MOUSE_2 3_C	M.(SS)phosPAVAR.A	#N/A	#N/A	#N/A	#N/A	#N/A	#N/A	#N/A	#N/A	#N/A	#N/A	0.9662	1	-0.41761	1	#N/A	#N/A	#N/A	#N/A	#N/A	#N/A	#N/A	#N/A
sp|D3YZI9|PGBD5_MOUSE_8	-.MAEGGGGSphosR.R	#N/A	#N/A	#N/A	#N/A	#N/A	#N/A	#N/A	#N/A	#N/A	#N/A	0.929	1	-3.73604	1	#N/A	#N/A	#N/A	#N/A	#N/A	#N/A	#N/A	#N/A
sp|D3YZP9|CCDC6_MOUSE_233	K.LDQPVSphosAPPSPR.D	#N/A	#N/A	#N/A	#N/A	#N/A	#N/A	#N/A	#N/A	#N/A	#N/A	0.9998	0.957	-0.205951	4	0.9885	0.5	0.490895	1	#N/A	#N/A	#N/A	#N/A
sp|D3YZP9|CCDC6_MOUSE_233 237	K.LDQPVSphosAPPSphosPR.D	1	1	1	1	-1.15146	0.328173	0.739818	27	23	Q2	1	1	-0.236378	50	1	1	0.829064	17	1	1	0.611403	20
sp|D3YZP9|CCDC6_MOUSE_237	K.LDQPVSAPPSphosPR.D	1	1	0.998	0.999	0.236912	0.678393	0.22074	30	22	CENTER	1	0.997	-0.0025724	53	1	0.987	0.51259	12	#N/A	#N/A	#N/A	#N/A
sp|D3YZP9|CCDC6_MOUSE_316	R.QLSphosESESSLEMDDER.Y	0.9998	0.9995	0.998	0.998	-0.174364	-0.33079	-0.0782132	5	3	CENTER	0.9987	0.992	0.251184	5	#N/A	#N/A	#N/A	#N/A	#N/A	#N/A	#N/A	#N/A
sp|D3YZP9|CCDC6_MOUSE_342 354 355 356 360_C	R.TphosVSSPIPYTPSP(SSS)phosRPISphosPGLSYASHTVGFTPPTSLTR.A	#N/A	#N/A	#N/A	#N/A	#N/A	#N/A	#N/A	#N/A	#N/A	#N/A	0.9991	1.125	-0.931019	1	#N/A	#N/A	#N/A	#N/A	#N/A	#N/A	#N/A	#N/A
sp|D3YZP9|CCDC6_MOUSE_342 360	R.TphosVSSPIPYTPSPSSSRPISphosPGLSYASHTVGFTPPTSLTR.A	#N/A	#N/A	#N/A	#N/A	#N/A	#N/A	#N/A	#N/A	#N/A	#N/A	0.9998	0.984	0.428213	2	#N/A	#N/A	#N/A	#N/A	0.9999	0.956	-0.0280068	1
sp|D3YZP9|CCDC6_MOUSE_344	R.TVSphosSPIPYTPSPSSSR.P	0.9504	0.9359	0.982	0.964	-1.18003	-0.558573	0.31073	1	2	Q3	#N/A	#N/A	#N/A	#N/A	#N/A	#N/A	#N/A	#N/A	0.8979	0.984	2.84588	2
sp|D3YZP9|CCDC6_MOUSE_344 345 352 354 355 356 360_C	R.TV(SS)phosPIPYTPSphosP(SSS)phosRPISphosPGLSYASHTVGFTPPTSLTR.A	#N/A	#N/A	#N/A	#N/A	#N/A	#N/A	#N/A	#N/A	#N/A	#N/A	0.9965	1.062	2.95162	1	#N/A	#N/A	#N/A	#N/A	#N/A	#N/A	#N/A	#N/A
sp|D3YZP9|CCDC6_MOUSE_344 345 352 360_C	R.TV(SS)phosPIPYTPSphosPSSSRPISphosPGLSYASHTVGFTPPTSLTR.A	#N/A	#N/A	#N/A	#N/A	#N/A	#N/A	#N/A	#N/A	#N/A	#N/A	#N/A	#N/A	#N/A	#N/A	#N/A	#N/A	#N/A	#N/A	0.9995	1.122	3.14192	1
sp|D3YZP9|CCDC6_MOUSE_344 345 354 355 356 360_C	R.TV(SS)phosPIPYTPSP(SSS)phosRPISphosPGLSYASHTVGFTPPTSLTR.A	0.9976	0.9883	0.897	0.729	-0.445866	-0.797358	-0.175746	4	1	CENTER	0.9952	0.849	1.06094	2	0.9969	0.939	-0.0868717	3	0.9994	0.816	-0.508336	1
sp|D3YZP9|CCDC6_MOUSE_344 345 360_C	R.TV(SS)phosPIPYTPSPSSSRPISphosPGLSYASHTVGFTPPTSLTR.A	0.9977	0.9988	1.244	0.938	0.748232	-0.779691	-0.763962	12	4	Q4	0.9999	0.988	0.156019	10	0.9984	0.93	0.856545	1	0.9994	0.868	-0.449325	2
sp|D3YZP9|CCDC6_MOUSE_344 345_C	R.TV(SS)phosPIPYTPSPSSSR.P	0.9508	0.9926	0.998	0.998	-0.0292027	-0.169327	-0.0700619	4	10	CENTER	0.9674	0.998	0.110322	16	0.9762	0.996	0.049277	8	0.8372	0.998	-0.602076	2
sp|D3YZP9|CCDC6_MOUSE_345	R.TVSSphosPIPYTPSPSSSR.P	0.9764	0.9923	0.973	0.992	0.100076	-0.119379	-0.109727	3	6	CENTER	0.9961	0.967	-0.10727	4	#N/A	#N/A	#N/A	#N/A	0.9574	0.966	-0.699384	3
sp|D3YZP9|CCDC6_MOUSE_345 360	R.TVSSphosPIPYTPSPSSSRPISphosPGLSYASHTVGFTPPTSLTR.A	#N/A	#N/A	#N/A	#N/A	#N/A	#N/A	#N/A	#N/A	#N/A	#N/A	0.9977	0.939	0.232806	1	#N/A	#N/A	#N/A	#N/A	#N/A	#N/A	#N/A	#N/A
sp|D3YZP9|CCDC6_MOUSE_352 354 355 356_C	R.TVSSPIPYTPSphosP(SSS)phosRPISPGLSYASHTVGFTPPTSLTR.A	#N/A	#N/A	#N/A	#N/A	#N/A	#N/A	#N/A	#N/A	#N/A	#N/A	#N/A	#N/A	#N/A	#N/A	0.9971	1.152	-0.129516	1	#N/A	#N/A	#N/A	#N/A
sp|D3YZP9|CCDC6_MOUSE_352 360	R.TVSSPIPYTPSphosPSSSRPISphosPGLSYASHTVGFTPPTSLTR.A	#N/A	#N/A	#N/A	#N/A	#N/A	#N/A	#N/A	#N/A	#N/A	#N/A	#N/A	#N/A	#N/A	#N/A	#N/A	#N/A	#N/A	#N/A	0.9994	0.938	0.479175	2
sp|D3YZP9|CCDC6_MOUSE_354 355 356_C	R.TVSSPIPYTPSP(SSS)phosRPISPGLSYASH.T	0.9609	0.9956	0.993	0.747	0.425693	-0.563556	-0.494625	4	2	CENTER	0.9945	0.987	0.214658	3	0.9896	0.735	-0.288506	3	#N/A	#N/A	#N/A	#N/A
sp|D3YZP9|CCDC6_MOUSE_360	Y.TPSPSSSRPISphosPGLSYASHTVGFTPPTSLTR.A	0.9996	0.9969	0.996	0.998	0.422004	-0.16089	-0.291447	21	14	CENTER	0.9999	0.998	0.060853	23	0.9957	0.99	0.217135	3	0.9897	0.993	0.152007	4
sp|D3YZP9|CCDC6_MOUSE_410 411 412_C	R.R(SSS)phosPDKFK.R	0.999	0.9989	1.001	1.001	-0.246365	-0.230017	0.00817412	12	10	CENTER	0.9978	1.001	0.0936429	20	1	1.001	0.28089	10	0.997	1	-0.219517	2
sp|D3YZP9|CCDC6_MOUSE_412	R.SSSphosPDKFK.R	0.9954	0.9982	0.995	0.992	-0.251728	-0.152453	0.0496376	14	25	CENTER	0.9954	0.992	0.0771548	33	0.9945	0.981	0.114041	14	0.9882	0.995	-0.195951	5
sp|D3YZP9|CCDC6_MOUSE_420	K.RPTphosPPPSPN.T	0.9516	0.9821	0.998	0.988	-0.230073	-0.33079	-0.0503585	3	5	CENTER	0.9986	0.995	0.631501	6	0.6856	0.875	0.253204	1	0.8179	0.98	-0.0622532	2
sp|D3YZP9|CCDC6_MOUSE_45	K.SGGIVISphosPFRLEELTNR.L	1	0.9999	0.995	0.996	0.430643	-0.221166	-0.325904	6	5	CENTER	1	0.997	0.214658	18	0.9914	0.987	0.0491899	1	0.9998	0.994	-0.0631962	1
sp|D3YZV8|CCDC8_MOUSE_239 242 243	R.HSphosQASphosSphosDDDSSR.N	#N/A	#N/A	#N/A	#N/A	#N/A	#N/A	#N/A	#N/A	#N/A	#N/A	0.9289	0.967	-6.64	1	#N/A	#N/A	#N/A	#N/A	#N/A	#N/A	#N/A	#N/A
sp|D3Z0R2|PPR36_MOUSE_107	R.SQQGNVTphosLDDVK.F	#N/A	#N/A	#N/A	#N/A	#N/A	#N/A	#N/A	#N/A	#N/A	#N/A	0.9781	0.914	6.39908	1	#N/A	#N/A	#N/A	#N/A	#N/A	#N/A	#N/A	#N/A
sp|D3Z0R2|PPR36_MOUSE_407 408_C	K.LASP(ST)phosCPK.-	#N/A	#N/A	#N/A	#N/A	#N/A	#N/A	#N/A	#N/A	#N/A	#N/A	0.983	1.58	-0.529503	1	#N/A	#N/A	#N/A	#N/A	#N/A	#N/A	#N/A	#N/A
sp|D3Z1D3|CEFIP_MOUSE_1205	R.RPVSphosPGK.G	#N/A	#N/A	#N/A	#N/A	#N/A	#N/A	#N/A	#N/A	#N/A	#N/A	#N/A	#N/A	#N/A	#N/A	0.9964	1	0.0334226	1	#N/A	#N/A	#N/A	#N/A
sp|D3Z1D3|CEFIP_MOUSE_301 302	R.ERKDIAETphosTphosPESK.A	#N/A	#N/A	#N/A	#N/A	#N/A	#N/A	#N/A	#N/A	#N/A	#N/A	0.9795	0.982	-6.64	1	#N/A	#N/A	#N/A	#N/A	#N/A	#N/A	#N/A	#N/A
sp|D3Z1D3|CEFIP_MOUSE_813	R.KASphosAEDLSAR.G	#N/A	#N/A	#N/A	#N/A	#N/A	#N/A	#N/A	#N/A	#N/A	#N/A	#N/A	#N/A	#N/A	#N/A	#N/A	#N/A	#N/A	#N/A	1	0.99	0.954291	1
sp|D3Z1D3|CEFIP_MOUSE_876	R.TVSphosSEDSLSSGHQENELPK.Q	#N/A	#N/A	#N/A	#N/A	#N/A	#N/A	#N/A	#N/A	#N/A	#N/A	#N/A	#N/A	#N/A	#N/A	#N/A	#N/A	#N/A	#N/A	0.9995	0.987	-0.159689	2
sp|D3Z4R1|HFM1_MOUSE_309 317	K.TphosVVFELAITphosR.L	#N/A	#N/A	#N/A	#N/A	#N/A	#N/A	#N/A	#N/A	#N/A	#N/A	0.9442	1	6.39908	1	#N/A	#N/A	#N/A	#N/A	#N/A	#N/A	#N/A	#N/A
sp|D3Z6P0|PDIA2_MOUSE_460 464 466	N.ELEAFSphosVLGYphosPTphosLK.F	#N/A	#N/A	#N/A	#N/A	#N/A	#N/A	#N/A	#N/A	#N/A	#N/A	0.7673	1	-0.121554	4	0.9769	1	-0.275905	3	#N/A	#N/A	#N/A	#N/A
sp|D3Z6Q9|BIN2_MOUSE_35	K.LGKTphosVETKDER.F	#N/A	#N/A	#N/A	#N/A	#N/A	#N/A	#N/A	#N/A	#N/A	#N/A	0.9921	0.993	-0.0720138	2	#N/A	#N/A	#N/A	#N/A	#N/A	#N/A	#N/A	#N/A
sp|D3Z6Q9|BIN2_MOUSE_391 392_C	R.ARA(SS)phosEGAEQSKR.A	#N/A	#N/A	#N/A	#N/A	#N/A	#N/A	#N/A	#N/A	#N/A	#N/A	0.9996	0.999	0.951624	2	#N/A	#N/A	#N/A	#N/A	#N/A	#N/A	#N/A	#N/A
sp|D3Z6Q9|BIN2_MOUSE_392	R.ASSphosEGAEQSKR.A	#N/A	#N/A	#N/A	#N/A	#N/A	#N/A	#N/A	#N/A	#N/A	#N/A	0.9863	0.987	1.53659	1	#N/A	#N/A	#N/A	#N/A	#N/A	#N/A	#N/A	#N/A
sp|D3Z6Q9|BIN2_MOUSE_430	R.ASGSGSCNAPGSphosPEGSSQLCSPR.A	#N/A	#N/A	#N/A	#N/A	#N/A	#N/A	#N/A	#N/A	#N/A	#N/A	0.9999	0.996	-0.41761	7	#N/A	#N/A	#N/A	#N/A	#N/A	#N/A	#N/A	#N/A
sp|D3Z7P3|GLSK_MOUSE_448	S.ASVMAATLANGGFCPITphosGER.V	#N/A	#N/A	#N/A	#N/A	#N/A	#N/A	#N/A	#N/A	#N/A	#N/A	0.9025	0.939	4.53659	1	#N/A	#N/A	#N/A	#N/A	#N/A	#N/A	#N/A	#N/A
sp|D3Z7P3|GLSK_MOUSE_73 74 75_C	L.(SSS)phosPSEILQELGK.G	#N/A	#N/A	#N/A	#N/A	#N/A	#N/A	#N/A	#N/A	#N/A	#N/A	0.9325	1	-0.10727	10	0.9873	0.994	0.208284	6	#N/A	#N/A	#N/A	#N/A
sp|D3Z7P3|GLSK_MOUSE_74 75_C	S.(SS)phosPSEILQELGK.G	#N/A	#N/A	#N/A	#N/A	#N/A	#N/A	#N/A	#N/A	#N/A	#N/A	0.9709	0.998	-0.623673	4	#N/A	#N/A	#N/A	#N/A	#N/A	#N/A	#N/A	#N/A
sp|D3Z7P3|GLSK_MOUSE_75	L.SSSphosPSEILQELGK.G	#N/A	#N/A	#N/A	#N/A	#N/A	#N/A	#N/A	#N/A	#N/A	#N/A	0.9873	0.979	-0.231598	5	#N/A	#N/A	#N/A	#N/A	#N/A	#N/A	#N/A	#N/A
sp|E0CZ16|KLHL3_MOUSE_295 298	R.TphosPVSphosLPK.V	#N/A	#N/A	#N/A	#N/A	#N/A	#N/A	#N/A	#N/A	#N/A	#N/A	0.9055	1	-0.0332692	1	0.9807	1	-0.443808	2	#N/A	#N/A	#N/A	#N/A
sp|E0CZ16|KLHL3_MOUSE_397 410 414 415 416_C	R.STLGAAVLNDLLYphosAVGGFDGSTGLASphosVEA(YSY)phosK.T	#N/A	#N/A	#N/A	#N/A	#N/A	#N/A	#N/A	#N/A	#N/A	#N/A	#N/A	#N/A	#N/A	#N/A	#N/A	#N/A	#N/A	#N/A	0.9633	1.119	6.17434	1
sp|E1U8D0|SOGA1_MOUSE_1003	R.SYTphosAPDKTGIR.V	#N/A	#N/A	#N/A	#N/A	#N/A	#N/A	#N/A	#N/A	#N/A	#N/A	0.9719	0.986	-1.12875	3	#N/A	#N/A	#N/A	#N/A	#N/A	#N/A	#N/A	#N/A
sp|E1U8D0|SOGA1_MOUSE_1013 1014 1015_C	R.V(YYS)phosPPVAR.R	0.9995	0.9999	1.001	1.001	0.363322	-0.203678	-0.2835	6	14	CENTER	1	1.001	0.127195	33	0.9983	1	0.0334226	1	0.9999	1.001	0.45472	2
sp|E1U8D0|SOGA1_MOUSE_1015	R.VYYSphosPPVAR.R	0.991	0.9999	0.92	0.99	0.547535	-0.169327	-0.358431	1	9	CENTER	1	0.968	0.110322	28	#N/A	#N/A	#N/A	#N/A	0.9998	0.952	0.026441	6
sp|E1U8D0|SOGA1_MOUSE_1119	R.SGSphosLERK.V	#N/A	#N/A	#N/A	#N/A	#N/A	#N/A	#N/A	#N/A	#N/A	#N/A	0.9713	0.983	0.307768	1	#N/A	#N/A	#N/A	#N/A	#N/A	#N/A	#N/A	#N/A
sp|E1U8D0|SOGA1_MOUSE_1169	R.SSSphosLVSVR.S	#N/A	#N/A	#N/A	#N/A	#N/A	#N/A	#N/A	#N/A	#N/A	#N/A	0.9748	0.986	-0.00123672	2	#N/A	#N/A	#N/A	#N/A	#N/A	#N/A	#N/A	#N/A
sp|E1U8D0|SOGA1_MOUSE_1300	R.APSphosPTTAAGEESCK.K	0.9999	0.9999	0.998	0.996	0.957198	0.514456	-0.221371	6	10	Q1	0.9999	0.995	-0.302604	24	0.9997	0.956	-1.71853	2	0.9998	0.996	-0.643946	6
sp|E1U8D0|SOGA1_MOUSE_259 260_C	R.LAF(SS)phosLGGECGESLAELRR.H	#N/A	#N/A	#N/A	#N/A	#N/A	#N/A	#N/A	#N/A	#N/A	#N/A	0.9634	0.98	-6.64	1	#N/A	#N/A	#N/A	#N/A	#N/A	#N/A	#N/A	#N/A
sp|E2JF22|PIEZ1_MOUSE_1646	R.TASphosELLLDRR.L	0.9571	0.9948	0.97	0.98	0.338588	0.787605	0.224509	1	3	CENTER	0.9984	0.99	-0.191334	19	#N/A	#N/A	#N/A	#N/A	0.9918	0.985	-0.877981	1
sp|E9PV82|FA53A_MOUSE_119	R.SLSphosEPEELAR.C	0.9989	0.9979	0.99	0.996	0.149003	0.0506391	-0.0491818	4	3	CENTER	0.9999	0.991	0.327133	11	#N/A	#N/A	#N/A	#N/A	0.997	0.987	0.289475	3
sp|E9PV82|FA53A_MOUSE_13	K.LQNQSphosLDDLTR.R	#N/A	#N/A	#N/A	#N/A	#N/A	#N/A	#N/A	#N/A	#N/A	#N/A	0.9987	0.996	0.514219	1	#N/A	#N/A	#N/A	#N/A	#N/A	#N/A	#N/A	#N/A
sp|E9PV82|FA53A_MOUSE_180	R.RPVSphosPAGPTSPLTPR.P	1	0.9756	0.995	0.996	0.259732	-2.49125	-1.37549	5	9	NR	1	0.996	1.07753	12	0.9278	0.755	-0.509105	1	#N/A	#N/A	#N/A	#N/A
sp|E9PV82|FA53A_MOUSE_180 185 186_C	R.RPVSphosPAGP(TS)phosPLTPR.P	#N/A	#N/A	#N/A	#N/A	#N/A	#N/A	#N/A	#N/A	#N/A	#N/A	0.9515	1.32	0.428062	1	#N/A	#N/A	#N/A	#N/A	#N/A	#N/A	#N/A	#N/A
sp|E9PV82|FA53A_MOUSE_265	R.CRSphosQPCVLDGR.R	1	1	1	1	0.260467	-0.0882907	-0.174379	6	6	CENTER	1	1	0.251184	21	1	1	-1.02044	3	1	1	0.21385	4
sp|E9PV82|FA53A_MOUSE_309	K.SLCSphosLDYEDDEDDTQEK.T	#N/A	#N/A	#N/A	#N/A	#N/A	#N/A	#N/A	#N/A	#N/A	#N/A	0.9992	0.994	-1.4521	3	#N/A	#N/A	#N/A	#N/A	#N/A	#N/A	#N/A	#N/A
sp|E9PV82|FA53A_MOUSE_326 327 339 341 342 343_C	K.TLV(SS)phosPCNSQGLVGIITphosP(SSS)phosPR.L	#N/A	#N/A	#N/A	#N/A	#N/A	#N/A	#N/A	#N/A	#N/A	#N/A	0.9883	1.415	6.39908	1	#N/A	#N/A	#N/A	#N/A	#N/A	#N/A	#N/A	#N/A
sp|E9PV86|MCTP1_MOUSE_16	R.AASphosPSFQAR.L	#N/A	#N/A	#N/A	#N/A	#N/A	#N/A	#N/A	#N/A	#N/A	#N/A	1	0.992	0.729462	4	#N/A	#N/A	#N/A	#N/A	#N/A	#N/A	#N/A	#N/A
sp|E9PV87|TALD3_MOUSE_1080	R.VKTphosPDSSPCESDPDAASSIK.E	0.9998	0.9997	0.995	0.993	-0.59507	-0.119286	0.237892	3	5	CENTER	0.9995	0.988	0.407303	13	#N/A	#N/A	#N/A	#N/A	0.9997	0.992	0.530483	6
sp|E9PV87|TALD3_MOUSE_1220 1221_C	R.VP(SS)phosGSSTLENTLSTVTETETLDR.H	0.9961	0.9955	0.883	0.467	-1.45947	0.35202	0.905746	2	1	NR	0.9984	0.985	-0.204881	7	0.9946	0.39	0.407237	5	#N/A	#N/A	#N/A	#N/A
sp|E9PV87|TALD3_MOUSE_141	K.AQSphosMPVFK.A	#N/A	#N/A	#N/A	#N/A	#N/A	#N/A	#N/A	#N/A	#N/A	#N/A	1	1	1.55949	2	#N/A	#N/A	#N/A	#N/A	#N/A	#N/A	#N/A	#N/A
sp|E9PV87|TALD3_MOUSE_199	K.VQSphosDLEAK.V	#N/A	#N/A	#N/A	#N/A	#N/A	#N/A	#N/A	#N/A	#N/A	#N/A	0.9958	1	-0.276496	2	#N/A	#N/A	#N/A	#N/A	#N/A	#N/A	#N/A	#N/A
sp|E9PV87|TALD3_MOUSE_415 416_C	K.RD(ST)phosETLHSQIFPSSEER.G	#N/A	#N/A	#N/A	#N/A	#N/A	#N/A	#N/A	#N/A	#N/A	#N/A	1	0.963	0.729231	8	0.9957	0.538	0.290198	1	0.9993	0.934	0.902552	6
sp|E9PV87|TALD3_MOUSE_613 614_C	K.QTQEQF(TS)phosPPVR.N	#N/A	#N/A	#N/A	#N/A	#N/A	#N/A	#N/A	#N/A	#N/A	#N/A	0.9442	0.996	-4.9172	1	#N/A	#N/A	#N/A	#N/A	#N/A	#N/A	#N/A	#N/A
sp|E9PV87|TALD3_MOUSE_84	R.LYHQPLLESphosPPASK.K	0.9997	1	0.998	0.997	-0.314962	1.12864	0.721802	3	5	Q2	0.9999	0.997	0.0771548	11	0.9906	0.955	-0.572299	1	0.9988	0.997	0.0172517	4
sp|E9PVA8|GCN1_MOUSE_1022	R.ASPDTphosPPER.V	#N/A	#N/A	#N/A	#N/A	#N/A	#N/A	#N/A	#N/A	#N/A	#N/A	0.9941	0.985	-0.0774471	2	#N/A	#N/A	#N/A	#N/A	#N/A	#N/A	#N/A	#N/A
sp|E9PVA8|GCN1_MOUSE_1628 1629_C	R.AFQDR(ST)phosDTR.K	0.9525	0.9657	0.998	0.996	0.0683945	-0.284126	-0.17626	6	4	CENTER	0.9885	0.998	0.214658	17	0.99	0.988	0.290198	4	#N/A	#N/A	#N/A	#N/A
sp|E9PVA8|GCN1_MOUSE_1629	R.AFQDRSTphosDTR.K	0.9889	0.9683	0.975	0.965	0.748232	-0.349899	-0.549065	3	3	CENTER	0.953	0.971	0.232806	1	0.9932	0.916	0.271582	1	#N/A	#N/A	#N/A	#N/A
sp|E9PVA8|GCN1_MOUSE_2661	R.KLACQADSphosVEQVDDTILT.-	#N/A	#N/A	#N/A	#N/A	#N/A	#N/A	#N/A	#N/A	#N/A	#N/A	0.9983	0.997	1.07715	2	#N/A	#N/A	#N/A	#N/A	#N/A	#N/A	#N/A	#N/A
sp|E9PVA8|GCN1_MOUSE_786	K.SIIQSAQQDSphosIKK.A	1	1	0.998	0.996	1.40503	0.897016	-0.254007	12	5	Q1	1	0.996	0.214658	13	1	0.995	-0.0723721	9	1	0.998	-0.332013	8
sp|E9PVD3|PCD16_MOUSE_689 692 693_C	E.YAASLSphosAQ(ST)phosPGTAVLR.V	#N/A	#N/A	#N/A	#N/A	#N/A	#N/A	#N/A	#N/A	#N/A	#N/A	0.9128	1.2	2.53659	1	#N/A	#N/A	#N/A	#N/A	#N/A	#N/A	#N/A	#N/A
sp|E9PVX6|KI67_MOUSE_1000	R.VLCKSphosPQVTTENITTNTKPQTSTSGK.K	#N/A	#N/A	#N/A	#N/A	#N/A	#N/A	#N/A	#N/A	#N/A	#N/A	0.9999	0.998	0.0130245	3	#N/A	#N/A	#N/A	#N/A	#N/A	#N/A	#N/A	#N/A
sp|E9PVX6|KI67_MOUSE_1130	K.RLSphosKTGLSK.V	#N/A	#N/A	#N/A	#N/A	#N/A	#N/A	#N/A	#N/A	#N/A	#N/A	0.9752	0.97	0.346762	1	#N/A	#N/A	#N/A	#N/A	#N/A	#N/A	#N/A	#N/A
sp|E9PVX6|KI67_MOUSE_1186 1187_C	K.LDFAGN(SS)phosGSK.R	#N/A	#N/A	#N/A	#N/A	#N/A	#N/A	#N/A	#N/A	#N/A	#N/A	0.9894	0.96	0.307768	1	0.9322	0.666	0.00419393	2	#N/A	#N/A	#N/A	#N/A
sp|E9PVX6|KI67_MOUSE_1246 1247_C	K.ISLESSQAEPVKTPA(ST)phosK.R	#N/A	#N/A	#N/A	#N/A	#N/A	#N/A	#N/A	#N/A	#N/A	#N/A	#N/A	#N/A	#N/A	#N/A	0.9555	0.948	-1.15726	3	#N/A	#N/A	#N/A	#N/A
sp|E9PVX6|KI67_MOUSE_128	R.ASRDSphosFCADPDGEGQDTK.A	0.9957	0.9922	0.985	0.987	0.781276	-1.08686	-0.93407	2	3	Q4	0.9981	0.987	0.366661	9	#N/A	#N/A	#N/A	#N/A	#N/A	#N/A	#N/A	#N/A
sp|E9PVX6|KI67_MOUSE_1371	K.RLSphosKTDLSK.V	#N/A	#N/A	#N/A	#N/A	#N/A	#N/A	#N/A	#N/A	#N/A	#N/A	0.9753	0.984	6.39908	6	0.9428	0.811	6.41948	1	#N/A	#N/A	#N/A	#N/A
sp|E9PVX6|KI67_MOUSE_1469	K.MFFNSphosPQPESAITR.K	#N/A	#N/A	#N/A	#N/A	#N/A	#N/A	#N/A	#N/A	#N/A	#N/A	0.999	0.997	-0.497299	2	#N/A	#N/A	#N/A	#N/A	#N/A	#N/A	#N/A	#N/A
sp|E9PVX6|KI67_MOUSE_151	R.RSphosFVYAK.G	#N/A	#N/A	#N/A	#N/A	#N/A	#N/A	#N/A	#N/A	#N/A	#N/A	0.9992	0.995	4.21466	1	#N/A	#N/A	#N/A	#N/A	#N/A	#N/A	#N/A	#N/A
sp|E9PVX6|KI67_MOUSE_1587	R.SphosPQLGPVR.T	1	0.9995	1	1	0.214408	-0.64798	-0.431194	7	1	CENTER	1	1	0.422177	4	0.9999	1	0.398844	4	#N/A	#N/A	#N/A	#N/A
sp|E9PVX6|KI67_MOUSE_159	K.GLSphosADSPASDGSK.N	1	1	0.998	0.996	0.149423	-0.534323	-0.341873	4	3	CENTER	1	0.997	0.894464	10	1	0.987	0.170415	2	#N/A	#N/A	#N/A	#N/A
sp|E9PVX6|KI67_MOUSE_162	K.GLSADSphosPASDGSK.N	#N/A	#N/A	#N/A	#N/A	#N/A	#N/A	#N/A	#N/A	#N/A	#N/A	0.9999	0.996	-0.0102874	4	0.9989	0.864	0.469522	1	#N/A	#N/A	#N/A	#N/A
sp|E9PVX6|KI67_MOUSE_1704	R.MSLRSphosPQPGFVR.T	#N/A	#N/A	#N/A	#N/A	#N/A	#N/A	#N/A	#N/A	#N/A	#N/A	0.9948	0.978	0.386839	3	#N/A	#N/A	#N/A	#N/A	#N/A	#N/A	#N/A	#N/A
sp|E9PVX6|KI67_MOUSE_1712	R.SPQPGFVRTphosPR.T	#N/A	#N/A	#N/A	#N/A	#N/A	#N/A	#N/A	#N/A	#N/A	#N/A	0.9921	0.987	-0.653238	1	#N/A	#N/A	#N/A	#N/A	#N/A	#N/A	#N/A	#N/A
sp|E9PVX6|KI67_MOUSE_1722 1723_C	R.LAK(TS)phosVGNIAVR.E	#N/A	#N/A	#N/A	#N/A	#N/A	#N/A	#N/A	#N/A	#N/A	#N/A	0.9943	1	0.251184	7	0.9901	1	0.253204	1	#N/A	#N/A	#N/A	#N/A
sp|E9PVX6|KI67_MOUSE_1723	R.LAKTSphosVGNIAVR.E	#N/A	#N/A	#N/A	#N/A	#N/A	#N/A	#N/A	#N/A	#N/A	#N/A	0.9876	0.939	-2.26754	1	#N/A	#N/A	#N/A	#N/A	#N/A	#N/A	#N/A	#N/A
sp|E9PVX6|KI67_MOUSE_1734	R.EKISphosPVSLPQCATGEVVHIPIGPEDDTENK.G	0.9989	0.9991	0.983	0.977	1.99964	-0.936016	-1.46783	6	6	Q4	1	0.994	0.58239	21	0.9905	0.497	-0.0577253	5	#N/A	#N/A	#N/A	#N/A
sp|E9PVX6|KI67_MOUSE_1737	R.EKISPVSphosLPQCATGEVVHIPIGPEDDTENK.G	0.9868	0.9867	0.602	0.78	4.82348	-0.878278	-2.85088	2	1	NR	0.9943	0.964	0.196736	7	0.9568	0.664	-0.0577253	1	#N/A	#N/A	#N/A	#N/A
sp|E9PVX6|KI67_MOUSE_1772 1773_C	K.ESTPQTLD(SS)phosASR.T	#N/A	#N/A	#N/A	#N/A	#N/A	#N/A	#N/A	#N/A	#N/A	#N/A	0.9968	0.992	-0.0781234	1	#N/A	#N/A	#N/A	#N/A	#N/A	#N/A	#N/A	#N/A
sp|E9PVX6|KI67_MOUSE_1825 1836	K.IALQSphosPQPGHIINPASphosMKR.Q	#N/A	#N/A	#N/A	#N/A	#N/A	#N/A	#N/A	#N/A	#N/A	#N/A	1	1	-0.855731	1	#N/A	#N/A	#N/A	#N/A	#N/A	#N/A	#N/A	#N/A
sp|E9PVX6|KI67_MOUSE_192 193_C	R.NIVEP(TS)phosGDLFK.K	#N/A	#N/A	#N/A	#N/A	#N/A	#N/A	#N/A	#N/A	#N/A	#N/A	0.977	1	0.407303	3	#N/A	#N/A	#N/A	#N/A	#N/A	#N/A	#N/A	#N/A
sp|E9PVX6|KI67_MOUSE_1955 1956_C	K.ISLASSQAEPVRTPA(ST)phosK.R	#N/A	#N/A	#N/A	#N/A	#N/A	#N/A	#N/A	#N/A	#N/A	#N/A	0.9131	0.948	-1.73472	2	#N/A	#N/A	#N/A	#N/A	#N/A	#N/A	#N/A	#N/A
sp|E9PVX6|KI67_MOUSE_2016	K.LDFTGNSphosSGHKR.R	#N/A	#N/A	#N/A	#N/A	#N/A	#N/A	#N/A	#N/A	#N/A	#N/A	0.9975	0.944	-2.15341	1	#N/A	#N/A	#N/A	#N/A	#N/A	#N/A	#N/A	#N/A
sp|E9PVX6|KI67_MOUSE_205 206 207_C	R.STG(SSY)phosREPK.S	0.9728	0.9681	0.998	0.999	0.792124	0.421282	-0.185421	2	3	CENTER	0.9822	0.998	0.307896	4	0.9821	0.996	0.217135	3	0.9518	0.999	-0.227316	1
sp|E9PVX6|KI67_MOUSE_206	R.STGSSphosYREPK.S	#N/A	#N/A	#N/A	#N/A	#N/A	#N/A	#N/A	#N/A	#N/A	#N/A	0.9837	0.977	0.327133	1	#N/A	#N/A	#N/A	#N/A	#N/A	#N/A	#N/A	#N/A
sp|E9PVX6|KI67_MOUSE_212 213_C	K.(SS)phosPTQSLSNSNEK.E	0.9999	1	0.998	0.998	0.474471	0.363797	-0.055337	27	19	CENTER	0.9998	0.998	0.144269	37	1	0.996	0.347531	11	0.9994	0.998	0.162096	5
sp|E9PVX6|KI67_MOUSE_2212 2213_C	K.VDVREDP(ST)phosLGKK.T	#N/A	#N/A	#N/A	#N/A	#N/A	#N/A	#N/A	#N/A	#N/A	#N/A	0.9576	1	0.307768	3	#N/A	#N/A	#N/A	#N/A	#N/A	#N/A	#N/A	#N/A
sp|E9PVX6|KI67_MOUSE_2303 2304_C	K.ISLE(SS)phosQAEPVR.T	#N/A	#N/A	#N/A	#N/A	#N/A	#N/A	#N/A	#N/A	#N/A	#N/A	0.9959	0.998	-0.238186	2	#N/A	#N/A	#N/A	#N/A	#N/A	#N/A	#N/A	#N/A
sp|E9PVX6|KI67_MOUSE_2304	K.ISLESSphosQAEPVR.T	#N/A	#N/A	#N/A	#N/A	#N/A	#N/A	#N/A	#N/A	#N/A	#N/A	0.9943	0.911	-0.218301	1	#N/A	#N/A	#N/A	#N/A	#N/A	#N/A	#N/A	#N/A
sp|E9PVX6|KI67_MOUSE_2333	R.EGHSphosPLSK.S	#N/A	#N/A	#N/A	#N/A	#N/A	#N/A	#N/A	#N/A	#N/A	#N/A	0.9998	0.993	0.808666	1	0.9936	0.988	0.699004	1	#N/A	#N/A	#N/A	#N/A
sp|E9PVX6|KI67_MOUSE_2392	R.SQSphosPEDLSGVQEVFQTSGHNK.D	0.9999	0.9998	0.991	0.927	0.624497	0.247817	-0.18834	2	2	CENTER	0.9999	0.984	0.679464	16	0.9999	0.982	0.0178257	7	0.9972	0.986	-0.394706	2
sp|E9PVX6|KI67_MOUSE_2423 2424 2425_C	K.LP(SSS)phosPPLEPTDTSVTSR.R	#N/A	#N/A	#N/A	#N/A	#N/A	#N/A	#N/A	#N/A	#N/A	#N/A	0.9986	1	-0.0755652	4	0.9999	0.999	-0.38553	9	#N/A	#N/A	#N/A	#N/A
sp|E9PVX6|KI67_MOUSE_2649	R.ISSKSphosPQPEEK.E	#N/A	#N/A	#N/A	#N/A	#N/A	#N/A	#N/A	#N/A	#N/A	#N/A	0.9998	0.968	0.58239	3	0.9988	0.98	-0.31338	1	#N/A	#N/A	#N/A	#N/A
sp|E9PVX6|KI67_MOUSE_276	R.AKSphosSGSTPVTAASSPK.V	0.989	0.9935	0.966	0.996	-4.83449	2.41564	3.62506	1	1	Q2	#N/A	#N/A	#N/A	#N/A	#N/A	#N/A	#N/A	#N/A	#N/A	#N/A	#N/A	#N/A
sp|E9PVX6|KI67_MOUSE_276 277_C	K.(SS)phosGSTPVTAASSPK.V	#N/A	#N/A	#N/A	#N/A	#N/A	#N/A	#N/A	#N/A	#N/A	#N/A	0.9993	0.998	0.251184	5	0.9933	0.99	-0.0429283	1	1	0.998	1.01096	2
sp|E9PVX6|KI67_MOUSE_286 287_C	K.SSGSTPVTAA(SS)phosPK.V	0.9939	0.9992	0.99	0.996	1.03296	-0.742505	-0.887733	1	2	Q4	0.9978	0.996	-0.135562	2	0.9999	0.995	0.579705	1	0.9982	0.994	-2.17046	2
sp|E9PVX6|KI67_MOUSE_287	K.SSGSTPVTAASSphosPK.V	0.9999	0.9998	0.993	0.997	1.00789	-0.797358	-0.902622	4	5	Q4	0.9999	0.996	0.397943	8	0.9996	0.983	0.579705	2	0.999	0.988	-1.39552	1
sp|E9PVX6|KI67_MOUSE_2934	K.SNPLLSphosPK.R	#N/A	#N/A	#N/A	#N/A	#N/A	#N/A	#N/A	#N/A	#N/A	#N/A	1	0.997	-0.121625	9	#N/A	#N/A	#N/A	#N/A	#N/A	#N/A	#N/A	#N/A
sp|E9PVX6|KI67_MOUSE_2980	K.RHVSphosPEPVK.M	1	1	1	1	-2.13404	-0.64798	0.743032	4	6	Q3	1	1	0.536586	18	1	1	0.0491899	7	#N/A	#N/A	#N/A	#N/A
sp|E9PVX6|KI67_MOUSE_3061	K.TASphosQETELQNPDDGAK.K	#N/A	#N/A	#N/A	#N/A	#N/A	#N/A	#N/A	#N/A	#N/A	#N/A	0.999	0.985	1.7817	3	0.9995	0.973	0.347531	5	#N/A	#N/A	#N/A	#N/A
sp|E9PVX6|KI67_MOUSE_337	R.RHSphosVNLDEGESAQAVHK.T	1	1	0.998	0.999	-0.240961	0.67394	0.457451	5	4	CENTER	1	0.999	0.0936429	9	1	1	0.469522	1	1	0.999	0.404953	3
sp|E9PVX6|KI67_MOUSE_354	K.TVTphosPGKLATR.N	#N/A	#N/A	#N/A	#N/A	#N/A	#N/A	#N/A	#N/A	#N/A	#N/A	0.9965	0.995	0.214658	5	#N/A	#N/A	#N/A	#N/A	#N/A	#N/A	#N/A	#N/A
sp|E9PVX6|KI67_MOUSE_373	R.NQAAVEAGDVASphosPADTPEHSSSK.K	#N/A	#N/A	#N/A	#N/A	#N/A	#N/A	#N/A	#N/A	#N/A	#N/A	0.9991	0.988	0.0287918	1	#N/A	#N/A	#N/A	#N/A	#N/A	#N/A	#N/A	#N/A
sp|E9PVX6|KI67_MOUSE_387	R.SphosIPAKVEAPSAETQK.R	#N/A	#N/A	#N/A	#N/A	#N/A	#N/A	#N/A	#N/A	#N/A	#N/A	1	0.982	0.137756	2	#N/A	#N/A	#N/A	#N/A	#N/A	#N/A	#N/A	#N/A
sp|E9PVX6|KI67_MOUSE_404	K.RLSphosLTQR.L	#N/A	#N/A	#N/A	#N/A	#N/A	#N/A	#N/A	#N/A	#N/A	#N/A	0.9948	0.947	0.782689	2	#N/A	#N/A	#N/A	#N/A	#N/A	#N/A	#N/A	#N/A
sp|E9PVX6|KI67_MOUSE_416	R.LVPGEKKTphosPK.G	#N/A	#N/A	#N/A	#N/A	#N/A	#N/A	#N/A	#N/A	#N/A	#N/A	0.9948	1	0.127195	3	#N/A	#N/A	#N/A	#N/A	#N/A	#N/A	#N/A	#N/A
sp|E9PVX6|KI67_MOUSE_498	K.SphosLGTHSPAVLK.T	#N/A	#N/A	#N/A	#N/A	#N/A	#N/A	#N/A	#N/A	#N/A	#N/A	0.9999	0.992	0.205697	2	#N/A	#N/A	#N/A	#N/A	#N/A	#N/A	#N/A	#N/A
sp|E9PVX6|KI67_MOUSE_498 503	K.SphosLGTHSphosPAVLK.T	#N/A	#N/A	#N/A	#N/A	#N/A	#N/A	#N/A	#N/A	#N/A	#N/A	1	0.991	0.060853	4	#N/A	#N/A	#N/A	#N/A	#N/A	#N/A	#N/A	#N/A
sp|E9PVX6|KI67_MOUSE_503	K.SLGTHSphosPAVLK.T	#N/A	#N/A	#N/A	#N/A	#N/A	#N/A	#N/A	#N/A	#N/A	#N/A	0.9995	0.994	0.397362	8	#N/A	#N/A	#N/A	#N/A	#N/A	#N/A	#N/A	#N/A
sp|E9PVX6|KI67_MOUSE_517	K.ERPQSphosPGKQESPGITPPR.T	0.9988	0.9978	0.997	0.999	1.05943	-0.64798	-0.853707	9	3	Q4	0.9998	0.996	0.89273	10	#N/A	#N/A	#N/A	#N/A	1	0.997	-0.257932	2
sp|E9PVX6|KI67_MOUSE_523	K.ERPQSPGKQESphosPGITPPR.T	0.984	0.9272	0.887	0.987	0.608036	0.44365	-0.0821929	2	1	CENTER	0.9909	0.911	1.72923	1	#N/A	#N/A	#N/A	#N/A	#N/A	#N/A	#N/A	#N/A
sp|E9PVX6|KI67_MOUSE_561	K.SphosGNLPAK.R	#N/A	#N/A	#N/A	#N/A	#N/A	#N/A	#N/A	#N/A	#N/A	#N/A	0.9999	1	0.060853	1	#N/A	#N/A	#N/A	#N/A	#N/A	#N/A	#N/A	#N/A
sp|E9PVX6|KI67_MOUSE_588	K.RRSphosGASEANLIVAK.S	#N/A	#N/A	#N/A	#N/A	#N/A	#N/A	#N/A	#N/A	#N/A	#N/A	0.9994	0.993	0.0369387	10	#N/A	#N/A	#N/A	#N/A	#N/A	#N/A	#N/A	#N/A
sp|E9PVX6|KI67_MOUSE_767	R.YSASphosPTLR.R	#N/A	#N/A	#N/A	#N/A	#N/A	#N/A	#N/A	#N/A	#N/A	#N/A	0.9997	0.988	0.768949	2	0.9998	0.979	0.699004	3	#N/A	#N/A	#N/A	#N/A
sp|E9PVX6|KI67_MOUSE_832 840 841	E.KTphosEAVLAENTphosTphosAR.H	#N/A	#N/A	#N/A	#N/A	#N/A	#N/A	#N/A	#N/A	#N/A	#N/A	1	1	-6.64	1	#N/A	#N/A	#N/A	#N/A	#N/A	#N/A	#N/A	#N/A
sp|E9PVX6|KI67_MOUSE_981	K.AQPLEGPAGLKEHFETphosPNPK.D	#N/A	#N/A	#N/A	#N/A	#N/A	#N/A	#N/A	#N/A	#N/A	#N/A	1	1	0.223732	4	#N/A	#N/A	#N/A	#N/A	#N/A	#N/A	#N/A	#N/A
sp|E9PY46|IF140_MOUSE_189 190_C	R.K(SS)phosFGSFLK.T	0.9978	0.9475	0.986	0.823	0.624497	-0.0868644	-0.35568	2	1	CENTER	#N/A	#N/A	#N/A	#N/A	0.9904	0.949	-0.300996	2	#N/A	#N/A	#N/A	#N/A
sp|E9PY46|IF140_MOUSE_190	R.KSSphosFGSFLK.T	#N/A	#N/A	#N/A	#N/A	#N/A	#N/A	#N/A	#N/A	#N/A	#N/A	0.9976	0.96	0.525403	4	#N/A	#N/A	#N/A	#N/A	#N/A	#N/A	#N/A	#N/A
sp|E9PYH6|SET1A_MOUSE_220 221 222_C	R.R(SSS)phosDTAAYPAGTTVGGTPGNGTPCSQDTNFSSSR.Q	#N/A	#N/A	#N/A	#N/A	#N/A	#N/A	#N/A	#N/A	#N/A	#N/A	#N/A	#N/A	#N/A	#N/A	#N/A	#N/A	#N/A	#N/A	0.9981	0.993	1.26745	5
sp|E9PYH6|SET1A_MOUSE_281 282_C	R.GSTP(YS)phosQDSAYSSSTTSTSFKPR.R	#N/A	#N/A	#N/A	#N/A	#N/A	#N/A	#N/A	#N/A	#N/A	#N/A	#N/A	#N/A	#N/A	#N/A	0.9947	0.974	1.97202	1	#N/A	#N/A	#N/A	#N/A
sp|E9PYH6|SET1A_MOUSE_380 381 382_C	R.H(TSY)phosPPR.R	#N/A	#N/A	#N/A	#N/A	#N/A	#N/A	#N/A	#N/A	#N/A	#N/A	0.9667	1.001	-0.244535	6	#N/A	#N/A	#N/A	#N/A	#N/A	#N/A	#N/A	#N/A
sp|E9PYH6|SET1A_MOUSE_381	R.HTSphosYPPR.R	#N/A	#N/A	#N/A	#N/A	#N/A	#N/A	#N/A	#N/A	#N/A	#N/A	0.9324	0.931	0.060853	3	#N/A	#N/A	#N/A	#N/A	#N/A	#N/A	#N/A	#N/A
sp|E9PYH6|SET1A_MOUSE_388	R.RATphosREDPSGASFAENTAER.F	0.9977	0.9968	0.993	0.997	-3.68153	2.57296	3.12725	1	2	Q2	0.9927	0.979	0.469694	2	#N/A	#N/A	#N/A	#N/A	#N/A	#N/A	#N/A	#N/A
sp|E9PYH6|SET1A_MOUSE_481	R.SphosGSPAPETTNESVPFAQHSSLDSR.L	0.9999	0.9999	0.499	0.5	-0.30462	-0.1864	0.05911	17	20	CENTER	0.9998	0.91	-0.40004	42	0.9998	0.499	0.00239566	12	0.9998	0.5	-0.195951	10
sp|E9PYH6|SET1A_MOUSE_481 483	R.SphosGSphosPAPETTNESVPFAQHSSLDSR.L	#N/A	#N/A	#N/A	#N/A	#N/A	#N/A	#N/A	#N/A	#N/A	#N/A	0.9991	0.996	-0.540229	3	#N/A	#N/A	#N/A	#N/A	0.9982	0.983	0.0450567	1
sp|E9PYH6|SET1A_MOUSE_481 483 499 500_C	R.SphosGSphosPAPETTNESVPFAQH(SS)phosLDSR.L	0.9984	0.9966	0.992	0.998	-6.46954	6.64	6.55477	1	1	Q2	0.9976	0.986	3.74411	2	#N/A	#N/A	#N/A	#N/A	#N/A	#N/A	#N/A	#N/A
sp|E9PYH6|SET1A_MOUSE_483	R.SGSphosPAPETTNESVPFAQHSSLDSR.L	#N/A	#N/A	#N/A	#N/A	#N/A	#N/A	#N/A	#N/A	#N/A	#N/A	0.9969	0.91	-0.474641	1	#N/A	#N/A	#N/A	#N/A	0.9999	0.937	0.4292	1
sp|E9PYH6|SET1A_MOUSE_521	R.SKFSFLASphosDTEEEEENSSAGPGAR.D	0.9999	0.9997	0.992	0.996	-0.133751	-0.33079	-0.0985197	8	5	CENTER	0.9998	0.996	-0.41761	21	0.9996	0.983	0.0101107	16	0.9681	0.953	0.162096	1
sp|E9PYH6|SET1A_MOUSE_553	R.DAGAEVPSGAGHGPCTphosPPPAPANFEDVAPTGSGEPGAAR.E	0.9998	0.9994	0.993	0.992	0.214408	0.964268	0.37493	7	2	CENTER	0.9998	0.997	-1.08517	10	0.9955	0.843	-0.852307	2	0.9981	0.871	0.0265596	2
sp|E9PYH6|SET1A_MOUSE_553 578	R.DAGAEVPSGAGHGPCTphosPPPAPANFEDVAPTGSGEPGAARESphosPK.A	0.9671	0.9963	0.979	0.995	1.32247	-0.388893	-0.85568	1	3	Q4	0.9952	0.994	0.24434	4	#N/A	#N/A	#N/A	#N/A	0.9977	0.998	0.21385	4
sp|E9PYH6|SET1A_MOUSE_578	R.DAGAEVPSGAGHGPCTPPPAPANFEDVAPTGSGEPGAARESphosPK.A	0.9859	0.9966	0.996	0.993	1.13335	-1.25679	-1.19507	2	2	Q4	0.9947	0.991	-0.7302	3	#N/A	#N/A	#N/A	#N/A	0.9825	0.995	0.22438	1
sp|E9PYL2|PRR12_MOUSE_1053 1054_C	K.GGL(TS)phosPIFCSTKPK.K	#N/A	#N/A	#N/A	#N/A	#N/A	#N/A	#N/A	#N/A	#N/A	#N/A	0.9992	0.998	0.58239	3	0.9863	0.962	-0.709802	1	#N/A	#N/A	#N/A	#N/A
sp|E9PYL2|PRR12_MOUSE_1054	K.GGLTSphosPIFCSTKPK.K	0.9996	0.9995	0.996	0.985	-1.2191	0.375479	0.79729	5	5	Q2	0.9997	0.987	0.179034	13	#N/A	#N/A	#N/A	#N/A	#N/A	#N/A	#N/A	#N/A
sp|E9PYL2|PRR12_MOUSE_1068 1069 1070_C	K.(TSS)phosFHLLR.R	#N/A	#N/A	#N/A	#N/A	#N/A	#N/A	#N/A	#N/A	#N/A	#N/A	0.9856	1	-0.177594	2	0.9935	1	0.118726	2	#N/A	#N/A	#N/A	#N/A
sp|E9PYL2|PRR12_MOUSE_1070	K.TSSphosFHLLR.R	0.9898	0.9984	0.98	0.992	0.981431	-0.42897	-0.705201	3	7	Q4	0.9909	0.987	0.214771	22	0.989	0.957	-0.38553	3	#N/A	#N/A	#N/A	#N/A
sp|E9PYL2|PRR12_MOUSE_1128	R.SRPALSphosPLGDIDFCPPNPGPDGPR.R	1	1	0.998	0.998	-0.736297	0.787605	0.761951	12	11	Q2	1	0.996	-0.692232	31	0.9997	0.959	-0.746796	3	#N/A	#N/A	#N/A	#N/A
sp|E9PYL2|PRR12_MOUSE_1244	K.AGEGLGAPSNDVISGVDHNSphosLDSNLTR.E	0.9999	0.9999	0.919	0.96	-0.13394	1.09371	0.613824	2	2	NR	0.9999	0.958	-0.720801	6	#N/A	#N/A	#N/A	#N/A	#N/A	#N/A	#N/A	#N/A
sp|E9PYL2|PRR12_MOUSE_1295 1299	R.HPPLYQAGLTphosPPLSphosPPK.S	#N/A	#N/A	#N/A	#N/A	#N/A	#N/A	#N/A	#N/A	#N/A	#N/A	0.9998	0.997	0.742229	4	#N/A	#N/A	#N/A	#N/A	#N/A	#N/A	#N/A	#N/A
sp|E9PYL2|PRR12_MOUSE_1299	K.RHPPLYQAGLTPPLSphosPPK.S	1	1	0.998	0.998	-0.246284	-0.102984	0.0716499	22	27	CENTER	1	0.997	-0.518533	60	1	0.994	-0.263194	17	1	0.997	-0.18001	13
sp|E9PYL2|PRR12_MOUSE_1555 1562	K.KQETAAVCGETphosDEEAGESphosGGEGIFR.E	#N/A	#N/A	#N/A	#N/A	#N/A	#N/A	#N/A	#N/A	#N/A	#N/A	0.9199	0.993	-1.09277	1	#N/A	#N/A	#N/A	#N/A	#N/A	#N/A	#N/A	#N/A
sp|E9PYL2|PRR12_MOUSE_1562	K.KQETAAVCGETDEEAGESphosGGEGIFR.E	#N/A	#N/A	#N/A	#N/A	#N/A	#N/A	#N/A	#N/A	#N/A	#N/A	0.9955	0.991	-1.27719	1	#N/A	#N/A	#N/A	#N/A	#N/A	#N/A	#N/A	#N/A
sp|E9PYL2|PRR12_MOUSE_1699	K.VQAPPPKPETphosPEK.M	1	1	1	1	-0.512101	0.0211953	0.266648	4	7	CENTER	1	1	0.260492	4	1	1	0.199433	5	1	1	0.311843	4
sp|E9PYL2|PRR12_MOUSE_224	R.LAGGGVLGPAGLGPAQTphosPPYRPGPPDPPPPPR.H	#N/A	#N/A	#N/A	#N/A	#N/A	#N/A	#N/A	#N/A	#N/A	#N/A	0.9993	0.995	0.153529	8	#N/A	#N/A	#N/A	#N/A	#N/A	#N/A	#N/A	#N/A
sp|E9PYL2|PRR12_MOUSE_260	R.HLPTQFNLLASSSAATAAEPSphosSPQLYNFSGAAPGPPPER.A	#N/A	#N/A	#N/A	#N/A	#N/A	#N/A	#N/A	#N/A	#N/A	#N/A	0.9875	0.944	-2.03706	1	#N/A	#N/A	#N/A	#N/A	#N/A	#N/A	#N/A	#N/A
sp|E9PYL2|PRR12_MOUSE_260 261_C	R.HLPTQFNLLASSSAATAAEP(SS)phosPQLYNFSGAAPGPPPER.A	#N/A	#N/A	#N/A	#N/A	#N/A	#N/A	#N/A	#N/A	#N/A	#N/A	0.9934	0.952	-1.71608	1	#N/A	#N/A	#N/A	#N/A	#N/A	#N/A	#N/A	#N/A
sp|E9PYL2|PRR12_MOUSE_330	R.ASLACSphosPLGGGEPSPGAGEPSKGGPSGATAGAAGR.A	0.9999	0.9999	0.998	0.998	-1.04366	0.952664	0.998162	11	7	Q2	0.9999	0.995	-0.0781234	10	#N/A	#N/A	#N/A	#N/A	0.9999	0.997	1.31184	7
sp|E9PYL2|PRR12_MOUSE_338	R.ASLACSPLGGGEPSphosPGAGEPSKGGPSGATAGAAGR.A	#N/A	#N/A	#N/A	#N/A	#N/A	#N/A	#N/A	#N/A	#N/A	#N/A	0.9946	0.975	-0.346057	1	#N/A	#N/A	#N/A	#N/A	#N/A	#N/A	#N/A	#N/A
sp|E9PYL2|PRR12_MOUSE_37 38_C	R.(TS)phosHPETDILHR.Q	#N/A	#N/A	#N/A	#N/A	#N/A	#N/A	#N/A	#N/A	#N/A	#N/A	0.9926	0.98	1.17903	1	#N/A	#N/A	#N/A	#N/A	#N/A	#N/A	#N/A	#N/A
sp|E9PYL2|PRR12_MOUSE_383	R.ATGPETAGGGAAGGGGGYRPIIQSphosPGYK.T	0.9998	0.9998	0.92	0.985	-0.747921	0.260142	0.504032	3	6	CENTER	0.9998	0.984	0.2698	9	0.9998	0.798	-0.129516	3	0.9999	0.968	0.478953	7
sp|E9PYL2|PRR12_MOUSE_401	G.PATGGATphosRPPPPR.S	#N/A	#N/A	#N/A	#N/A	#N/A	#N/A	#N/A	#N/A	#N/A	#N/A	0.9298	0.988	6.39908	1	#N/A	#N/A	#N/A	#N/A	#N/A	#N/A	#N/A	#N/A
sp|E9PYL2|PRR12_MOUSE_440 441_C	K.ASGAGGAGSQA(YS)phosPGQPQGLLGPQAYGQGFGGGQAQDLSK.G	0.9995	0.9993	0.989	0.992	-0.303275	-0.318654	-0.00768952	2	2	CENTER	0.9994	0.989	-1.67773	1	#N/A	#N/A	#N/A	#N/A	#N/A	#N/A	#N/A	#N/A
sp|E9PYL2|PRR12_MOUSE_441	K.ASGAGGAGSQAYSphosPGQPQGLLGPQAYGQGFGGGQAQDLSK.G	0.9994	1	0.907	0.99	-0.230073	0.421282	0.325678	1	5	CENTER	0.9986	0.923	-0.729713	2	#N/A	#N/A	#N/A	#N/A	#N/A	#N/A	#N/A	#N/A
sp|E9PYL2|PRR12_MOUSE_648	L.QAPSphosPPR.T	1	1	1	0.999	0.547535	-0.102984	-0.325259	31	13	CENTER	1	1	-0.701818	33	1	0.997	-0.256098	6	#N/A	#N/A	#N/A	#N/A
sp|E9PYL2|PRR12_MOUSE_674	K.GLGGSphosGGAGGAPGTPYELAK.E	#N/A	#N/A	#N/A	#N/A	#N/A	#N/A	#N/A	#N/A	#N/A	#N/A	0.993	0.972	-0.283593	1	#N/A	#N/A	#N/A	#N/A	#N/A	#N/A	#N/A	#N/A
sp|E9PYL2|PRR12_MOUSE_735	R.GGETphosPEGLATSVVHYGAGAK.E	1	1	0.999	0.999	-1.92377	0.841573	1.38267	9	16	Q2	1	0.998	0.223732	34	1	0.995	-0.773932	5	#N/A	#N/A	#N/A	#N/A
sp|E9PYL2|PRR12_MOUSE_760	K.ELGAFLQKSphosPPPPPPSAQATQPAPH.G	#N/A	#N/A	#N/A	#N/A	#N/A	#N/A	#N/A	#N/A	#N/A	#N/A	1	0.996	0.144269	1	#N/A	#N/A	#N/A	#N/A	#N/A	#N/A	#N/A	#N/A
sp|E9PYL2|PRR12_MOUSE_859	R.GHGLEPTAPSphosPR.L	1	0.9999	0.994	0.991	0.338588	-0.440074	-0.389331	6	14	CENTER	1	0.991	-0.344189	28	1	0.969	-1.45424	1	#N/A	#N/A	#N/A	#N/A
sp|E9PYL2|PRR12_MOUSE_911	R.SPSphosPQGTK.A	0.9999	0.9947	0.982	0.908	0.439282	-0.878278	-0.65878	3	1	CENTER	0.9984	0.937	-0.775583	2	#N/A	#N/A	#N/A	#N/A	0.9894	0.99	-0.848028	1
sp|E9PYL2|PRR12_MOUSE_962	K.AGQTphosEDDGDPK.T	#N/A	#N/A	#N/A	#N/A	#N/A	#N/A	#N/A	#N/A	#N/A	#N/A	0.9853	1	-6.64	1	#N/A	#N/A	#N/A	#N/A	#N/A	#N/A	#N/A	#N/A
sp|E9PYY5|WDR78_MOUSE_17 19	R.KQASFAASphosASphosAQPR.K	#N/A	#N/A	#N/A	#N/A	#N/A	#N/A	#N/A	#N/A	#N/A	#N/A	0.9548	0.928	-5.50027	1	#N/A	#N/A	#N/A	#N/A	#N/A	#N/A	#N/A	#N/A
sp|E9PZM4|CHD2_MOUSE_1365	R.LKDEHGLEPASphosPR.H	1	1	1	1	0.0880717	0.139898	0.0259133	10	4	CENTER	1	1	0.307768	7	1	1	0.417469	6	1	1	-0.546138	3
sp|E9PZM4|CHD2_MOUSE_1727	R.SphosDDFRPQNYHQQDFR.R	1	0.9855	1	0.985	-1.18906	4.87866	3.03386	2	1	NR	0.996	0.994	0.417683	8	#N/A	#N/A	#N/A	#N/A	#N/A	#N/A	#N/A	#N/A
sp|E9PZM4|CHD2_MOUSE_1800	K.SPHDSKSphosPLDHR.S	0.9956	0.9927	0.958	0.903	1.99964	0.202642	-0.8985	2	1	NR	#N/A	#N/A	#N/A	#N/A	#N/A	#N/A	#N/A	#N/A	#N/A	#N/A	#N/A	#N/A
sp|E9PZM4|CHD2_MOUSE_75	K.SphosQPVLPEAK.E	#N/A	#N/A	#N/A	#N/A	#N/A	#N/A	#N/A	#N/A	#N/A	#N/A	0.9969	1	0.795182	2	#N/A	#N/A	#N/A	#N/A	#N/A	#N/A	#N/A	#N/A
sp|E9PZM4|CHD2_MOUSE_774	K.APEDSphosERESGQEVLQSLIR.S	#N/A	#N/A	#N/A	#N/A	#N/A	#N/A	#N/A	#N/A	#N/A	#N/A	0.9436	0.99	0.196736	1	0.9471	0.499	-1.5091	1	#N/A	#N/A	#N/A	#N/A
sp|E9PZM4|CHD2_MOUSE_960	R.SNSphosNPFNKEELTAILK.F	#N/A	#N/A	#N/A	#N/A	#N/A	#N/A	#N/A	#N/A	#N/A	#N/A	0.9931	0.983	-0.518696	3	#N/A	#N/A	#N/A	#N/A	#N/A	#N/A	#N/A	#N/A
sp|E9Q1P8|I2BP2_MOUSE_169	K.LEEPPELNRQSphosPNPR.R	1	1	1	1	0.568395	-0.408793	-0.488594	60	58	CENTER	1	1	-0.163787	134	1	1	-0.204551	24	1	1	-0.456341	14
sp|E9Q1P8|I2BP2_MOUSE_226	K.RPASphosVSSAAAEHEAR.E	0.9998	1	0.834	0.988	-0.163822	0.079494	0.121658	4	9	CENTER	0.9999	0.969	0.559306	9	#N/A	#N/A	#N/A	#N/A	0.9999	0.957	0.311843	3
sp|E9Q1P8|I2BP2_MOUSE_250	K.AQPAHRSphosPADSLSSAAGASELSAEGAGK.G	1	1	0.997	0.998	0.373764	-0.135774	-0.254769	34	21	CENTER	1	0.997	-0.440694	55	1	0.994	-1.20067	6	1	0.998	0.162096	11
sp|E9Q1P8|I2BP2_MOUSE_300	R.DTLLALHQHGHSphosGPFESK.F	#N/A	#N/A	#N/A	#N/A	#N/A	#N/A	#N/A	#N/A	#N/A	#N/A	1	0.995	-0.421353	8	#N/A	#N/A	#N/A	#N/A	#N/A	#N/A	#N/A	#N/A
sp|E9Q1P8|I2BP2_MOUSE_343	K.RKPSphosPEPEGEVGPPK.L	1	1	1	1	-0.461803	-0.0551556	0.203324	152	206	CENTER	1	1	-0.463414	364	1	1	0.147594	63	1	1	0.00806246	71
sp|E9Q1P8|I2BP2_MOUSE_375	K.IPITphosPTSSFVSPPPPTASPHSNR.T	0.9999	0.9999	0.996	0.984	-2.74409	1.1241	1.9341	4	6	Q2	0.9997	0.99	0.0369387	12	#N/A	#N/A	#N/A	#N/A	0.9997	0.992	1.14415	4
sp|E9Q1P8|I2BP2_MOUSE_375 377 378 379_C	K.IPITphosP(TSS)phosFVSPPPPTASPHSNR.T	0.999	0.9942	0.572	0.849	-3.07442	1.06514	2.06978	1	1	Q2	0.9746	0.963	-1.33378	1	#N/A	#N/A	#N/A	#N/A	#N/A	#N/A	#N/A	#N/A
sp|E9Q1P8|I2BP2_MOUSE_377 378 379 387_C	K.IPITP(TSS)phosFVSPPPPTphosASPHSNR.T	0.9995	0.9997	1.254	0.748	-3.05604	1.24783	2.15194	1	1	Q2	1	0.932	-1.56723	2	#N/A	#N/A	#N/A	#N/A	#N/A	#N/A	#N/A	#N/A
sp|E9Q1P8|I2BP2_MOUSE_377 378 379 389_C	K.IPITP(TSS)phosFVSPPPPTASphosPHSNR.T	#N/A	#N/A	#N/A	#N/A	#N/A	#N/A	#N/A	#N/A	#N/A	#N/A	0.999	1.063	-0.218301	1	#N/A	#N/A	#N/A	#N/A	#N/A	#N/A	#N/A	#N/A
sp|E9Q1P8|I2BP2_MOUSE_377 378 379_C	K.IPITP(TSS)phosFVSPPPPTASPHSNR.T	0.9998	0.9997	0.989	0.953	-1.36559	1.17236	1.26897	5	12	Q2	0.9995	0.973	-0.432376	20	0.997	0.655	-2.71914	1	0.9896	0.939	1.55696	1
sp|E9Q1P8|I2BP2_MOUSE_378	K.IPITPTSphosSFVSPPPPTASPHSNR.T	#N/A	#N/A	#N/A	#N/A	#N/A	#N/A	#N/A	#N/A	#N/A	#N/A	0.9903	0.908	-0.474641	1	#N/A	#N/A	#N/A	#N/A	0.9986	0.923	0.885578	1
sp|E9Q1P8|I2BP2_MOUSE_382	K.IPITPTSSFVSphosPPPPTASPHSNR.T	0.9994	0.9999	0.986	0.896	-1.84043	0.136509	0.988467	2	4	NR	0.999	0.869	0.197727	2	#N/A	#N/A	#N/A	#N/A	0.9999	0.988	1.22438	1
sp|E9Q1P8|I2BP2_MOUSE_387	K.IPITPTSSFVSPPPPTphosASPHSNR.T	1	1	0.962	0.962	-0.0925695	0.0137202	0.0531448	17	24	CENTER	0.9999	0.895	-0.388116	34	1	0.828	-0.481841	10	0.9997	0.939	-0.456341	1
sp|E9Q1P8|I2BP2_MOUSE_389	K.IPITPTSSFVSPPPPTASphosPHSNR.T	1	1	0.938	0.915	0.106648	0.0506391	-0.0280046	4	5	CENTER	0.9999	0.86	-0.388214	6	#N/A	#N/A	#N/A	#N/A	#N/A	#N/A	#N/A	#N/A
sp|E9Q1P8|I2BP2_MOUSE_395 396_C	R.(TT)phosPPEAAQNGQSPMAALILVADNAGGSHASK.D	#N/A	#N/A	#N/A	#N/A	#N/A	#N/A	#N/A	#N/A	#N/A	#N/A	1	0.998	-0.739538	23	#N/A	#N/A	#N/A	#N/A	#N/A	#N/A	#N/A	#N/A
sp|E9Q1P8|I2BP2_MOUSE_406	R.TTPPEAAQNGQSphosPMAALILVADNAGGSHASK.D	1	0.9985	0.999	0.996	-1.18847	0.715903	0.952186	6	1	Q2	0.9998	0.995	0.0771548	7	#N/A	#N/A	#N/A	#N/A	0.9999	0.998	1.10239	1
sp|E9Q1P8|I2BP2_MOUSE_438 439 440 443_C	R.RN(SSS)phosPPSphosPSSMNQR.R	#N/A	#N/A	#N/A	#N/A	#N/A	#N/A	#N/A	#N/A	#N/A	#N/A	#N/A	#N/A	#N/A	#N/A	#N/A	#N/A	#N/A	#N/A	0.9991	1.476	2.40495	1
sp|E9Q1P8|I2BP2_MOUSE_438 439 440_C	R.N(SSS)phosPPSPSSMNQR.R	0.9997	0.9975	0.998	0.999	1.90743	-6.44121	-4.17432	9	2	Q4	0.905	0.995	4.21466	1	0.999	0.997	-6.20655	2	0.9958	1	-4.26763	2
sp|E9Q1P8|I2BP2_MOUSE_443	R.NSSSPPSphosPSSMNQR.R	0.9991	0.9886	0.975	0.931	0.931678	-0.878278	-0.904978	9	1	Q4	0.9995	0.964	-0.191334	7	0.9995	0.712	-1.04293	1	0.9976	0.901	-0.249975	2
sp|E9Q1P8|I2BP2_MOUSE_71	R.AHGCFPEGRSphosPTGAQPAAAKPPPLSAK.D	1	1	0.998	0.995	-0.0618693	0.987331	0.5246	34	34	CENTER	1	0.993	-0.463414	79	0.9999	0.985	0.0256241	8	1	0.997	1.24591	22
sp|E9Q1P8|I2BP2_MOUSE_73	R.SPTphosGAQPAAAKPPPLSAK.D	0.9999	0.9999	0.789	0.96	-1.96868	0.897016	1.43285	16	38	Q2	0.9998	0.934	-0.394151	61	0.9996	0.573	0.0812511	1	0.9999	0.934	1.24591	12
sp|E9Q286|ICE1_MOUSE_1300 1301_C	D.GGG(SS)phosPLSSR.S	#N/A	#N/A	#N/A	#N/A	#N/A	#N/A	#N/A	#N/A	#N/A	#N/A	0.9556	0.996	-6.64	1	#N/A	#N/A	#N/A	#N/A	#N/A	#N/A	#N/A	#N/A
sp|E9Q286|ICE1_MOUSE_1576 1577_C	R.(ST)phosPTNCSPDTLSK.L	#N/A	#N/A	#N/A	#N/A	#N/A	#N/A	#N/A	#N/A	#N/A	#N/A	1	0.998	-0.582355	5	#N/A	#N/A	#N/A	#N/A	#N/A	#N/A	#N/A	#N/A
sp|E9Q286|ICE1_MOUSE_1582	R.STPTNCSphosPDTLSK.L	0.9984	1	0.986	0.993	-0.507353	1.84755	1.17745	4	1	Q2	0.9997	0.992	-0.280819	6	0.9996	0.511	-0.0868717	1	#N/A	#N/A	#N/A	#N/A
sp|E9Q286|ICE1_MOUSE_1616	R.SSQTLSphosPLVPNSGPSSR.S	0.9998	0.9999	0.981	0.943	-0.202304	-0.596547	-0.197121	4	2	CENTER	0.9999	0.992	0.0184996	4	0.9996	0.919	-0.177709	2	0.9894	0.978	-0.195951	1
sp|E9Q286|ICE1_MOUSE_1676 1677_C	R.IV(SS)phosPLQFCAATPK.H	0.9988	0.9996	1	1	-0.611944	0.406875	0.509409	3	6	CENTER	0.9997	1	0.554416	14	0.9983	0.998	0.164667	3	0.9997	1	0.21385	4
sp|E9Q286|ICE1_MOUSE_1820	R.LDNKSphosPEPDTR.E	1	1	0.999	0.998	0.259814	0.17617	-0.0418219	18	9	CENTER	1	0.998	-0.0633264	27	1	0.996	0.262393	12	1	0.998	-0.0804742	13
sp|E9Q286|ICE1_MOUSE_1841	R.EVTGEGVPEDPQGGSphosPLAEVVPAEEEQADVPVCSAASLLR.V	#N/A	#N/A	#N/A	#N/A	#N/A	#N/A	#N/A	#N/A	#N/A	#N/A	0.9995	0.985	-1.03327	1	0.9961	0.98	0.469522	1	#N/A	#N/A	#N/A	#N/A
sp|E9Q286|ICE1_MOUSE_468	R.DRGDSphosVEEAER.M	0.9997	0.9992	1	1	-2.12819	2.5761	2.35215	1	1	Q2	0.7101	1	0.288659	1	#N/A	#N/A	#N/A	#N/A	#N/A	#N/A	#N/A	#N/A
sp|E9Q286|ICE1_MOUSE_676	K.ENDPENSLSTLSphosPK.S	1	0.9998	0.994	0.993	-1.1913	0.465014	0.828159	3	4	Q2	0.9999	0.982	0.251659	4	1	0.886	0.328166	3	#N/A	#N/A	#N/A	#N/A
sp|E9Q286|ICE1_MOUSE_910	R.NPICDSphosPSDSLLAENFSCSTDR.K	#N/A	#N/A	#N/A	#N/A	#N/A	#N/A	#N/A	#N/A	#N/A	#N/A	0.9998	0.949	-1.40593	3	0.9997	0.493	-0.622925	3	#N/A	#N/A	#N/A	#N/A
sp|E9Q2Z1|CECR2_MOUSE_1019 1020 1021 1022_C	K.NTWPLDN(SYSS)phosPAVQGCLR.D	#N/A	#N/A	#N/A	#N/A	#N/A	#N/A	#N/A	#N/A	#N/A	#N/A	0.9945	0.999	0.0945012	2	#N/A	#N/A	#N/A	#N/A	#N/A	#N/A	#N/A	#N/A
sp|E9Q2Z1|CECR2_MOUSE_1051	R.DLSIVAETGNLPENGVVGEASphosPCRSEGK.G	1	1	1	0.996	0.0864006	-0.0794223	-0.0829115	35	20	CENTER	1	0.996	-0.289948	54	1	0.992	0.469522	9	#N/A	#N/A	#N/A	#N/A
sp|E9Q2Z1|CECR2_MOUSE_1063	K.GLDGSphosGSEKPLCPR.G	#N/A	#N/A	#N/A	#N/A	#N/A	#N/A	#N/A	#N/A	#N/A	#N/A	0.9951	0.984	-0.283593	5	#N/A	#N/A	#N/A	#N/A	#N/A	#N/A	#N/A	#N/A
sp|E9Q2Z1|CECR2_MOUSE_1210	R.SphosPSGPPGSHPPR.S	0.9998	0.9999	0.993	0.997	-2.16254	1.4684	1.81547	14	44	Q2	0.9998	0.994	0.00522603	44	0.9997	0.972	0.91776	2	0.9999	0.994	1.78828	14
sp|E9Q2Z1|CECR2_MOUSE_1212	R.SPSphosGPPGSHPPR.S	0.9998	0.9999	0.966	0.987	-1.75333	1.50343	1.62838	6	11	Q2	0.9998	0.953	0.0447333	19	#N/A	#N/A	#N/A	#N/A	0.9998	0.984	1.72688	8
sp|E9Q2Z1|CECR2_MOUSE_1244 1245_C	K.NVLSSLQGCETLNTAL(TS)phosPTQMDVVTAK.V	0.9997	0.9994	0.994	0.92	-1.00176	1.51404	1.2579	2	1	Q2	0.9993	0.996	-0.0984882	6	#N/A	#N/A	#N/A	#N/A	#N/A	#N/A	#N/A	#N/A
sp|E9Q2Z1|CECR2_MOUSE_1245	K.NVLSSLQGCETLNTALTSphosPTQMDVVTAK.V	0.9999	0.9999	0.995	0.99	-1.28371	1.34111	1.31241	11	6	Q2	1	0.994	0.144678	22	#N/A	#N/A	#N/A	#N/A	0.9999	0.991	1.55696	1
sp|E9Q2Z1|CECR2_MOUSE_1264	K.VVPPDGHNSphosGPEEEK.M	1	1	1	1	-0.134034	0.079494	0.106764	4	3	CENTER	1	1	0.0447333	13	#N/A	#N/A	#N/A	#N/A	1	1	-0.0631962	3
sp|E9Q2Z1|CECR2_MOUSE_1280	K.MDESVERPESphosPK.E	#N/A	#N/A	#N/A	#N/A	#N/A	#N/A	#N/A	#N/A	#N/A	#N/A	1	0.99	-0.658095	8	0.9337	0.547	-0.530478	1	#N/A	#N/A	#N/A	#N/A
sp|E9Q2Z1|CECR2_MOUSE_1436	K.TPAPAASphosPEQLPPHK.T	1	1	0.999	0.999	-0.0925194	0.392815	0.242667	146	252	CENTER	1	0.998	-0.633339	453	1	0.994	0.0491899	40	1	0.998	0.267449	77
sp|E9Q2Z1|CECR2_MOUSE_1445	K.TPAPAASPEQLPPHKTphosPTLPLDQS.-	0.9956	0.9984	0.986	0.976	2.11388	0.291647	-0.911117	3	5	NR	0.999	0.973	-0.540229	15	#N/A	#N/A	#N/A	#N/A	#N/A	#N/A	#N/A	#N/A
sp|E9Q2Z1|CECR2_MOUSE_307	R.FMSphosDHLSIK.S	#N/A	#N/A	#N/A	#N/A	#N/A	#N/A	#N/A	#N/A	#N/A	#N/A	1	0.994	0.997511	10	1	0.985	-0.592763	2	#N/A	#N/A	#N/A	#N/A
sp|E9Q2Z1|CECR2_MOUSE_402	K.ELPPELSHLDLNSphosPMREGK.K	0.9997	1	0.998	0.998	-0.0560437	0.936982	0.496513	7	13	CENTER	1	0.993	0.0623115	36	0.9998	0.985	0.114041	3	0.9998	0.995	1.18256	3
sp|E9Q2Z1|CECR2_MOUSE_526	K.HFPGEDGDTphosDEEFWIKEDEKR.E	1	1	1	1	-0.273142	-0.119286	0.0769279	41	34	CENTER	1	1	0.0936429	63	1	1	-0.217426	6	1	1	-0.0975477	9
sp|E9Q2Z1|CECR2_MOUSE_548 549_C	R.(SS)phosGSHVWTR.S	0.9931	0.9999	0.996	0.996	-0.139875	0.135528	0.137702	9	9	CENTER	0.9997	0.995	0.0612173	12	#N/A	#N/A	#N/A	#N/A	0.9971	0.668	1.10239	2
sp|E9Q2Z1|CECR2_MOUSE_549	R.SSphosGSHVWTR.S	#N/A	#N/A	#N/A	#N/A	#N/A	#N/A	#N/A	#N/A	#N/A	#N/A	0.9963	0.938	-0.259759	2	#N/A	#N/A	#N/A	#N/A	#N/A	#N/A	#N/A	#N/A
sp|E9Q2Z1|CECR2_MOUSE_551	R.SSGSphosHVWTR.S	0.9939	0.9619	0.996	0.994	-1.76249	1.4267	1.5946	4	2	Q2	0.9797	0.989	0.127195	3	#N/A	#N/A	#N/A	#N/A	#N/A	#N/A	#N/A	#N/A
sp|E9Q2Z1|CECR2_MOUSE_585	R.RAASphosSGDDQSR.S	#N/A	#N/A	#N/A	#N/A	#N/A	#N/A	#N/A	#N/A	#N/A	#N/A	0.9977	0.983	-0.0781234	3	#N/A	#N/A	#N/A	#N/A	#N/A	#N/A	#N/A	#N/A
sp|E9Q2Z1|CECR2_MOUSE_586	R.AASSphosGDDQSR.S	#N/A	#N/A	#N/A	#N/A	#N/A	#N/A	#N/A	#N/A	#N/A	#N/A	0.9143	0.945	-0.776297	1	#N/A	#N/A	#N/A	#N/A	#N/A	#N/A	#N/A	#N/A
sp|E9Q2Z1|CECR2_MOUSE_955	K.AASphosICSSEGVYLK.Q	0.9999	1	0.996	0.996	0.170465	0.0578889	-0.056288	1	2	CENTER	1	0.997	0.470497	9	0.9661	0.947	0.74963	1	#N/A	#N/A	#N/A	#N/A
sp|E9Q2Z1|CECR2_MOUSE_958	K.AASICSphosSEGVYLK.Q	#N/A	#N/A	#N/A	#N/A	#N/A	#N/A	#N/A	#N/A	#N/A	#N/A	0.9991	0.969	0.179034	5	#N/A	#N/A	#N/A	#N/A	#N/A	#N/A	#N/A	#N/A
sp|E9Q2Z1|CECR2_MOUSE_958 959_C	K.AASIC(SS)phosEGVYLK.Q	#N/A	#N/A	#N/A	#N/A	#N/A	#N/A	#N/A	#N/A	#N/A	#N/A	0.9612	0.982	-0.321395	1	#N/A	#N/A	#N/A	#N/A	#N/A	#N/A	#N/A	#N/A
sp|E9Q2Z1|CECR2_MOUSE_982 983_C	R.Q(SS)phosPQERETEDSQLK.S	#N/A	#N/A	#N/A	#N/A	#N/A	#N/A	#N/A	#N/A	#N/A	#N/A	0.9965	1	0.492192	3	#N/A	#N/A	#N/A	#N/A	#N/A	#N/A	#N/A	#N/A
sp|E9Q2Z1|CECR2_MOUSE_983	R.QSSphosPQER.E	0.9964	0.9997	0.985	0.987	0.142173	-0.169327	-0.15575	12	3	CENTER	0.9859	0.948	-0.7302	5	#N/A	#N/A	#N/A	#N/A	#N/A	#N/A	#N/A	#N/A
sp|E9Q309|CE350_MOUSE_1255 1256_C	K.TP(TS)phosPLSPSSQK.L	#N/A	#N/A	#N/A	#N/A	#N/A	#N/A	#N/A	#N/A	#N/A	#N/A	0.9981	0.989	3.21466	1	0.9993	0.994	0.650094	3	#N/A	#N/A	#N/A	#N/A
sp|E9Q309|CE350_MOUSE_1259	K.TPTSPLSphosPSSQK.L	0.9997	0.9999	0.97	0.985	0.184964	-3.57872	-1.88184	1	1	NR	0.9997	0.978	0.307768	7	0.9995	0.714	0.556985	1	#N/A	#N/A	#N/A	#N/A
sp|E9Q309|CE350_MOUSE_140	R.ETHGTPFSLSphosPSHLESK.H	0.9996	0.9999	0.989	0.993	-0.898123	1.13684	1.01748	2	2	Q2	0.9997	0.931	0.0853989	2	0.999	0.963	0.44846	1	#N/A	#N/A	#N/A	#N/A
sp|E9Q309|CE350_MOUSE_1812	K.AASphosPGPPGLETR.S	#N/A	#N/A	#N/A	#N/A	#N/A	#N/A	#N/A	#N/A	#N/A	#N/A	1	0.998	-2.57046	2	1	0.996	-0.782865	3	#N/A	#N/A	#N/A	#N/A
sp|E9Q309|CE350_MOUSE_1928 1929 1930_C	K.GIASEEGSPMP(SYS)phosPR.N	#N/A	#N/A	#N/A	#N/A	#N/A	#N/A	#N/A	#N/A	#N/A	#N/A	0.9987	0.996	-1.19133	3	#N/A	#N/A	#N/A	#N/A	#N/A	#N/A	#N/A	#N/A
sp|E9Q309|CE350_MOUSE_2108	K.KTEGELSQDLDISphosPTSK.F	#N/A	#N/A	#N/A	#N/A	#N/A	#N/A	#N/A	#N/A	#N/A	#N/A	#N/A	#N/A	#N/A	#N/A	0.999	0.968	3.55698	1	#N/A	#N/A	#N/A	#N/A
sp|E9Q309|CE350_MOUSE_2197 2198_C	R.IEHLQA(SS)phosPDLSSR.K	#N/A	#N/A	#N/A	#N/A	#N/A	#N/A	#N/A	#N/A	#N/A	#N/A	0.9998	0.998	0.214658	7	#N/A	#N/A	#N/A	#N/A	#N/A	#N/A	#N/A	#N/A
sp|E9Q309|CE350_MOUSE_2221	R.DSLESAPSLSphosPVKELNAPDR.L	0.9999	0.9993	0.993	0.992	-0.0865331	0.079494	0.0830135	4	3	CENTER	0.9999	0.979	-0.474641	11	0.9995	0.831	0.0742727	2	#N/A	#N/A	#N/A	#N/A
sp|E9Q309|CE350_MOUSE_2421	R.ATGSGSphosDEEISECLGEK.S	1	0.9998	0.996	0.996	0.15611	0.282686	0.0632883	7	4	CENTER	0.9992	0.993	-0.177659	6	0.9983	0.97	-0.112035	2	0.9989	0.995	0.199239	4
sp|E9Q309|CE350_MOUSE_2450	R.LLELRSphosPTELMK.S	#N/A	#N/A	#N/A	#N/A	#N/A	#N/A	#N/A	#N/A	#N/A	#N/A	0.9943	0.967	0.00421503	4	0.9919	0.827	-0.0577253	1	#N/A	#N/A	#N/A	#N/A
sp|E9Q309|CE350_MOUSE_2452	R.SPTphosELMK.S	#N/A	#N/A	#N/A	#N/A	#N/A	#N/A	#N/A	#N/A	#N/A	#N/A	0.9579	0.96	0.840428	2	#N/A	#N/A	#N/A	#N/A	#N/A	#N/A	#N/A	#N/A
sp|E9Q309|CE350_MOUSE_2808 2809_C	R.SELEDEKEEI(SS)phosPDMCPRPESPVFGASGQEELAK.R	#N/A	#N/A	#N/A	#N/A	#N/A	#N/A	#N/A	#N/A	#N/A	#N/A	0.993	0.994	0.161547	1	#N/A	#N/A	#N/A	#N/A	#N/A	#N/A	#N/A	#N/A
sp|E9Q309|CE350_MOUSE_468	R.AESphosDPKLDVSHK.Q	1	1	0.996	0.996	0.229437	-0.601438	-0.415437	2	2	CENTER	1	0.996	-0.0332692	9	#N/A	#N/A	#N/A	#N/A	#N/A	#N/A	#N/A	#N/A
sp|E9Q309|CE350_MOUSE_874	K.AISphosPPVKEDIEDAFSAR.L	1	1	0.999	0.997	-0.616004	0.872494	0.744249	4	5	Q2	1	0.998	0.060853	25	1	0.996	0.913128	7	1	0.992	1.98992	1
sp|E9Q309|CE350_MOUSE_937	K.SPSphosPKPGGLLAQLCR.R	0.9996	0.9983	0.984	0.979	-0.32523	-0.256789	0.0342204	2	1	CENTER	#N/A	#N/A	#N/A	#N/A	#N/A	#N/A	#N/A	#N/A	#N/A	#N/A	#N/A	#N/A
sp|E9Q394|AKP13_MOUSE_1077	R.SAMEDVTVADASphosPATAEPR.K	#N/A	#N/A	#N/A	#N/A	#N/A	#N/A	#N/A	#N/A	#N/A	#N/A	0.9999	0.99	0.755227	3	#N/A	#N/A	#N/A	#N/A	#N/A	#N/A	#N/A	#N/A
sp|E9Q394|AKP13_MOUSE_1128	K.GVTDLQEVITphosPEIEPLDCK.R	#N/A	#N/A	#N/A	#N/A	#N/A	#N/A	#N/A	#N/A	#N/A	#N/A	0.9988	0.978	-0.820536	2	#N/A	#N/A	#N/A	#N/A	0.9997	0.998	2.85241	1
sp|E9Q394|AKP13_MOUSE_1214	K.QVAQASIPAEESNATTVSTQAADVPTphosRADSIEETATR.L	0.9735	0.999	0.692	0.92	-1.68931	2.80785	2.24858	4	4	Q2	0.9766	0.941	-1.12515	4	#N/A	#N/A	#N/A	#N/A	#N/A	#N/A	#N/A	#N/A
sp|E9Q394|AKP13_MOUSE_1218	K.QVAQASIPAEESNATTVSTQAADVPTRADSphosIEETATR.L	1	1	0.999	0.999	-2.13842	2.3161	2.22726	18	12	Q2	1	0.997	0.307896	24	1	0.993	0.0812511	8	#N/A	#N/A	#N/A	#N/A
sp|E9Q394|AKP13_MOUSE_1252 1253_C	K.VETQNPSL(SS)phosPETK.Q	0.9987	0.9999	0.991	0.987	0.0609813	1.0535	0.496261	2	2	NR	0.9994	0.99	0.272848	6	0.9997	0.986	0.579705	3	#N/A	#N/A	#N/A	#N/A
sp|E9Q394|AKP13_MOUSE_1253	K.VETQNPSLSSphosPETK.Q	#N/A	#N/A	#N/A	#N/A	#N/A	#N/A	#N/A	#N/A	#N/A	#N/A	0.9998	0.983	0.196736	4	#N/A	#N/A	#N/A	#N/A	#N/A	#N/A	#N/A	#N/A
sp|E9Q394|AKP13_MOUSE_1331	R.ISAASphosEEEAVGNGAATPK.M	0.9986	0.9862	0.997	0.965	0.259079	0.107783	-0.0756482	2	1	CENTER	0.9993	0.996	0.346762	13	#N/A	#N/A	#N/A	#N/A	#N/A	#N/A	#N/A	#N/A
sp|E9Q394|AKP13_MOUSE_1342	R.ISAASEEEAVGNGAATphosPK.M	1	1	0.997	0.999	0.664574	-0.964008	-0.814291	3	1	Q4	1	0.998	0.864161	11	#N/A	#N/A	#N/A	#N/A	#N/A	#N/A	#N/A	#N/A
sp|E9Q394|AKP13_MOUSE_1452	R.HSSphosHGSDVSLPQTSK.L	0.9989	0.9995	0.966	0.968	-0.162959	1.251	0.70698	3	2	NR	0.9957	0.953	0.0771548	1	#N/A	#N/A	#N/A	#N/A	0.997	0.965	0.885578	1
sp|E9Q394|AKP13_MOUSE_1455	R.HSSHGSphosDVSLPQTSK.L	1	0.9901	0.991	0.977	0.101123	-0.0395587	-0.0703409	4	2	CENTER	#N/A	#N/A	#N/A	#N/A	#N/A	#N/A	#N/A	#N/A	0.9938	0.988	0.267449	1
sp|E9Q394|AKP13_MOUSE_1473	R.NHQSphosANGFFSPGVEAPESR.E	#N/A	#N/A	#N/A	#N/A	#N/A	#N/A	#N/A	#N/A	#N/A	#N/A	0.9993	0.998	-0.114447	4	0.9977	0.499	-6.64	1	#N/A	#N/A	#N/A	#N/A
sp|E9Q394|AKP13_MOUSE_1479	Q.SANGFFSphosPGVEAPESR.E	#N/A	#N/A	#N/A	#N/A	#N/A	#N/A	#N/A	#N/A	#N/A	#N/A	0.9999	0.992	0.0287918	5	#N/A	#N/A	#N/A	#N/A	#N/A	#N/A	#N/A	#N/A
sp|E9Q394|AKP13_MOUSE_1526	R.SLSphosPFRR.H	#N/A	#N/A	#N/A	#N/A	#N/A	#N/A	#N/A	#N/A	#N/A	#N/A	0.977	0.988	-0.283593	1	#N/A	#N/A	#N/A	#N/A	#N/A	#N/A	#N/A	#N/A
sp|E9Q394|AKP13_MOUSE_1532	R.HSphosWGPGK.N	1	1	1	1	-0.452465	-0.0709229	0.190771	9	3	CENTER	1	1	0.629696	13	#N/A	#N/A	#N/A	#N/A	1	1	0.919526	3
sp|E9Q394|AKP13_MOUSE_1569	R.SFSphosLEGLTGGGVGNKPSSSLEMSSANSSELR.N	1	1	0.994	0.994	-0.151463	-0.557033	-0.202785	19	8	CENTER	0.9998	0.988	0.439516	16	#N/A	#N/A	#N/A	#N/A	#N/A	#N/A	#N/A	#N/A
sp|E9Q394|AKP13_MOUSE_1569 1593	R.SFSphosLEGLTGGGVGNKPSSSLEMSSANSphosSELR.N	#N/A	#N/A	#N/A	#N/A	#N/A	#N/A	#N/A	#N/A	#N/A	#N/A	#N/A	#N/A	#N/A	#N/A	#N/A	#N/A	#N/A	#N/A	0.9999	0.963	1.22438	1
sp|E9Q394|AKP13_MOUSE_1608	R.NPFGGEEQRNSphosLMSLSEEHLEPDQR.Q	#N/A	#N/A	#N/A	#N/A	#N/A	#N/A	#N/A	#N/A	#N/A	#N/A	0.9224	0.973	1.4073	1	#N/A	#N/A	#N/A	#N/A	#N/A	#N/A	#N/A	#N/A
sp|E9Q394|AKP13_MOUSE_1613	R.NSLMSLSphosEEHLEPDQR.Q	1	0.9999	0.996	0.994	0.127889	-0.0241287	-0.0760086	26	7	CENTER	0.9997	0.987	0.307768	13	#N/A	#N/A	#N/A	#N/A	#N/A	#N/A	#N/A	#N/A
sp|E9Q394|AKP13_MOUSE_1650	R.SKQQGFNYCTSAISSphosPLTK.S	#N/A	#N/A	#N/A	#N/A	#N/A	#N/A	#N/A	#N/A	#N/A	#N/A	0.9991	0.927	-0.496837	1	#N/A	#N/A	#N/A	#N/A	#N/A	#N/A	#N/A	#N/A
sp|E9Q394|AKP13_MOUSE_1839	R.SphosAVLLADEATAAPMFTNRR.S	1	1	0.999	0.999	-0.48726	0.282686	0.384973	4	12	CENTER	1	0.998	0.864161	25	0.9983	0.995	-0.38553	1	1	0.999	0.334563	3
sp|E9Q394|AKP13_MOUSE_1858	R.SphosQQSVSLSK.S	1	0.9982	0.994	0.99	-3.20249	-1.72074	0.740875	1	1	Q3	0.9994	0.988	2.01302	3	1	0.954	-0.95081	1	#N/A	#N/A	#N/A	#N/A
sp|E9Q394|AKP13_MOUSE_1861	R.SQQSphosVSLSK.S	#N/A	#N/A	#N/A	#N/A	#N/A	#N/A	#N/A	#N/A	#N/A	#N/A	0.9882	0.497	0.781699	2	0.9975	0.956	0.0334226	3	#N/A	#N/A	#N/A	#N/A
sp|E9Q394|AKP13_MOUSE_1869	K.SVSphosIQNITGVGNDENMSNTWK.F	0.9999	0.9999	0.988	0.99	0.0594336	-0.55635	-0.307892	5	5	CENTER	0.9998	0.98	-0.382277	9	#N/A	#N/A	#N/A	#N/A	#N/A	#N/A	#N/A	#N/A
sp|E9Q394|AKP13_MOUSE_1892	K.FLSHSphosTDSLNK.L	0.9998	0.9991	0.984	0.982	0.0661438	-0.0949243	-0.080534	30	50	CENTER	0.9998	0.975	0.060853	72	0.9994	0.927	-0.373753	3	#N/A	#N/A	#N/A	#N/A
sp|E9Q394|AKP13_MOUSE_1892 1893 1895_C	K.FLSH(ST)phosDSphosLNK.L	0.9983	0.9971	1.318	1.316	0.685038	0.603145	-0.0409468	3	4	CENTER	0.9958	1.318	0.232806	13	#N/A	#N/A	#N/A	#N/A	0.9984	1.306	-0.0100849	3
sp|E9Q394|AKP13_MOUSE_1892 1893_C	K.FLSH(ST)phosDSLNK.L	0.9997	0.9966	0.99	0.987	0.0728541	-0.135774	-0.104314	14	27	CENTER	0.998	1.308	0.060853	37	0.9995	0.986	-0.224375	14	#N/A	#N/A	#N/A	#N/A
sp|E9Q394|AKP13_MOUSE_1895	K.FLSHSTDSphosLNK.L	0.9992	0.9988	0.995	0.997	0.422004	0.0359923	-0.193006	3	7	CENTER	0.9991	0.993	0.366661	15	#N/A	#N/A	#N/A	#N/A	#N/A	#N/A	#N/A	#N/A
sp|E9Q394|AKP13_MOUSE_2308	R.DEDEGIPSphosENEEEKK.L	1	1	1	1	-0.162959	0.107715	0.135337	9	4	CENTER	1	1	-0.20934	8	#N/A	#N/A	#N/A	#N/A	0.9997	1	-1.02801	1
sp|E9Q394|AKP13_MOUSE_2361	R.DMTECSTPLPEDCSphosPTHSPR.V	0.9984	0.9999	0.992	0.996	-1.18849	1.23506	1.21178	10	3	Q2	0.9981	0.99	0.325554	2	#N/A	#N/A	#N/A	#N/A	0.9999	0.99	1.72813	2
sp|E9Q394|AKP13_MOUSE_2374	R.SNTphosEEALKGGPLMK.S	0.9989	0.9949	0.994	0.991	0.0213703	0.375479	0.177054	8	5	CENTER	0.9995	0.989	0.492192	14	0.9993	0.925	0.114041	3	#N/A	#N/A	#N/A	#N/A
sp|E9Q394|AKP13_MOUSE_2431	R.AETphosFGGFDCHQMNASK.G	1	1	0.999	0.999	-0.603531	-0.221166	0.191183	16	16	CENTER	1	0.998	0.327133	16	1	0.995	-0.142855	2	#N/A	#N/A	#N/A	#N/A
sp|E9Q394|AKP13_MOUSE_2462	R.RTESphosDSGLKK.G	0.9992	0.9995	0.992	0.994	-0.612236	0.079494	0.345865	22	17	CENTER	0.9995	0.988	0.232806	23	0.9998	0.954	-0.143455	5	0.9968	0.992	0.747202	2
sp|E9Q394|AKP13_MOUSE_2525	R.SphosASRPSSLIEQEK.Q	#N/A	#N/A	#N/A	#N/A	#N/A	#N/A	#N/A	#N/A	#N/A	#N/A	0.9796	0.944	0.470497	3	#N/A	#N/A	#N/A	#N/A	#N/A	#N/A	#N/A	#N/A
sp|E9Q394|AKP13_MOUSE_2527	R.SASphosRPSSLIEQEK.Q	0.9993	0.9994	0.99	0.988	0.127821	0.107783	-0.0100188	17	21	CENTER	0.9994	0.984	0.492192	30	0.9983	0.978	-0.355892	8	0.9986	0.984	0.0450567	7
sp|E9Q394|AKP13_MOUSE_2530 2531_C	R.SASRP(SS)phosLIEQEK.Q	0.955	0.9812	0.934	0.949	-0.110528	0.121722	0.116125	2	1	CENTER	0.9972	0.664	0.179034	3	0.9818	0.66	-0.210228	2	0.9981	0.522	0.162096	1
sp|E9Q394|AKP13_MOUSE_2663	R.IPSphosFLPNSDEFSSPSAPSVTK.S	1	0.9994	0.999	0.998	0.0796273	-0.56788	-0.323754	14	20	CENTER	0.9999	0.998	-1.04469	32	0.9991	0.996	0.0976461	22	#N/A	#N/A	#N/A	#N/A
sp|E9Q394|AKP13_MOUSE_2684	K.SGSphosLDSELSVSPK.R	0.9999	0.9987	0.996	0.991	0.214408	-0.0320087	-0.123208	9	32	CENTER	0.9996	0.991	0.242698	36	0.9996	0.985	-0.230903	8	#N/A	#N/A	#N/A	#N/A
sp|E9Q394|AKP13_MOUSE_2684 2692	K.SGSphosLDSELSVSphosPK.R	#N/A	#N/A	#N/A	#N/A	#N/A	#N/A	#N/A	#N/A	#N/A	#N/A	1	0.982	0.678605	7	0.9999	0.785	0.309057	3	#N/A	#N/A	#N/A	#N/A
sp|E9Q394|AKP13_MOUSE_2692	K.SGSLDSELSVSphosPK.R	1	0.9999	0.997	0.993	-0.0560437	-0.102984	-0.0234702	21	23	CENTER	1	0.994	0.232806	50	1	0.988	0.0812511	14	#N/A	#N/A	#N/A	#N/A
sp|E9Q394|AKP13_MOUSE_442 443_C	R.(SS)phosVLQDAMVTEPDACQHSSGR.E	#N/A	#N/A	#N/A	#N/A	#N/A	#N/A	#N/A	#N/A	#N/A	#N/A	1	1	0.864161	11	#N/A	#N/A	#N/A	#N/A	#N/A	#N/A	#N/A	#N/A
sp|E9Q394|AKP13_MOUSE_487	K.AGELEHSLLTphosPDATTQNNKPQVGEGTK.E	1	1	0.995	0.998	-6.46954	2.67395	4.57174	4	3	Q2	0.9999	0.995	0.397943	10	#N/A	#N/A	#N/A	#N/A	0.9997	0.996	3.14192	5
sp|E9Q394|AKP13_MOUSE_582 583_C	R.GCEGGTTSDQ(SS)phosPVLPAAAIENK.V	1	0.9998	0.998	0.998	-0.744825	-0.274937	0.234944	6	1	CENTER	0.9994	0.994	0.179034	9	#N/A	#N/A	#N/A	#N/A	0.9995	0.98	1.06392	3
sp|E9Q394|AKP13_MOUSE_777 778_C	K.ELAPDQVSPPA(SS)phosFSLASSPESESVTKDDALSLVPSQK.E	0.9999	0.9995	0.85	0.994	-1.9439	-1.1864	0.378751	5	5	Q3	0.9999	0.994	0.144269	9	0.9993	0.906	-0.247547	4	#N/A	#N/A	#N/A	#N/A
sp|E9Q394|AKP13_MOUSE_809	K.GTATphosPQLHR.T	0.9609	0.9914	0.988	0.983	0.275162	0.079494	-0.0978341	1	1	CENTER	0.9401	0.982	-2.65605	2	#N/A	#N/A	#N/A	#N/A	#N/A	#N/A	#N/A	#N/A
sp|E9Q394|AKP13_MOUSE_921	R.AMSphosCSSVK.E	0.9887	0.9988	0.995	0.994	-1.09557	0.0651387	0.580354	2	2	NR	0.9947	0.967	2.53659	1	#N/A	#N/A	#N/A	#N/A	#N/A	#N/A	#N/A	#N/A
sp|E9Q3C1|C2CD2_MOUSE_436	R.ATPLNSESphosPVR.T	0.999	0.9918	0.983	0.607	-1.11642	0.535805	0.82611	3	2	Q2	0.9996	0.969	0.214658	3	#N/A	#N/A	#N/A	#N/A	#N/A	#N/A	#N/A	#N/A
sp|E9Q3C1|C2CD2_MOUSE_440	R.ATPLNSESPVRTphosPVTVK.V	#N/A	#N/A	#N/A	#N/A	#N/A	#N/A	#N/A	#N/A	#N/A	#N/A	0.9976	0.987	-0.346057	3	#N/A	#N/A	#N/A	#N/A	#N/A	#N/A	#N/A	#N/A
sp|E9Q3C1|C2CD2_MOUSE_492	R.QLSphosESSKLK.L	#N/A	#N/A	#N/A	#N/A	#N/A	#N/A	#N/A	#N/A	#N/A	#N/A	0.9979	0.987	0.22396	2	#N/A	#N/A	#N/A	#N/A	#N/A	#N/A	#N/A	#N/A
sp|E9Q3C1|C2CD2_MOUSE_649	K.DPGLSQSphosHNDLVFLQQPEGR.Q	0.9998	0.9996	0.986	0.974	1.1419	-0.651089	-0.896492	1	2	Q4	#N/A	#N/A	#N/A	#N/A	#N/A	#N/A	#N/A	#N/A	#N/A	#N/A	#N/A	#N/A
sp|E9Q3E1|AL3B2_MOUSE_291 292_C	R.FYGDNPQ(TS)phosPNLGR.L	#N/A	#N/A	#N/A	#N/A	#N/A	#N/A	#N/A	#N/A	#N/A	#N/A	0.998	1	-0.416859	2	#N/A	#N/A	#N/A	#N/A	#N/A	#N/A	#N/A	#N/A
sp|E9Q3L2|PI4KA_MOUSE_1439	R.SphosNLDITVGSR.Q	#N/A	#N/A	#N/A	#N/A	#N/A	#N/A	#N/A	#N/A	#N/A	#N/A	0.9999	0.997	-0.463414	9	1	0.994	0.36716	5	#N/A	#N/A	#N/A	#N/A
sp|E9Q3L2|PI4KA_MOUSE_1837	R.SDAEDECFSphosQEADGK.K	0.9997	1	0.999	0.999	-6.46954	-4.57872	0.945409	1	1	Q3	1	0.995	0.232806	3	#N/A	#N/A	#N/A	#N/A	0.9926	0.998	6.17434	2
sp|E9Q3L2|PI4KA_MOUSE_233	R.RRSphosFNDFR.S	1	1	1	1	-0.150724	0.454705	0.302715	6	3	CENTER	1	1	-0.0633264	5	#N/A	#N/A	#N/A	#N/A	#N/A	#N/A	#N/A	#N/A
sp|E9Q3L2|PI4KA_MOUSE_253	R.SILPSNLLTVCQEGTphosLKR.K	0.9969	1	0.998	0.998	-0.139875	-1.60966	-0.734894	1	2	NR	1	0.995	-0.485781	11	0.9898	0.959	0.44846	1	0.9988	0.994	-0.991938	1
sp|E9Q3L2|PI4KA_MOUSE_258	K.RKTphosSSVSSISQVSPER.G	#N/A	#N/A	#N/A	#N/A	#N/A	#N/A	#N/A	#N/A	#N/A	#N/A	0.9653	0.929	-0.582355	1	#N/A	#N/A	#N/A	#N/A	#N/A	#N/A	#N/A	#N/A
sp|E9Q3L2|PI4KA_MOUSE_258 259 260_C	K.RK(TSS)phosVSSISQVSPER.G	0.9997	0.9994	0.999	0.999	-0.560718	-0.0244553	0.268132	9	16	CENTER	0.9992	1.176	-0.405928	25	0.9952	0.939	0.253204	3	0.9993	0.996	-1.15576	5
sp|E9Q3L2|PI4KA_MOUSE_259	R.KTSphosSVSSISQVSPER.G	0.9997	0.9999	0.986	0.995	-0.335426	0.189467	0.262446	5	9	CENTER	0.9998	0.992	-0.388116	18	#N/A	#N/A	#N/A	#N/A	0.9996	0.994	-0.273041	2
sp|E9Q3L2|PI4KA_MOUSE_260	K.TSSphosVSSISQVSPER.G	0.9974	0.9998	0.985	0.995	-0.840275	0.328173	0.584224	4	7	CENTER	0.9994	0.989	-0.0180024	7	0.9988	0.971	-0.0513884	2	0.9987	0.993	0.311843	1
sp|E9Q3L2|PI4KA_MOUSE_262 263_C	R.KTSSV(SS)phosISQVSPER.G	0.9977	0.9988	0.98	0.95	0.194522	-0.135774	-0.165148	4	3	CENTER	0.9982	0.877	-0.358231	15	0.8189	0.466	-0.31338	1	0.9985	0.93	0.83839	2
sp|E9Q3L2|PI4KA_MOUSE_263	R.KTSSVSSphosISQVSPER.G	#N/A	#N/A	#N/A	#N/A	#N/A	#N/A	#N/A	#N/A	#N/A	#N/A	0.9957	0.971	-0.249527	2	#N/A	#N/A	#N/A	#N/A	0.9993	0.957	0.919526	1
sp|E9Q3L2|PI4KA_MOUSE_265	K.TSSVSSISphosQVSPER.G	#N/A	#N/A	#N/A	#N/A	#N/A	#N/A	#N/A	#N/A	#N/A	#N/A	0.9991	0.984	-0.0180024	4	#N/A	#N/A	#N/A	#N/A	#N/A	#N/A	#N/A	#N/A
sp|E9Q3L2|PI4KA_MOUSE_268	K.TSSVSSISQVSphosPER.G	1	1	0.996	0.994	-1.06518	0.079494	0.572337	6	5	NR	0.9999	0.995	-0.0633264	19	0.9999	0.982	-0.378198	2	0.9998	0.993	0.429407	2
sp|E9Q401|RYR2_MOUSE_1349	K.TphosAHGHLVPDR.L	0.9723	0.9456	1	1	-6.46954	-5.57872	0.445409	1	1	Q3	#N/A	#N/A	#N/A	#N/A	#N/A	#N/A	#N/A	#N/A	#N/A	#N/A	#N/A	#N/A
sp|E9Q414|APOB_MOUSE_2110 2115	K.YphosRAALSphosRLPQQIHH.Y	#N/A	#N/A	#N/A	#N/A	#N/A	#N/A	#N/A	#N/A	#N/A	#N/A	1	1	6.39908	1	#N/A	#N/A	#N/A	#N/A	#N/A	#N/A	#N/A	#N/A
sp|E9Q4F7|ANR11_MOUSE_1070	R.KASphosFDQLR.E	1	0.9999	1	1	-0.709156	0.770011	0.739583	6	9	Q2	1	1	-0.283593	31	1	1	0.114041	8	#N/A	#N/A	#N/A	#N/A
sp|E9Q4F7|ANR11_MOUSE_1219 1222	R.KERASphosADSphosAPEK.K	0.9794	0.9825	1	1	1.68504	6.64	2.47748	1	3	Q1	0.9791	1	-6.64	2	#N/A	#N/A	#N/A	#N/A	#N/A	#N/A	#N/A	#N/A
sp|E9Q4F7|ANR11_MOUSE_1333	K.ARDSphosACLSEK.L	#N/A	#N/A	#N/A	#N/A	#N/A	#N/A	#N/A	#N/A	#N/A	#N/A	0.9996	0.965	6.39908	1	#N/A	#N/A	#N/A	#N/A	#N/A	#N/A	#N/A	#N/A
sp|E9Q4F7|ANR11_MOUSE_1623	K.SphosLDFPSKK.A	0.9998	0.9972	0.989	0.988	-3.06985	1.42691	2.24838	1	1	Q2	0.9991	0.979	-0.321395	3	#N/A	#N/A	#N/A	#N/A	#N/A	#N/A	#N/A	#N/A
sp|E9Q4F7|ANR11_MOUSE_1676	K.EVLPASphosPR.T	1	1	1	1	0.306526	-0.135774	-0.22115	5	7	CENTER	1	1	-0.179228	22	1	1	0.089402	8	#N/A	#N/A	#N/A	#N/A
sp|E9Q4F7|ANR11_MOUSE_1763	R.FSVASSVVSENAAGQTphosPTRPISTNLYR.S	0.9999	1	0.991	0.989	0.100076	0.135528	0.0177262	7	3	CENTER	0.9999	0.972	-0.5971	8	0.9996	0.845	-0.38553	1	#N/A	#N/A	#N/A	#N/A
sp|E9Q4F7|ANR11_MOUSE_1777	R.SISphosVDIR.R	0.9999	0.9989	0.995	0.993	0.0594336	-0.0868644	-0.073149	7	13	CENTER	0.9998	0.992	0.0447333	29	0.9989	0.971	-0.184482	2	0.9961	0.993	-0.0457088	3
sp|E9Q4F7|ANR11_MOUSE_1783	R.RTphosPEEEFSAGDKLFR.Q	1	1	0.968	0.998	-3.08805	3.54735	3.3177	1	2	Q2	1	0.997	-0.898042	9	1	0.984	0.0651314	1	1	0.944	-0.443044	1
sp|E9Q4F7|ANR11_MOUSE_1799	R.QQSphosVPAPSSFDSPVQHLLEEK.A	0.9997	0.9997	0.999	0.999	-0.456953	0.121722	0.289338	14	22	CENTER	0.9995	0.998	-0.135839	43	0.9999	0.995	-0.0429283	11	#N/A	#N/A	#N/A	#N/A
sp|E9Q4F7|ANR11_MOUSE_1799 1804 1805_C	R.QQSphosVPAP(SS)phosFDSPVQHLLEEK.A	0.9957	0.9701	0.992	0.994	0.15611	-0.21221	-0.18416	1	4	CENTER	0.999	1	-0.149914	13	#N/A	#N/A	#N/A	#N/A	#N/A	#N/A	#N/A	#N/A
sp|E9Q4F7|ANR11_MOUSE_1799 1808	R.QQSphosVPAPSSFDSphosPVQHLLEEK.A	#N/A	#N/A	#N/A	#N/A	#N/A	#N/A	#N/A	#N/A	#N/A	#N/A	0.9998	0.967	-0.308849	2	#N/A	#N/A	#N/A	#N/A	0.9999	0.993	-0.0804742	1
sp|E9Q4F7|ANR11_MOUSE_1808	R.QQSVPAPSSFDSphosPVQHLLEEK.A	0.9999	0.9995	0.984	0.991	-0.116416	-0.663856	-0.27372	5	4	CENTER	0.9998	0.955	-0.183199	8	#N/A	#N/A	#N/A	#N/A	#N/A	#N/A	#N/A	#N/A
sp|E9Q4F7|ANR11_MOUSE_1832	K.FACLSphosPGYYSPDYGIPSPK.V	#N/A	#N/A	#N/A	#N/A	#N/A	#N/A	#N/A	#N/A	#N/A	#N/A	0.9999	0.996	-0.776297	9	#N/A	#N/A	#N/A	#N/A	#N/A	#N/A	#N/A	#N/A
sp|E9Q4F7|ANR11_MOUSE_1832 1835 1836 1837_C	K.FACLSphosPG(YYS)phosPDYGIPSPK.V	#N/A	#N/A	#N/A	#N/A	#N/A	#N/A	#N/A	#N/A	#N/A	#N/A	#N/A	#N/A	#N/A	#N/A	0.9929	1.194	0.164667	1	#N/A	#N/A	#N/A	#N/A
sp|E9Q4F7|ANR11_MOUSE_2009	K.HFCPGESLHSTTPGPYSAAEPTYPVSphosPGSYPLPAPEPALEEVK.D	0.9992	0.9988	0.998	0.997	-1.50309	-0.0868644	0.708114	3	3	NR	0.9978	0.992	-0.0483761	6	#N/A	#N/A	#N/A	#N/A	#N/A	#N/A	#N/A	#N/A
sp|E9Q4F7|ANR11_MOUSE_2057	R.LESFFSphosNCK.S	#N/A	#N/A	#N/A	#N/A	#N/A	#N/A	#N/A	#N/A	#N/A	#N/A	#N/A	#N/A	#N/A	#N/A	#N/A	#N/A	#N/A	#N/A	0.9984	0.926	3.14192	1
sp|E9Q4F7|ANR11_MOUSE_2139	K.DASphosDVEAEAAK.A	#N/A	#N/A	#N/A	#N/A	#N/A	#N/A	#N/A	#N/A	#N/A	#N/A	#N/A	#N/A	#N/A	#N/A	1	1	-0.420295	1	#N/A	#N/A	#N/A	#N/A
sp|E9Q4F7|ANR11_MOUSE_2354	K.GRASphosEEEDAQAQHPR.K	1	1	1	1	-0.190768	0.476565	0.333667	2	1	CENTER	1	1	-0.889678	2	#N/A	#N/A	#N/A	#N/A	1	1	0.453862	2
sp|E9Q4F7|ANR11_MOUSE_276	K.VANSphosPTMVNLLLGK.G	0.9981	0.9988	0.991	0.994	-0.0620783	0.0651387	0.0636085	2	2	CENTER	0.9982	0.985	-0.218301	3	#N/A	#N/A	#N/A	#N/A	#N/A	#N/A	#N/A	#N/A
sp|E9Q4F7|ANR11_MOUSE_379	K.ANSphosFISIPK.M	#N/A	#N/A	#N/A	#N/A	#N/A	#N/A	#N/A	#N/A	#N/A	#N/A	0.9999	0.982	-1.12875	1	#N/A	#N/A	#N/A	#N/A	#N/A	#N/A	#N/A	#N/A
sp|E9Q4F7|ANR11_MOUSE_505	K.GSphosPLVLK.D	#N/A	#N/A	#N/A	#N/A	#N/A	#N/A	#N/A	#N/A	#N/A	#N/A	0.9617	1	-1.05587	1	#N/A	#N/A	#N/A	#N/A	#N/A	#N/A	#N/A	#N/A
sp|E9Q4F7|ANR11_MOUSE_609	R.GVLQSAPSphosEKR.S	0.9999	1	0.994	0.992	0.192288	0.334159	0.0709358	6	10	CENTER	1	0.991	-0.0025724	15	0.9993	0.887	0.650094	1	0.9684	0.515	0.10239	1
sp|E9Q4F7|ANR11_MOUSE_653	K.GQCSVSphosQELK.L	0.9814	0.9965	0.86	0.935	-5.79347	6.27782	6.03565	1	2	Q2	0.999	0.975	-0.0329494	12	#N/A	#N/A	#N/A	#N/A	#N/A	#N/A	#N/A	#N/A
sp|E9Q4F7|ANR11_MOUSE_838	K.FSLSphosDDQQER.W	1	0.9979	0.99	0.995	-0.273142	-1.93486	-0.83086	1	1	NR	0.9997	0.99	-0.54771	6	0.9965	0.977	0.217135	5	#N/A	#N/A	#N/A	#N/A
sp|E9Q4F7|ANR11_MOUSE_961	R.IRSphosEEVHREDLK.E	#N/A	#N/A	#N/A	#N/A	#N/A	#N/A	#N/A	#N/A	#N/A	#N/A	0.9998	1	0.470497	1	#N/A	#N/A	#N/A	#N/A	#N/A	#N/A	#N/A	#N/A
sp|E9Q4N7|ARI1B_MOUSE_1034 1035 1036 1037 1038 1039 1048_C	K.(SSSSSTT)phosGEK.L	#N/A	#N/A	#N/A	#N/A	#N/A	#N/A	#N/A	#N/A	#N/A	#N/A	0.9816	0.999	-1.06333	3	#N/A	#N/A	#N/A	#N/A	#N/A	#N/A	#N/A	#N/A
sp|E9Q4N7|ARI1B_MOUSE_1039	K.TPSSphosPKSSSSSTTGEK.L	#N/A	#N/A	#N/A	#N/A	#N/A	#N/A	#N/A	#N/A	#N/A	#N/A	0.9989	0.959	0.0130245	2	#N/A	#N/A	#N/A	#N/A	#N/A	#N/A	#N/A	#N/A
sp|E9Q4N7|ARI1B_MOUSE_1080	R.GSphosPVSSLPAVGK.K	0.9997	1	0.992	0.959	-0.213574	0.0937078	0.153641	2	4	CENTER	1	0.983	-0.838453	9	#N/A	#N/A	#N/A	#N/A	#N/A	#N/A	#N/A	#N/A
sp|E9Q4N7|ARI1B_MOUSE_1226 1227 1228 1230_C	R.(SST)phosVSphosVHDPFSDVSDSAYPK.R	#N/A	#N/A	#N/A	#N/A	#N/A	#N/A	#N/A	#N/A	#N/A	#N/A	0.9981	1.481	0.661442	2	#N/A	#N/A	#N/A	#N/A	#N/A	#N/A	#N/A	#N/A
sp|E9Q4N7|ARI1B_MOUSE_1226 1227 1228_C	R.(SST)phosVSVHDPFSDVSDSAYPK.R	0.9997	0.9997	0.998	0.999	-0.364352	0.202642	0.283497	8	27	CENTER	1	0.996	0.703696	31	0.9915	0.942	-0.966577	3	0.9889	0.747	0.504488	1
sp|E9Q4N7|ARI1B_MOUSE_1228 1230	R.SSTphosVSphosVHDPFSDVSDSAYPK.R	#N/A	#N/A	#N/A	#N/A	#N/A	#N/A	#N/A	#N/A	#N/A	#N/A	0.9974	0.912	0.729231	1	#N/A	#N/A	#N/A	#N/A	#N/A	#N/A	#N/A	#N/A
sp|E9Q4N7|ARI1B_MOUSE_1550	R.APSphosPASFQR.S	1	1	0.998	0.998	0.134858	-0.152453	-0.143655	28	25	CENTER	1	0.997	0.060853	66	1	0.99	-0.275905	6	#N/A	#N/A	#N/A	#N/A
sp|E9Q4N7|ARI1B_MOUSE_1563	R.MSphosPSKSPFLPTMK.M	0.9994	0.999	0.997	0.998	0.456769	-0.103075	-0.279922	22	14	CENTER	0.9997	0.996	0.179034	38	0.9993	0.991	-0.397212	5	0.9996	0.996	-0.28807	7
sp|E9Q4N7|ARI1B_MOUSE_1756 1757_C	K.(SS)phosPALAAPDASVDPK.E	0.9998	0.9999	1	1	-0.168661	0.0135652	0.0911132	20	34	CENTER	1	1	-0.667976	52	0.9998	0.998	-0.25037	14	0.9998	1	-0.416077	2
sp|E9Q4N7|ARI1B_MOUSE_1766	K.SSPALAAPDASphosVDPK.E	1	1	0.998	0.996	-0.0638007	0.465677	0.264739	2	1	CENTER	1	0.998	-0.149914	4	#N/A	#N/A	#N/A	#N/A	#N/A	#N/A	#N/A	#N/A
sp|E9Q4N7|ARI1B_MOUSE_1772	K.SSPALAAPDASVDPKETphosPK.Q	0.9994	0.9992	0.997	0.998	0.51054	-0.07731	-0.293925	2	2	CENTER	1	0.997	-0.518696	7	1	0.991	1.09755	1	#N/A	#N/A	#N/A	#N/A
sp|E9Q4N7|ARI1B_MOUSE_1860	K.ELEGKGDSphosEEQPEK.S	1	1	1	1	-6.46954	5.2583	5.86392	1	2	Q2	0.998	1	-0.370304	1	0.9863	1	1.13072	1	#N/A	#N/A	#N/A	#N/A
sp|E9Q4N7|ARI1B_MOUSE_454	R.SHPAMSphosPGTPGPTMGR.S	0.9999	0.9998	0.996	0.992	-0.960466	0.254172	0.607319	13	9	CENTER	0.9999	0.996	0.309822	14	0.9993	0.752	-0.050175	2	0.9996	0.995	0.639418	5
sp|E9Q4N7|ARI1B_MOUSE_587	R.YQPQQDMSphosQEGYGTR.S	0.999	0.9981	0.983	0.994	-3.67251	2.10076	2.88664	1	1	Q2	#N/A	#N/A	#N/A	#N/A	#N/A	#N/A	#N/A	#N/A	0.9945	0.982	4.31184	1
sp|E9Q4N7|ARI1B_MOUSE_595	R.SphosQPPLAPGK.S	0.9996	0.9997	1	1	-2.29681	2.37543	2.33612	3	6	Q2	0.9998	1	1.04473	6	0.9908	1	0.802097	1	#N/A	#N/A	#N/A	#N/A
sp|E9Q4N7|ARI1B_MOUSE_980	K.ADGKEEGVSphosQPESK.S	0.9965	0.9823	0.981	0.997	-6.29011	6.64	6.46506	3	1	Q2	0.9978	0.996	-0.571938	15	#N/A	#N/A	#N/A	#N/A	0.9663	0.649	6.17434	1
sp|E9Q4Z2|ACACB_MOUSE_1901	R.GSphosGMIAGEASLAYEK.T	#N/A	#N/A	#N/A	#N/A	#N/A	#N/A	#N/A	#N/A	#N/A	#N/A	0.995	0.968	-0.346057	2	#N/A	#N/A	#N/A	#N/A	#N/A	#N/A	#N/A	#N/A
sp|E9Q555|RN213_MOUSE_252	K.KVPPIDAAASphosPVK.T	#N/A	#N/A	#N/A	#N/A	#N/A	#N/A	#N/A	#N/A	#N/A	#N/A	0.9999	1	0.251184	1	#N/A	#N/A	#N/A	#N/A	#N/A	#N/A	#N/A	#N/A
sp|E9Q555|RN213_MOUSE_274	R.KPKPSPVSphosPVASK.H	0.9992	0.9999	0.982	0.998	0.259732	0.328173	0.0342204	2	3	CENTER	0.9998	0.993	0.227164	6	#N/A	#N/A	#N/A	#N/A	#N/A	#N/A	#N/A	#N/A
sp|E9Q555|RN213_MOUSE_44 45 46_C	K.NDNTLVV(SST)phosPEGK.T	#N/A	#N/A	#N/A	#N/A	#N/A	#N/A	#N/A	#N/A	#N/A	#N/A	0.9997	0.996	0.232806	1	#N/A	#N/A	#N/A	#N/A	#N/A	#N/A	#N/A	#N/A
sp|E9Q555|RN213_MOUSE_581	K.SGESphosLPADCPVR.S	#N/A	#N/A	#N/A	#N/A	#N/A	#N/A	#N/A	#N/A	#N/A	#N/A	0.9924	0.989	0.215786	2	#N/A	#N/A	#N/A	#N/A	#N/A	#N/A	#N/A	#N/A
sp|E9Q557|DESP_MOUSE_2219	R.SphosMSFQGIR.Q	#N/A	#N/A	#N/A	#N/A	#N/A	#N/A	#N/A	#N/A	#N/A	#N/A	0.9022	0.945	-6.64	1	#N/A	#N/A	#N/A	#N/A	#N/A	#N/A	#N/A	#N/A
sp|E9Q5C9|NOLC1_MOUSE_212	K.AEAKPGTphosPAK.A	1	1	1	1	0.439282	-0.470193	-0.454737	3	3	CENTER	1	1	0.407303	5	#N/A	#N/A	#N/A	#N/A	#N/A	#N/A	#N/A	#N/A
sp|E9Q5C9|NOLC1_MOUSE_394	K.SphosPKPAVTPK.P	#N/A	#N/A	#N/A	#N/A	#N/A	#N/A	#N/A	#N/A	#N/A	#N/A	1	0.989	0.492192	7	1	0.993	0.700936	2	#N/A	#N/A	#N/A	#N/A
sp|E9Q5C9|NOLC1_MOUSE_503 504_C	K.AAGGAV(ST)phosPAPGK.K	#N/A	#N/A	#N/A	#N/A	#N/A	#N/A	#N/A	#N/A	#N/A	#N/A	1	1	-0.0927702	1	#N/A	#N/A	#N/A	#N/A	#N/A	#N/A	#N/A	#N/A
sp|E9Q5C9|NOLC1_MOUSE_554	K.ANGTPASphosLNGK.A	#N/A	#N/A	#N/A	#N/A	#N/A	#N/A	#N/A	#N/A	#N/A	#N/A	1	0.995	1.72923	1	0.9979	0.987	1.36298	2	#N/A	#N/A	#N/A	#N/A
sp|E9Q5C9|NOLC1_MOUSE_563	K.AAKESphosEEEEEEEETEEK.K	1	1	0.998	0.999	-0.0498518	-0.0395587	0.00514654	42	29	CENTER	1	0.998	0.536586	84	1	0.997	0.0334226	3	1	0.999	-0.250379	14
sp|E9Q5C9|NOLC1_MOUSE_594	K.QNETphosADEATTPQAK.K	1	1	0.993	0.998	0.814321	-0.221595	-0.517958	5	4	CENTER	#N/A	#N/A	#N/A	#N/A	#N/A	#N/A	#N/A	#N/A	1	0.988	-0.0100849	1
sp|E9Q5C9|NOLC1_MOUSE_610 613	K.LETphosPNTphosFPK.R	#N/A	#N/A	#N/A	#N/A	#N/A	#N/A	#N/A	#N/A	#N/A	#N/A	0.9999	1	1.04473	1	#N/A	#N/A	#N/A	#N/A	#N/A	#N/A	#N/A	#N/A
sp|E9Q5C9|NOLC1_MOUSE_613	K.LETPNTphosFPK.R	#N/A	#N/A	#N/A	#N/A	#N/A	#N/A	#N/A	#N/A	#N/A	#N/A	0.9944	0.978	-0.720801	1	#N/A	#N/A	#N/A	#N/A	#N/A	#N/A	#N/A	#N/A
sp|E9Q5C9|NOLC1_MOUSE_625 626_C	R.RA(SS)phosPFR.R	0.9982	0.9978	1	1	0.223434	-0.446496	-0.334965	6	2	CENTER	0.9979	1	0.327133	7	0.9995	1	0.347531	9	0.9938	1	-0.332013	3
sp|E9Q5C9|NOLC1_MOUSE_626	R.ASSphosPFRR.V	0.9929	0.9978	0.982	0.968	-0.104542	-0.754089	-0.324774	5	2	CENTER	0.9562	0.976	0.0304487	4	#N/A	#N/A	#N/A	#N/A	#N/A	#N/A	#N/A	#N/A
sp|E9Q5C9|NOLC1_MOUSE_646	R.VADNSphosFDAK.R	1	1	1	1	-0.59507	2.10959	1.35233	7	4	Q2	1	1	1.14427	20	1	1	0.913128	9	#N/A	#N/A	#N/A	#N/A
sp|E9Q5C9|NOLC1_MOUSE_689	R.GGSphosISVQVNSVK.F	#N/A	#N/A	#N/A	#N/A	#N/A	#N/A	#N/A	#N/A	#N/A	#N/A	#N/A	#N/A	#N/A	#N/A	0.9971	0.979	0.0976461	2	#N/A	#N/A	#N/A	#N/A
sp|E9Q5C9|NOLC1_MOUSE_701	R.GGSISVQVNSVKFDSphosE.-	1	0.9979	0.998	0.998	0.338588	0.363797	0.0126047	27	3	CENTER	0.9987	0.995	0.53941	10	1	0.995	0.199433	16	#N/A	#N/A	#N/A	#N/A
sp|E9Q5F9|SETD2_MOUSE_1062 1063_C	K.NSTLPMEE(TS)phosPCSSR.S	#N/A	#N/A	#N/A	#N/A	#N/A	#N/A	#N/A	#N/A	#N/A	#N/A	0.9991	0.992	-0.177659	5	#N/A	#N/A	#N/A	#N/A	#N/A	#N/A	#N/A	#N/A
sp|E9Q5F9|SETD2_MOUSE_1063	K.NSTLPMEETSphosPCSSR.S	0.9997	0.9988	0.98	0.963	-0.424084	-6.44121	-3.00857	3	1	NR	#N/A	#N/A	#N/A	#N/A	#N/A	#N/A	#N/A	#N/A	#N/A	#N/A	#N/A	#N/A
sp|E9Q5F9|SETD2_MOUSE_1101	K.GCSphosQTEKYFLHK.G	#N/A	#N/A	#N/A	#N/A	#N/A	#N/A	#N/A	#N/A	#N/A	#N/A	0.9786	0.986	0.0447333	1	#N/A	#N/A	#N/A	#N/A	#N/A	#N/A	#N/A	#N/A
sp|E9Q5F9|SETD2_MOUSE_1152	R.SphosDHLGHLNPEDTLR.A	1	1	0.996	0.999	-1.24792	-0.671827	0.288047	2	3	Q3	1	0.996	1.32345	2	#N/A	#N/A	#N/A	#N/A	#N/A	#N/A	#N/A	#N/A
sp|E9Q5F9|SETD2_MOUSE_1177 1178_C	K.TSRPQELPV(YS)phosDDFEDLPNK.S	#N/A	#N/A	#N/A	#N/A	#N/A	#N/A	#N/A	#N/A	#N/A	#N/A	0.9958	0.998	0.370149	2	#N/A	#N/A	#N/A	#N/A	#N/A	#N/A	#N/A	#N/A
sp|E9Q5F9|SETD2_MOUSE_1209	K.TELSphosFSSSCDISR.M	#N/A	#N/A	#N/A	#N/A	#N/A	#N/A	#N/A	#N/A	#N/A	#N/A	0.9993	0.99	0.232806	3	#N/A	#N/A	#N/A	#N/A	#N/A	#N/A	#N/A	#N/A
sp|E9Q5F9|SETD2_MOUSE_1211 1212 1213_C	K.TELSF(SSS)phosCDISR.M	0.9992	0.9975	0.997	0.996	-0.283711	0.398562	0.341137	1	3	CENTER	0.9823	0.999	-0.191334	1	0.9976	0.996	1.03376	4	#N/A	#N/A	#N/A	#N/A
sp|E9Q5F9|SETD2_MOUSE_1213	K.TELSFSSSphosCDISR.M	0.9992	0.9977	0.958	0.901	-0.283711	0.375479	0.329595	1	1	CENTER	#N/A	#N/A	#N/A	#N/A	#N/A	#N/A	#N/A	#N/A	#N/A	#N/A	#N/A	#N/A
sp|E9Q5F9|SETD2_MOUSE_131 132_C	K.MDAGDTFPATEE(SS)phosPPK.S	0.9998	0.9996	0.998	0.993	-0.185679	0.119986	0.152833	9	4	CENTER	1	0.996	-0.440694	15	#N/A	#N/A	#N/A	#N/A	#N/A	#N/A	#N/A	#N/A
sp|E9Q5F9|SETD2_MOUSE_132	K.MDAGDTFPATEESSphosPPK.S	1	0.9999	0.978	0.982	-0.174364	-0.0169801	0.0786918	11	8	CENTER	1	0.947	-0.257771	8	#N/A	#N/A	#N/A	#N/A	#N/A	#N/A	#N/A	#N/A
sp|E9Q5F9|SETD2_MOUSE_1325 1326_C	R.SGSHF(SS)phosPSNK.F	0.9989	0.997	0.996	0.996	0.244465	-0.628096	-0.43628	5	4	CENTER	0.998	0.996	2.21466	5	0.9986	0.992	-0.085066	2	#N/A	#N/A	#N/A	#N/A
sp|E9Q5F9|SETD2_MOUSE_1326	R.SGSHFSSphosPSNK.F	0.9956	0.9993	0.972	0.99	-0.0898091	-0.349899	-0.130045	2	5	CENTER	0.9995	0.981	0.326475	8	0.9979	0.958	-0.0128711	1	0.9923	0.979	0.131968	2
sp|E9Q5F9|SETD2_MOUSE_1340	K.DKGSphosVQAPEISSNSIK.D	1	1	0.999	0.999	0.366912	-0.349899	-0.358406	2	6	CENTER	1	0.997	0.0287918	5	1	0.99	1.34753	1	#N/A	#N/A	#N/A	#N/A
sp|E9Q5F9|SETD2_MOUSE_1817 1818 1819_C	K.TAVPQLSEGDG(YSS)phosENTSR.A	0.9999	0.9999	0.996	0.995	-0.927146	0.968177	0.947661	10	3	Q2	0.9997	0.993	0.449124	12	0.9997	0.99	0.417469	6	0.9989	0.96	1.14192	4
sp|E9Q5F9|SETD2_MOUSE_1819	K.TAVPQLSEGDGYSSphosENTSR.A	#N/A	#N/A	#N/A	#N/A	#N/A	#N/A	#N/A	#N/A	#N/A	#N/A	0.9997	0.917	0.346762	1	0.9938	0.972	0.290198	1	#N/A	#N/A	#N/A	#N/A
sp|E9Q5F9|SETD2_MOUSE_1827	R.AHTphosPLNTPDPSAK.P	1	1	0.999	0.999	-0.262495	-0.119286	0.0716043	7	11	CENTER	0.9996	0.996	0.232806	9	0.9886	0.986	-1.56968	2	1	0.998	0.10239	6
sp|E9Q5F9|SETD2_MOUSE_1862	K.IISENSphosMDSAVSDVTSELECK.D	#N/A	#N/A	#N/A	#N/A	#N/A	#N/A	#N/A	#N/A	#N/A	#N/A	0.9997	0.985	-0.177659	9	#N/A	#N/A	#N/A	#N/A	#N/A	#N/A	#N/A	#N/A
sp|E9Q5F9|SETD2_MOUSE_1925 1926_C	K.VESEATIEVSKLP(TS)phosEPEADTETEPK.D	#N/A	#N/A	#N/A	#N/A	#N/A	#N/A	#N/A	#N/A	#N/A	#N/A	0.9986	0.998	-0.10727	13	0.6922	0.398	-0.129516	1	0.9975	0.994	0.267449	1
sp|E9Q5F9|SETD2_MOUSE_1926	K.LPTSphosEPEADTETEPK.D	0.9993	0.9985	0.987	0.995	-0.812806	0.0651387	0.438972	4	2	CENTER	0.9976	0.949	0.0936429	3	#N/A	#N/A	#N/A	#N/A	0.9989	0.919	0.267449	1
sp|E9Q5F9|SETD2_MOUSE_2053 2055	R.RGSphosLSphosPPSSAYER.G	1	1	0.998	0.997	-0.560614	-0.0868644	0.236875	18	20	CENTER	1	0.996	0.0771548	48	0.9985	0.696	0.309057	1	1	0.997	0.0734701	8
sp|E9Q5F9|SETD2_MOUSE_2055	R.GSLSphosPPSSAYER.G	#N/A	#N/A	#N/A	#N/A	#N/A	#N/A	#N/A	#N/A	#N/A	#N/A	0.9973	0.984	-0.222802	4	#N/A	#N/A	#N/A	#N/A	#N/A	#N/A	#N/A	#N/A
sp|E9Q5F9|SETD2_MOUSE_2090 2091_C	R.NKL(ST)phosEER.R	#N/A	#N/A	#N/A	#N/A	#N/A	#N/A	#N/A	#N/A	#N/A	#N/A	0.9042	1	1.32713	1	#N/A	#N/A	#N/A	#N/A	#N/A	#N/A	#N/A	#N/A
sp|E9Q5F9|SETD2_MOUSE_242	R.AQKESphosPVKSGPEVLEVDTK.Q	1	1	1	1	-0.484298	-0.00886191	0.237718	8	7	CENTER	1	1	-0.218301	11	0.9992	0.989	0.100914	2	0.9987	0.997	0.162669	4
sp|E9Q5F9|SETD2_MOUSE_242 246	R.AQKESphosPVKSphosGPEVLEVDTK.Q	0.9981	1	0.995	0.994	-0.434106	-0.154015	0.140045	2	4	CENTER	1	0.996	0.161652	4	#N/A	#N/A	#N/A	#N/A	1	0.997	0.22438	1
sp|E9Q5F9|SETD2_MOUSE_261	K.QDIVSphosNSLEEHTVQTLK.E	0.998	0.9976	0.896	0.858	-2.16296	5.5761	3.86953	1	3	Q2	0.9994	0.958	2.36666	10	0.9999	0.833	0.621802	12	#N/A	#N/A	#N/A	#N/A
sp|E9Q5F9|SETD2_MOUSE_263	K.QDIVSNSphosLEEHTVQTLK.E	0.9988	0.9998	0.922	0.991	-2.6648	6.53939	4.6021	2	8	Q2	0.9994	0.987	2.83615	9	0.9983	0.948	0.38706	1	#N/A	#N/A	#N/A	#N/A
sp|E9Q5F9|SETD2_MOUSE_322	K.SSQFEGTFLGSphosESDEDSVR.T	#N/A	#N/A	#N/A	#N/A	#N/A	#N/A	#N/A	#N/A	#N/A	#N/A	0.9995	0.986	-0.10727	1	#N/A	#N/A	#N/A	#N/A	#N/A	#N/A	#N/A	#N/A
sp|E9Q5F9|SETD2_MOUSE_342 343 344 345_C	K.(SSTS)phosIDKER.D	0.9862	0.9916	1	1	-0.185679	0.252172	0.218925	5	6	CENTER	1	1.001	0.127195	12	0.9808	1	0.856545	3	0.8635	1	0.122019	2
sp|E9Q5F9|SETD2_MOUSE_345	K.SSTSphosIDKER.D	0.9796	0.9824	0.979	0.966	0.100076	0.17617	0.0380472	3	3	CENTER	0.9492	0.966	-0.0502522	2	0.9728	0.941	0.407237	1	0.9577	0.972	0.122019	3
sp|E9Q5F9|SETD2_MOUSE_419	R.TSLSphosYSR.S	0.9848	0.9922	0.981	0.958	0.422004	-0.601438	-0.511721	3	2	CENTER	0.9939	0.985	0.144269	3	#N/A	#N/A	#N/A	#N/A	#N/A	#N/A	#N/A	#N/A
sp|E9Q5F9|SETD2_MOUSE_419 420 421_C	R.TSL(SYS)phosR.S	#N/A	#N/A	#N/A	#N/A	#N/A	#N/A	#N/A	#N/A	#N/A	#N/A	0.9833	0.997	0.618759	2	#N/A	#N/A	#N/A	#N/A	#N/A	#N/A	#N/A	#N/A
sp|E9Q5F9|SETD2_MOUSE_484 485 486 487 488 489_C	R.(TSSSYS)phosKFDR.D	#N/A	#N/A	#N/A	#N/A	#N/A	#N/A	#N/A	#N/A	#N/A	#N/A	0.8265	1	0.629696	1	0.9301	1	2.44258	2	#N/A	#N/A	#N/A	#N/A
sp|E9Q5F9|SETD2_MOUSE_532	R.CCSphosPPNELGFR.R	1	1	1	1	0.371378	-0.0949243	-0.233151	29	18	CENTER	1	1	-0.0781234	80	1	1	-0.0868717	9	#N/A	#N/A	#N/A	#N/A
sp|E9Q5F9|SETD2_MOUSE_564	K.SISphosKNDKFK.N	0.9993	0.9564	0.991	0.981	-0.560718	0.44365	0.502184	3	1	CENTER	#N/A	#N/A	#N/A	#N/A	#N/A	#N/A	#N/A	#N/A	#N/A	#N/A	#N/A	#N/A
sp|E9Q5F9|SETD2_MOUSE_572	K.FKNSphosFCCTELNEENK.Q	#N/A	#N/A	#N/A	#N/A	#N/A	#N/A	#N/A	#N/A	#N/A	#N/A	0.9696	0.977	0.412623	2	0.6277	0.5	1.8021	1	#N/A	#N/A	#N/A	#N/A
sp|E9Q5F9|SETD2_MOUSE_614	R.EKTGSphosPTPSNQLNDSPTFK.K	0.9999	1	0.992	0.995	0.184964	0.0211953	-0.0818846	23	23	CENTER	0.9999	0.984	-0.0483761	42	0.9999	0.961	-0.027978	11	0.9998	0.983	-0.114422	9
sp|E9Q5F9|SETD2_MOUSE_614 624	R.EKTGSphosPTPSNQLNDSphosPTFK.K	1	1	0.983	0.985	0.13527	-0.00886191	-0.0720661	16	19	CENTER	0.9999	0.961	-0.135839	31	0.9999	0.892	-0.662184	2	1	0.971	-0.114324	14
sp|E9Q5F9|SETD2_MOUSE_616	R.EKTGSPTphosPSNQLNDSPTFK.K	#N/A	#N/A	#N/A	#N/A	#N/A	#N/A	#N/A	#N/A	#N/A	#N/A	0.9987	0.973	-0.724214	2	#N/A	#N/A	#N/A	#N/A	#N/A	#N/A	#N/A	#N/A
sp|E9Q5F9|SETD2_MOUSE_624	K.TGSPTPSNQLNDSphosPTFK.K	0.9999	1	0.998	0.989	-1.36922	0.846351	1.10778	4	4	Q2	0.9999	0.993	-0.701818	11	0.9999	0.988	-0.486747	4	0.9998	0.997	0.111403	4
sp|E9Q5F9|SETD2_MOUSE_633	K.KLDESphosPVLKPEFIGHDGR.E	1	1	1	1	-0.395132	-0.0788936	0.158119	40	54	CENTER	1	1	-0.0025724	117	1	1	-0.288506	32	1	1	0.203319	16
sp|E9Q5F9|SETD2_MOUSE_740 741_C	R.QHN(TS)phosKSPFR.E	0.9997	0.9999	0.672	0.736	-0.38991	-0.019896	0.185007	4	6	CENTER	0.9915	0.948	-0.0927702	5	#N/A	#N/A	#N/A	#N/A	0.9986	0.96	0.0450567	3
sp|E9Q5F9|SETD2_MOUSE_743	R.QHNTSKSphosPFR.E	1	1	0.937	0.797	-0.507607	0.128625	0.318116	3	6	CENTER	0.9951	0.977	-0.429198	3	#N/A	#N/A	#N/A	#N/A	0.9975	0.538	0.026441	1
sp|E9Q5F9|SETD2_MOUSE_753	R.EMEPLLSphosPHHDK.L	1	1	1	1	-1.53883	0.913136	1.22598	15	8	Q2	1	1	-0.156075	6	#N/A	#N/A	#N/A	#N/A	#N/A	#N/A	#N/A	#N/A
sp|E9Q5F9|SETD2_MOUSE_878	K.QSIGSTSSASHNHFDGLYEPIGSSGISSLQSphosPPSGIR.C	1	0.9999	0.998	0.998	0.322468	-0.0551556	-0.188812	34	15	CENTER	1	0.995	0.161966	18	0.997	0.988	-0.813169	4	0.9996	0.997	-0.388597	9
sp|E9Q5F9|SETD2_MOUSE_889 890_C	R.CEEN(TS)phosPTLDAVESK.K	0.9996	0.9998	0.998	0.998	-0.472384	0.67867	0.575527	4	7	CENTER	0.9997	0.997	0.0130245	30	0.9999	0.988	-0.391087	4	0.9999	0.998	0.56918	4
sp|E9Q5F9|SETD2_MOUSE_890	R.CEENTSphosPTLDAVESK.K	0.9999	1	0.993	0.992	-0.800389	0.649813	0.725101	8	4	Q2	0.9999	0.987	-0.140814	12	0.9999	0.969	-0.331746	4	0.9999	0.986	0.349808	4
sp|E9Q5F9|SETD2_MOUSE_94	R.FLTALSphosNEK.Q	#N/A	#N/A	#N/A	#N/A	#N/A	#N/A	#N/A	#N/A	#N/A	#N/A	0.9993	0.996	0.366801	6	#N/A	#N/A	#N/A	#N/A	0.9998	0.946	0.885969	2
sp|E9Q5G3|KIF23_MOUSE_155	R.YVFKSphosNDR.N	#N/A	#N/A	#N/A	#N/A	#N/A	#N/A	#N/A	#N/A	#N/A	#N/A	0.9541	0.981	6.39908	1	#N/A	#N/A	#N/A	#N/A	#N/A	#N/A	#N/A	#N/A
sp|E9Q5G3|KIF23_MOUSE_184	R.EALPIPKTphosPSSKR.Q	#N/A	#N/A	#N/A	#N/A	#N/A	#N/A	#N/A	#N/A	#N/A	#N/A	0.9883	0.988	0.492192	1	#N/A	#N/A	#N/A	#N/A	#N/A	#N/A	#N/A	#N/A
sp|E9Q5G3|KIF23_MOUSE_450	K.VICGLTphosPGRR.Y	#N/A	#N/A	#N/A	#N/A	#N/A	#N/A	#N/A	#N/A	#N/A	#N/A	0.9966	1	6.39908	1	#N/A	#N/A	#N/A	#N/A	#N/A	#N/A	#N/A	#N/A
sp|E9Q5G3|KIF23_MOUSE_796	R.RNTphosPIPVR.H	#N/A	#N/A	#N/A	#N/A	#N/A	#N/A	#N/A	#N/A	#N/A	#N/A	0.9997	1	0.0130245	2	#N/A	#N/A	#N/A	#N/A	#N/A	#N/A	#N/A	#N/A
sp|E9Q5K9|YTDC1_MOUSE_118	K.IRLSphosSSSSR.E	#N/A	#N/A	#N/A	#N/A	#N/A	#N/A	#N/A	#N/A	#N/A	#N/A	0.9374	0.967	0.58239	3	#N/A	#N/A	#N/A	#N/A	0.8029	0.976	2.22438	1
sp|E9Q5K9|YTDC1_MOUSE_118 119 120 121 122_C	R.L(SSSSS)phosREPYK.S	0.9967	0.9866	1	1.997	0.355728	0.266773	-0.0444779	6	5	CENTER	0.9921	0.999	0.185933	6	0.9963	0.999	-0.143455	1	#N/A	#N/A	#N/A	#N/A
sp|E9Q5K9|YTDC1_MOUSE_119	R.LSSphosSSSREPYK.S	#N/A	#N/A	#N/A	#N/A	#N/A	#N/A	#N/A	#N/A	#N/A	#N/A	0.926	0.973	0.981998	2	#N/A	#N/A	#N/A	#N/A	#N/A	#N/A	#N/A	#N/A
sp|E9Q5K9|YTDC1_MOUSE_146	R.RAKSphosPTPDGSER.L	1	0.9999	0.992	0.998	0.483432	-0.00894184	-0.246187	8	18	CENTER	1	0.994	-0.0633264	25	#N/A	#N/A	#N/A	#N/A	1	0.997	-0.364799	2
sp|E9Q5K9|YTDC1_MOUSE_146 148	R.AKSphosPTphosPDGSER.L	1	0.9997	0.987	0.997	0.547656	0.241461	-0.153097	18	3	CENTER	1	0.991	0.118759	8	#N/A	#N/A	#N/A	#N/A	#N/A	#N/A	#N/A	#N/A
sp|E9Q5K9|YTDC1_MOUSE_148	R.AKSPTphosPDGSER.L	#N/A	#N/A	#N/A	#N/A	#N/A	#N/A	#N/A	#N/A	#N/A	#N/A	0.9168	0.624	0.0936429	1	0.9999	0.989	-0.373753	5	#N/A	#N/A	#N/A	#N/A
sp|E9Q5K9|YTDC1_MOUSE_309	R.GISphosPIVFDR.S	1	1	1	1	0.275162	-0.102984	-0.189073	8	20	CENTER	1	1	0.0447333	99	1	1	0.140144	2	1	1	-0.1311	3
sp|E9Q5K9|YTDC1_MOUSE_425	R.LSSESHHGGSphosPIHWVLPAGMSAK.M	1	0.9999	0.998	0.996	-0.134034	-0.00886191	0.0625862	18	13	CENTER	0.9997	0.993	-0.0180024	19	0.997	0.973	-0.256782	2	0.9995	0.992	-0.302867	7
sp|E9Q5K9|YTDC1_MOUSE_54	R.MESphosTDTK.R	0.9108	0.9973	0.983	0.959	-2.13875	2.22541	2.18208	2	1	Q2	0.9982	0.99	0.214771	4	#N/A	#N/A	#N/A	#N/A	#N/A	#N/A	#N/A	#N/A
sp|E9Q634|MYO1E_MOUSE_1001	R.QQSphosTGSDRLSQTPESLDFLKVPDQGVAGVR.R	#N/A	#N/A	#N/A	#N/A	#N/A	#N/A	#N/A	#N/A	#N/A	#N/A	0.9952	0.942	0.20503	2	#N/A	#N/A	#N/A	#N/A	#N/A	#N/A	#N/A	#N/A
sp|E9Q634|MYO1E_MOUSE_124 127 128_C	K.YphosIM(SY)phosVSRVSGGGPK.V	#N/A	#N/A	#N/A	#N/A	#N/A	#N/A	#N/A	#N/A	#N/A	#N/A	1	1.476	0.0936429	1	#N/A	#N/A	#N/A	#N/A	#N/A	#N/A	#N/A	#N/A
sp|E9Q6B2|CC85C_MOUSE_373	R.QLQDSphosCEEDLSEKEK.A	#N/A	#N/A	#N/A	#N/A	#N/A	#N/A	#N/A	#N/A	#N/A	#N/A	0.9251	0.984	-0.0332692	1	#N/A	#N/A	#N/A	#N/A	#N/A	#N/A	#N/A	#N/A
sp|E9Q6C8|XKR6_MOUSE_106 108	R.SAAAADGGDQPLQPPGAAGRHPPTphosPSphosAGRPQPAS.P	#N/A	#N/A	#N/A	#N/A	#N/A	#N/A	#N/A	#N/A	#N/A	#N/A	#N/A	#N/A	#N/A	#N/A	#N/A	#N/A	#N/A	#N/A	0.9636	0.926	0.00806246	3
sp|E9Q6J5|BD1L1_MOUSE_1011	R.KVSphosDGHR.S	#N/A	#N/A	#N/A	#N/A	#N/A	#N/A	#N/A	#N/A	#N/A	#N/A	0.9989	1	0.653943	1	#N/A	#N/A	#N/A	#N/A	#N/A	#N/A	#N/A	#N/A
sp|E9Q6J5|BD1L1_MOUSE_1071	R.RGSphosTSQEMAK.E	1	0.9999	0.985	0.98	-1.33543	0.278405	0.806916	3	2	NR	0.9995	0.969	0.288659	2	#N/A	#N/A	#N/A	#N/A	0.9975	0.98	0.504488	1
sp|E9Q6J5|BD1L1_MOUSE_1071 1072 1073_C	R.RG(STS)phosQEMAK.E	0.9996	0.9995	1	0.999	-1.86516	0.476565	1.17086	3	1	Q2	0.9991	1.001	0.366661	5	#N/A	#N/A	#N/A	#N/A	0.9986	1.001	0.788281	3
sp|E9Q6J5|BD1L1_MOUSE_1137 1138_C	K.TEDISSN(SS)phosQQDTDFENVTK.H	0.9961	0.9607	0.994	0.964	-5.22479	2.27303	3.74891	4	1	Q2	0.9993	0.998	0.279476	10	#N/A	#N/A	#N/A	#N/A	0.9969	0.99	3.72688	1
sp|E9Q6J5|BD1L1_MOUSE_1138	K.TEDISSNSSphosQQDTDFENVTK.H	0.9997	0.9998	0.984	0.993	-6.46954	6.64	6.55477	4	5	Q2	0.9995	0.981	-1.28996	3	#N/A	#N/A	#N/A	#N/A	0.9973	0.988	5.31184	1
sp|E9Q6J5|BD1L1_MOUSE_1227	R.GAQEVSphosVDSEVSR.K	#N/A	#N/A	#N/A	#N/A	#N/A	#N/A	#N/A	#N/A	#N/A	#N/A	1	0.994	0.0447333	10	0.9994	0.98	0.699004	2	#N/A	#N/A	#N/A	#N/A
sp|E9Q6J5|BD1L1_MOUSE_1242	R.APSphosENEKGQK.N	#N/A	#N/A	#N/A	#N/A	#N/A	#N/A	#N/A	#N/A	#N/A	#N/A	0.9878	1	0.0695567	2	#N/A	#N/A	#N/A	#N/A	#N/A	#N/A	#N/A	#N/A
sp|E9Q6J5|BD1L1_MOUSE_1364	R.HLSphosEDSQATLLYSK.E	#N/A	#N/A	#N/A	#N/A	#N/A	#N/A	#N/A	#N/A	#N/A	#N/A	0.9999	0.996	-0.287592	32	#N/A	#N/A	#N/A	#N/A	#N/A	#N/A	#N/A	#N/A
sp|E9Q6J5|BD1L1_MOUSE_1470	R.RDSphosAPVPQQR.H	1	1	1	1	-1.87641	2.85846	2.36743	8	4	Q2	1	1	-0.257829	23	#N/A	#N/A	#N/A	#N/A	1	1	0.653702	6
sp|E9Q6J5|BD1L1_MOUSE_1594	K.EGESphosGECAVAESEDR.V	#N/A	#N/A	#N/A	#N/A	#N/A	#N/A	#N/A	#N/A	#N/A	#N/A	1	0.997	1.96681	2	1	0.995	1.09755	5	#N/A	#N/A	#N/A	#N/A
sp|E9Q6J5|BD1L1_MOUSE_1602	K.EGESGECAVAESphosEDR.V	0.9995	1	0.999	0.998	-6.46954	6.64	6.55477	1	1	Q2	0.9335	0.702	-0.382277	1	#N/A	#N/A	#N/A	#N/A	#N/A	#N/A	#N/A	#N/A
sp|E9Q6J5|BD1L1_MOUSE_1676	R.AGSphosLSSEDVDGSQENR.L	0.9998	0.9999	0.975	0.824	-1.77422	3.5019	2.63806	2	2	Q2	0.9997	0.993	1.7817	13	0.9936	0.979	0.217135	1	0.9995	0.96	-0.710525	1
sp|E9Q6J5|BD1L1_MOUSE_1676 1685	R.AGSphosLSSEDVDGSphosQENR.L	0.9996	0.9998	0.963	0.937	-6.46954	6.64	6.55477	6	1	Q2	0.9997	0.98	2.95162	5	#N/A	#N/A	#N/A	#N/A	0.989	0.957	6.17434	1
sp|E9Q6J5|BD1L1_MOUSE_1678	R.AGSLSphosSEDVDGSQENR.L	0.9997	0.9995	0.988	0.98	0.326935	0.35202	0.0125426	4	1	CENTER	0.9995	0.928	2.53659	1	0.9995	0.944	-0.5599	2	0.9994	0.975	-0.302867	1
sp|E9Q6J5|BD1L1_MOUSE_1678 1679 1685_C	R.AGSL(SS)phosEDVDGSphosQENR.L	#N/A	#N/A	#N/A	#N/A	#N/A	#N/A	#N/A	#N/A	#N/A	#N/A	0.9985	1.302	-1.12875	5	#N/A	#N/A	#N/A	#N/A	#N/A	#N/A	#N/A	#N/A
sp|E9Q6J5|BD1L1_MOUSE_1678 1679_C	R.AGSL(SS)phosEDVDGSQENR.L	1	0.9999	0.886	0.761	-0.611944	1.01933	0.815639	3	2	Q2	1	0.988	-1.2183	29	1	0.899	0.564064	2	0.9995	0.551	-0.618894	1
sp|E9Q6J5|BD1L1_MOUSE_1685	R.AGSLSSEDVDGSphosQENR.L	1	1	0.999	0.999	-4.13112	4.70306	4.41709	15	10	Q2	1	0.997	-1.10727	89	0.9997	0.995	0.51259	5	1	0.997	4.31184	9
sp|E9Q6J5|BD1L1_MOUSE_1793 1794_C	R.EGCAI(SS)phosETEESAESAMDSTEAK.D	0.9937	0.9999	0.982	0.998	-0.513388	0.175923	0.344655	2	4	CENTER	0.9996	0.994	-0.485397	6	0.9864	0.498	-0.541048	1	0.9981	0.578	0.00806246	3
sp|E9Q6J5|BD1L1_MOUSE_1794	R.EGCAISSphosETEESAESAMDSTEAK.D	0.9993	0.9996	0.995	0.984	-0.732573	0.202642	0.467608	1	1	CENTER	0.9996	0.977	0.161547	1	#N/A	#N/A	#N/A	#N/A	0.9997	0.988	-0.332013	2
sp|E9Q6J5|BD1L1_MOUSE_1796	R.EGCAISSETphosEESAESAMDSTEAK.D	0.9979	0.999	0.989	0.939	-0.335426	0.241461	0.288444	3	1	CENTER	0.9983	0.903	0.470497	3	#N/A	#N/A	#N/A	#N/A	#N/A	#N/A	#N/A	#N/A
sp|E9Q6J5|BD1L1_MOUSE_1969	R.KETphosVEDTTISTGLVK.G	0.9999	0.9998	0.997	0.981	-0.174364	0.66921	0.421787	3	3	CENTER	0.9999	0.997	0.56222	6	0.9858	0.938	0.199433	2	#N/A	#N/A	#N/A	#N/A
sp|E9Q6J5|BD1L1_MOUSE_2001	K.GSDDVLVSGEVPECEVGHMSphosPR.K	1	1	1	0.997	-0.294203	0.0937078	0.193956	32	18	CENTER	1	0.998	-0.485781	42	1	0.974	-0.397212	2	#N/A	#N/A	#N/A	#N/A
sp|E9Q6J5|BD1L1_MOUSE_2092	R.EGFEAPMPSAVSGENSphosQLTASR.S	0.9993	0.9974	0.996	0.729	-4.68559	2.60673	3.64616	2	2	Q2	0.9989	0.918	-0.758034	3	#N/A	#N/A	#N/A	#N/A	#N/A	#N/A	#N/A	#N/A
sp|E9Q6J5|BD1L1_MOUSE_236	R.KLSphosSQPSTDVSTDKER.G	0.9996	0.9998	0.987	0.996	-3.13842	4.43809	3.78826	5	3	Q2	0.9996	0.991	-0.748816	21	#N/A	#N/A	#N/A	#N/A	0.9993	0.994	1.95816	4
sp|E9Q6J5|BD1L1_MOUSE_236 237_C	R.KL(SS)phosQPSTDVSTDKER.G	1	1	0.998	1.264	-2.98819	2.51668	2.75244	12	11	Q2	1	1	-0.543349	24	0.8768	0.62	1.23506	1	1	1	1.08264	4
sp|E9Q6J5|BD1L1_MOUSE_237	R.KLSSphosQPSTDVSTDKER.G	0.9991	0.9793	0.987	0.945	-3.68453	1.84335	2.76394	3	1	Q2	0.995	0.992	1.21466	5	#N/A	#N/A	#N/A	#N/A	#N/A	#N/A	#N/A	#N/A
sp|E9Q6J5|BD1L1_MOUSE_240	R.KLSSQPSphosTDVSTDKER.G	0.9986	0.9993	0.978	0.993	0.769927	-0.810594	-0.79026	15	16	Q4	0.9982	0.983	0.232921	22	#N/A	#N/A	#N/A	#N/A	0.9967	0.982	-0.552223	8
sp|E9Q6J5|BD1L1_MOUSE_240 241_C	R.KLSSQP(ST)phosDVSTDKER.G	0.998	1	0.998	0.994	0.814321	-0.601438	-0.707879	17	12	Q4	0.9955	0.996	0.118759	18	0.9948	0.992	-0.63284	5	0.9841	0.994	-0.518322	2
sp|E9Q6J5|BD1L1_MOUSE_2443	R.NANSphosLSETNCLR.E	#N/A	#N/A	#N/A	#N/A	#N/A	#N/A	#N/A	#N/A	#N/A	#N/A	0.9992	0.988	0.375059	4	#N/A	#N/A	#N/A	#N/A	#N/A	#N/A	#N/A	#N/A
sp|E9Q6J5|BD1L1_MOUSE_2554	K.SDHSGTWTSEGSphosPEK.M	1	1	0.878	0.999	-0.0185689	0.279263	0.148916	3	11	CENTER	0.9999	0.994	0.0690039	8	#N/A	#N/A	#N/A	#N/A	0.9998	0.995	-0.320671	4
sp|E9Q6J5|BD1L1_MOUSE_261 262_C	R.EKA(TS)phosDSGGDGLEAALK.S	0.9907	0.9721	0.958	0.666	-0.424084	-0.169327	0.127379	3	3	CENTER	0.9988	0.99	0.163224	10	0.9984	0.98	-0.269438	12	1	0.556	0.0639157	1
sp|E9Q6J5|BD1L1_MOUSE_262	K.ATSphosDSGGDGLEAALK.S	0.994	0.9991	0.941	0.992	-6.46954	0.279263	3.3744	1	3	NR	0.9988	0.991	-0.302273	10	#N/A	#N/A	#N/A	#N/A	#N/A	#N/A	#N/A	#N/A
sp|E9Q6J5|BD1L1_MOUSE_264	R.EKATSDSphosGGDGLEAALK.S	#N/A	#N/A	#N/A	#N/A	#N/A	#N/A	#N/A	#N/A	#N/A	#N/A	1	0.962	-0.128592	8	0.9994	0.724	1.55558	2	0.9483	0.927	1.90495	2
sp|E9Q6J5|BD1L1_MOUSE_2668	R.INEEIHFESphosQNKEEICCGR.K	1	1	1	1	-5.24799	6.64	5.944	6	3	Q2	1	1	0.300749	40	1	1	1.4277	3	1	1	4.31184	3
sp|E9Q6J5|BD1L1_MOUSE_2681	R.KGSphosTEALSGCSVEADPEEVEEEEK.Q	1	1	0.95	0.984	-4.09117	2.41405	3.25261	2	2	Q2	#N/A	#N/A	#N/A	#N/A	#N/A	#N/A	#N/A	#N/A	0.9999	0.902	1.06392	2
sp|E9Q6J5|BD1L1_MOUSE_2681 2682 2689_C	R.KG(ST)phosEALSGCSphosVEADPEEVEEEEK.Q	#N/A	#N/A	#N/A	#N/A	#N/A	#N/A	#N/A	#N/A	#N/A	#N/A	0.998	1.322	2.28866	5	#N/A	#N/A	#N/A	#N/A	0.9794	1.316	6.17434	1
sp|E9Q6J5|BD1L1_MOUSE_2681 2682_C	R.KG(ST)phosEALSGCSVEADPEEVEEEEKQISQR.N	1	0.9999	1	1	-2.02488	1.72114	1.87301	7	6	Q2	1	1	-1.25454	26	0.9998	0.998	0.251472	4	1	1	1.06392	3
sp|E9Q6J5|BD1L1_MOUSE_2689	K.GSTEALSGCSphosVEADPEEVEEEEK.Q	0.9997	0.999	0.999	0.492	-3.06373	4.05791	3.56082	5	1	Q2	1	0.992	2.28866	13	0.9986	0.992	0.829064	1	0.9993	0.997	4.15813	2
sp|E9Q6J5|BD1L1_MOUSE_2738 2739_C	R.Q(YS)phosETEPHDTKEENSGDVEEFSSVTSK.T	0.9916	0.9831	0.888	0.503	-1.56872	0.998711	1.28371	10	5	Q2	0.9881	0.941	-0.565088	10	#N/A	#N/A	#N/A	#N/A	0.9748	0.902	1.67262	4
sp|E9Q6J5|BD1L1_MOUSE_2739	R.QYSphosETEPHDTKEENSGDVEEFSSVTSK.T	0.9987	0.969	0.996	0.956	-2.77744	1.28524	2.03134	2	2	Q2	0.996	0.982	-0.283593	9	#N/A	#N/A	#N/A	#N/A	#N/A	#N/A	#N/A	#N/A
sp|E9Q6J5|BD1L1_MOUSE_2746	R.QYSETEPHDTphosKEENSGDVEEFSSVTSK.T	0.9905	0.9787	0.763	0.517	1.19991	-0.993755	-1.09683	4	3	Q4	0.9967	0.922	-0.561446	5	#N/A	#N/A	#N/A	#N/A	0.9827	0.489	-1.93571	2
sp|E9Q6J5|BD1L1_MOUSE_2751	R.QYSETEPHDTKEENSphosGDVEEFSSVTSK.T	0.9994	0.9918	0.999	0.753	-0.164774	-0.293315	-0.0642706	2	1	CENTER	0.9989	0.997	-0.67707	6	1	0.994	0.884559	3	0.9982	0.998	0.627317	2
sp|E9Q6J5|BD1L1_MOUSE_2766 2767 2768_C	K.TN(SST)phosGLEDRDEFSSSEGTGEK.T	#N/A	#N/A	#N/A	#N/A	#N/A	#N/A	#N/A	#N/A	#N/A	#N/A	0.9913	0.968	-0.819247	6	#N/A	#N/A	#N/A	#N/A	#N/A	#N/A	#N/A	#N/A
sp|E9Q6J5|BD1L1_MOUSE_2777	K.TNSSTGLEDRDEFSphosSSEGTGEK.T	0.9983	0.9982	0.971	0.99	-0.0431773	-0.437753	-0.197288	2	2	CENTER	0.9971	0.975	0.307768	2	#N/A	#N/A	#N/A	#N/A	0.9826	0.947	-0.0280068	3
sp|E9Q6J5|BD1L1_MOUSE_2777 2778 2779_C	K.TNSSTGLEDRDEF(SSS)phosEGTGEK.T	0.9968	0.9973	0.978	0.991	-0.0804967	-0.203678	-0.0615907	3	1	CENTER	0.9831	0.926	0.144269	4	#N/A	#N/A	#N/A	#N/A	0.9302	0.964	-0.18001	1
sp|E9Q6J5|BD1L1_MOUSE_2797	K.SphosQEDDHPIIIK.R	#N/A	#N/A	#N/A	#N/A	#N/A	#N/A	#N/A	#N/A	#N/A	#N/A	0.9646	1	1.07715	1	#N/A	#N/A	#N/A	#N/A	#N/A	#N/A	#N/A	#N/A
sp|E9Q6J5|BD1L1_MOUSE_2840 2841_C	K.EDSKTETDITTVEQ(SS)phosPSGK.L	0.9998	0.9999	0.988	0.99	0.748232	-0.306477	-0.527354	5	2	CENTER	0.9997	0.992	-0.529503	16	0.9998	0.976	0.147594	1	0.9999	0.996	-0.0631962	1
sp|E9Q6J5|BD1L1_MOUSE_2841	K.TETDITTVEQSSphosPSGK.L	1	1	0.991	0.982	0.106978	-0.152453	-0.129716	12	3	CENTER	1	0.971	-0.474641	15	1	0.965	0.164667	6	1	0.99	-0.0631962	7
sp|E9Q6J5|BD1L1_MOUSE_2849	K.LKVSphosQADESNKEIANLEEK.S	#N/A	#N/A	#N/A	#N/A	#N/A	#N/A	#N/A	#N/A	#N/A	#N/A	#N/A	#N/A	#N/A	#N/A	0.9431	0.959	1.0024	1	#N/A	#N/A	#N/A	#N/A
sp|E9Q6J5|BD1L1_MOUSE_2867	K.STSphosNDDSEEK.T	#N/A	#N/A	#N/A	#N/A	#N/A	#N/A	#N/A	#N/A	#N/A	#N/A	0.9961	0.989	-0.405928	3	#N/A	#N/A	#N/A	#N/A	#N/A	#N/A	#N/A	#N/A
sp|E9Q6J5|BD1L1_MOUSE_2890	K.RSLTphosSSDDAESSEPER.K	0.9998	0.9998	0.991	0.993	-2.69742	1.79632	2.24687	10	8	Q2	0.9995	0.994	0.366661	36	0.9988	0.976	-0.300138	2	0.9993	0.992	1.55696	4
sp|E9Q6J5|BD1L1_MOUSE_2890 2891 2892_C	R.SL(TSS)phosDDAESSEPERK.R	0.9997	0.9997	0.996	0.999	-0.452465	1.64448	1.04847	7	8	Q2	1	0.997	0.270287	22	0.9994	0.995	0.400543	4	0.9988	0.92	1.6114	2
sp|E9Q6J5|BD1L1_MOUSE_2897 2898_C	R.SLTSSDDAE(SS)phosEPERK.R	0.999	0.9998	0.998	0.998	0.371378	-0.827799	-0.599588	5	4	CENTER	1	0.998	-0.191334	11	#N/A	#N/A	#N/A	#N/A	0.9917	0.894	0.583923	1
sp|E9Q6J5|BD1L1_MOUSE_2898	R.SLTSSDDAESSphosEPER.K	0.9999	0.9999	0.996	0.994	0.528919	-0.578718	-0.553818	9	3	CENTER	0.9998	0.99	-0.701818	13	0.9996	0.982	-0.561957	2	0.9997	0.992	-0.422087	6
sp|E9Q6J5|BD1L1_MOUSE_2920	K.SVSETSEDKKDEESphosDEEEEEEEEEEPLGATTR.S	#N/A	#N/A	#N/A	#N/A	#N/A	#N/A	#N/A	#N/A	#N/A	#N/A	0.8884	0.997	-0.592697	1	#N/A	#N/A	#N/A	#N/A	0.9952	0.998	-2.188	3
sp|E9Q6J5|BD1L1_MOUSE_2968	K.LGIPETISphosPR.N	0.9979	0.9994	0.801	0.968	0.439282	-0.152453	-0.295867	2	6	CENTER	0.9997	0.953	-0.0692057	8	#N/A	#N/A	#N/A	#N/A	#N/A	#N/A	#N/A	#N/A
sp|E9Q6J5|BD1L1_MOUSE_297	K.ENNSphosLLLLSK.D	#N/A	#N/A	#N/A	#N/A	#N/A	#N/A	#N/A	#N/A	#N/A	#N/A	0.9999	0.994	-2.02183	2	#N/A	#N/A	#N/A	#N/A	#N/A	#N/A	#N/A	#N/A
sp|E9Q6J5|BD1L1_MOUSE_2989	K.VSKSphosPPLGR.S	0.9996	0.9993	0.997	0.995	-0.149475	-0.102984	0.0232456	12	11	CENTER	0.9996	0.995	-0.0483761	28	0.9997	0.984	0.181945	4	#N/A	#N/A	#N/A	#N/A
sp|E9Q6J5|BD1L1_MOUSE_3000	K.AQLSphosPSVKR.K	0.9999	1	0.995	0.993	0.199611	-0.0395587	-0.119585	19	21	CENTER	0.9999	0.993	-0.0180024	47	0.9999	0.983	0.347531	19	0.9994	0.995	-0.0804742	3
sp|E9Q6J5|BD1L1_MOUSE_3010	R.EVSphosPPGAR.T	0.9999	0.9999	1	1	0.354889	-0.0551556	-0.205023	38	41	CENTER	1	1	0.0447333	88	1	1	0.0178257	27	#N/A	#N/A	#N/A	#N/A
sp|E9Q6J5|BD1L1_MOUSE_456 457_C	K.VQPGD(SS)phosDGK.A	#N/A	#N/A	#N/A	#N/A	#N/A	#N/A	#N/A	#N/A	#N/A	#N/A	0.9596	1	0.110322	1	#N/A	#N/A	#N/A	#N/A	#N/A	#N/A	#N/A	#N/A
sp|E9Q6J5|BD1L1_MOUSE_480	K.YYSphosDSDDELTVEQR.R	0.9998	0.9995	0.997	0.997	-1.3796	1.0212	1.2004	6	1	Q2	0.9994	0.993	-0.0633264	23	0.9996	0.988	0.727656	6	#N/A	#N/A	#N/A	#N/A
sp|E9Q6J5|BD1L1_MOUSE_482	K.YYSDSphosDDELTVEQR.R	#N/A	#N/A	#N/A	#N/A	#N/A	#N/A	#N/A	#N/A	#N/A	#N/A	0.9982	0.978	-0.0483761	4	0.9986	0.793	0.777774	2	#N/A	#N/A	#N/A	#N/A
sp|E9Q6J5|BD1L1_MOUSE_535 536_C	K.(ST)phosVDLEDSSAK.T	#N/A	#N/A	#N/A	#N/A	#N/A	#N/A	#N/A	#N/A	#N/A	#N/A	0.9171	0.998	1.49219	1	#N/A	#N/A	#N/A	#N/A	#N/A	#N/A	#N/A	#N/A
sp|E9Q6J5|BD1L1_MOUSE_542 543_C	K.STVDLED(SS)phosAK.T	#N/A	#N/A	#N/A	#N/A	#N/A	#N/A	#N/A	#N/A	#N/A	#N/A	0.9991	0.992	0.0143894	2	#N/A	#N/A	#N/A	#N/A	#N/A	#N/A	#N/A	#N/A
sp|E9Q6J5|BD1L1_MOUSE_543	K.STVDLEDSSphosAK.T	#N/A	#N/A	#N/A	#N/A	#N/A	#N/A	#N/A	#N/A	#N/A	#N/A	0.9992	0.953	0.890426	2	#N/A	#N/A	#N/A	#N/A	#N/A	#N/A	#N/A	#N/A
sp|E9Q6J5|BD1L1_MOUSE_632	R.RLSphosESLHSADENKTESK.V	0.9998	0.9997	0.966	0.993	-1.51049	0.363797	0.937143	16	23	NR	0.9998	0.954	0.214658	60	0.9996	0.498	-0.136081	8	0.9995	0.917	0.954291	7
sp|E9Q6J5|BD1L1_MOUSE_637	R.LSESLHSphosADENKTESK.V	0.9962	0.9976	0.991	0.987	0.409638	-1.04165	-0.725642	4	6	Q4	0.9851	0.967	0.0771548	5	#N/A	#N/A	#N/A	#N/A	0.9774	0.756	-0.936084	1
sp|E9Q6J5|BD1L1_MOUSE_655	R.RTphosSTPVILEGAQEETDTR.D	#N/A	#N/A	#N/A	#N/A	#N/A	#N/A	#N/A	#N/A	#N/A	#N/A	0.9948	0.924	-4.8281	1	#N/A	#N/A	#N/A	#N/A	#N/A	#N/A	#N/A	#N/A
sp|E9Q6J5|BD1L1_MOUSE_655 656 657_C	K.RR(TST)phosPVILEGAQEETDTR.D	1	1	1.001	1	-1.2246	0.254172	0.739385	27	39	NR	1	1.997	0.205697	108	1	1	0.37711	18	0.9998	1	0.869758	8
sp|E9Q6J5|BD1L1_MOUSE_656	R.RTSphosTPVILEGAQEETDTR.D	0.9999	1	0.994	0.994	-2.74001	1.3638	2.05191	6	7	Q2	1	0.985	0.144269	21	0.9997	0.937	0.523604	2	0.9998	0.992	1.20712	4
sp|E9Q6J5|BD1L1_MOUSE_656 657	R.RTSphosTphosPVILEGAQEETDTR.D	#N/A	#N/A	#N/A	#N/A	#N/A	#N/A	#N/A	#N/A	#N/A	#N/A	0.9998	0.956	0.536586	7	#N/A	#N/A	#N/A	#N/A	0.9998	0.917	1.45386	1
sp|E9Q6J5|BD1L1_MOUSE_657	R.TSTphosPVILEGAQEETDTR.D	0.9999	1	0.994	0.994	1.38806	-3.77136	-2.57971	7	7	Q4	0.9999	0.969	-0.0325495	6	#N/A	#N/A	#N/A	#N/A	#N/A	#N/A	#N/A	#N/A
sp|E9Q6J5|BD1L1_MOUSE_795	R.RLSphosVLGR.D	0.9995	0.9976	1	1	-1.26249	1.58619	1.42434	4	10	Q2	0.9986	1	0.428062	33	0.9954	1	0.63522	2	0.999	1	1.225	2
sp|E9Q6J5|BD1L1_MOUSE_839 840_C	R.(SS)phosDSKLQK.D	#N/A	#N/A	#N/A	#N/A	#N/A	#N/A	#N/A	#N/A	#N/A	#N/A	0.9711	0.994	0.907303	2	#N/A	#N/A	#N/A	#N/A	#N/A	#N/A	#N/A	#N/A
sp|E9Q6J5|BD1L1_MOUSE_840	R.RSSphosDSKLQK.D	#N/A	#N/A	#N/A	#N/A	#N/A	#N/A	#N/A	#N/A	#N/A	#N/A	0.9957	0.932	0.605849	1	#N/A	#N/A	#N/A	#N/A	#N/A	#N/A	#N/A	#N/A
sp|E9Q6J5|BD1L1_MOUSE_896	R.TKSphosLLEDK.V	1	0.9946	0.995	0.989	-2.21635	2.36673	2.29154	16	11	Q2	1	0.995	0.460761	34	0.9984	0.962	-0.281875	6	0.9312	0.989	2.40495	1
sp|E9Q6J5|BD1L1_MOUSE_931 932_C	R.QV(TT)phosPKPDKEK.N	0.9933	0.9958	1	1	-0.104542	1.25417	0.679357	4	1	NR	0.7103	1	-0.370304	1	#N/A	#N/A	#N/A	#N/A	#N/A	#N/A	#N/A	#N/A
sp|E9Q6J5|BD1L1_MOUSE_958 959_C	K.LEDR(TS)phosEETVTDPALENTVSSAHSAQK.D	#N/A	#N/A	#N/A	#N/A	#N/A	#N/A	#N/A	#N/A	#N/A	#N/A	0.9888	0.994	-0.429198	6	#N/A	#N/A	#N/A	#N/A	#N/A	#N/A	#N/A	#N/A
sp|E9Q6P5|TTC7B_MOUSE_158 159 160 161 162_C	K.LPV(SSSTS)phosNLHVDREQDVITCYEK.A	0.9988	0.9992	1.002	1.001	-0.390242	0.079494	0.234868	10	23	CENTER	0.9994	1.001	-0.204818	56	0.9829	1	0.24413	6	0.9873	1.001	3.33941	2
sp|E9Q6P5|TTC7B_MOUSE_160	K.GLCLEKLPVSSSphosTSNLHVDREQDVITCYEK.A	0.9994	0.9993	0.972	0.983	-0.452465	0.3161	0.384283	5	2	CENTER	0.9994	0.982	-0.0633264	8	#N/A	#N/A	#N/A	#N/A	0.9985	0.976	6.17434	1
sp|E9Q6P5|TTC7B_MOUSE_202	R.SphosPKPGPAPHDQELGFFLETGLQR.A	#N/A	#N/A	#N/A	#N/A	#N/A	#N/A	#N/A	#N/A	#N/A	#N/A	1	0.998	-0.250119	8	1	0.99	0.942275	3	#N/A	#N/A	#N/A	#N/A
sp|E9Q6P5|TTC7B_MOUSE_629 630_C	K.SCYNLTNPSDSGRG(SS)phosLLDR.T	#N/A	#N/A	#N/A	#N/A	#N/A	#N/A	#N/A	#N/A	#N/A	#N/A	0.995	0.976	1.86666	2	#N/A	#N/A	#N/A	#N/A	#N/A	#N/A	#N/A	#N/A
sp|E9Q6P5|TTC7B_MOUSE_630	R.GSSphosLLDR.T	#N/A	#N/A	#N/A	#N/A	#N/A	#N/A	#N/A	#N/A	#N/A	#N/A	0.988	0.989	-0.270769	2	#N/A	#N/A	#N/A	#N/A	#N/A	#N/A	#N/A	#N/A
sp|E9Q6P5|TTC7B_MOUSE_651	R.QLNTITLPDFSphosDPETGSVHATSVAASR.V	#N/A	#N/A	#N/A	#N/A	#N/A	#N/A	#N/A	#N/A	#N/A	#N/A	0.9963	0.994	-0.440557	2	#N/A	#N/A	#N/A	#N/A	#N/A	#N/A	#N/A	#N/A
sp|E9Q6P5|TTC7B_MOUSE_673	R.VEQALSphosEVASSLQSSAPK.Q	#N/A	#N/A	#N/A	#N/A	#N/A	#N/A	#N/A	#N/A	#N/A	#N/A	0.9976	0.995	-0.507145	8	#N/A	#N/A	#N/A	#N/A	#N/A	#N/A	#N/A	#N/A
sp|E9Q6P5|TTC7B_MOUSE_673 677 678 681 682_C	R.VEQALSphosEVA(SS)phosLQ(SS)phosAPK.Q	#N/A	#N/A	#N/A	#N/A	#N/A	#N/A	#N/A	#N/A	#N/A	#N/A	0.9097	0.908	-0.4815	2	#N/A	#N/A	#N/A	#N/A	#N/A	#N/A	#N/A	#N/A
sp|E9Q6P5|TTC7B_MOUSE_677 678_C	S.RVEQALSEVA(SS)phosLQSSAPK.Q	0.9418	0.9943	0.996	0.994	0.275162	0.0506391	-0.112262	1	3	CENTER	0.9999	0.996	0.58239	13	0.955	0.854	-0.115441	1	#N/A	#N/A	#N/A	#N/A
sp|E9Q6P5|TTC7B_MOUSE_678	R.VEQALSEVASSphosLQSSAPK.Q	1	0.9988	0.977	0.935	0.306614	-0.169327	-0.23797	8	4	CENTER	0.9997	0.989	-0.10727	9	#N/A	#N/A	#N/A	#N/A	#N/A	#N/A	#N/A	#N/A
sp|E9Q6P5|TTC7B_MOUSE_681	R.VEQALSEVASSLQSphosSAPK.Q	#N/A	#N/A	#N/A	#N/A	#N/A	#N/A	#N/A	#N/A	#N/A	#N/A	0.9997	0.987	-0.529503	8	#N/A	#N/A	#N/A	#N/A	#N/A	#N/A	#N/A	#N/A
sp|E9Q6W4|ZN296_MOUSE_269	R.QLAPGSphosPSTSASSR.G	0.9997	0.9999	0.998	0.996	0.557211	0.099921	-0.228645	8	8	CENTER	0.9997	0.995	-0.17313	18	0.9998	0.991	-0.300996	1	0.9994	0.996	-0.759011	2
sp|E9Q784|ZC3HD_MOUSE_1069	R.GNLETHEDSQVFSphosPK.K	1	1	0.999	0.999	0.214408	-0.169327	-0.191867	41	35	CENTER	1	0.997	0.0447333	89	1	0.993	-0.129516	19	#N/A	#N/A	#N/A	#N/A
sp|E9Q784|ZC3HD_MOUSE_109 110_C	R.NTEEP(SS)phosPVRK.E	0.9997	0.9998	1	1	0.338588	-0.238868	-0.288728	35	25	CENTER	0.9998	1	0.144269	30	0.9998	0.998	-0.157261	13	0.9997	1	-0.16389	13
sp|E9Q784|ZC3HD_MOUSE_110	R.NTEEPSSphosPVRKESSR.G	0.983	0.9997	0.91	0.952	-1.76688	0.35202	1.05945	1	2	NR	#N/A	#N/A	#N/A	#N/A	#N/A	#N/A	#N/A	#N/A	0.9994	0.906	-0.18001	1
sp|E9Q784|ZC3HD_MOUSE_1109	K.RGPRTphosPPLAIK.E	1	1	1	1	0.414984	-0.169327	-0.292155	12	17	CENTER	1	1	0.0936429	44	1	1	-0.129516	9	1	1	-0.273119	5
sp|E9Q784|ZC3HD_MOUSE_1256	R.SSSphosLGSNR.S	0.9998	0.9934	0.995	0.991	-0.254975	0.0199676	0.137471	4	4	CENTER	0.9993	0.991	0.0287918	5	0.9982	0.987	-0.00523771	4	0.9961	0.994	0.162096	3
sp|E9Q784|ZC3HD_MOUSE_1273	R.LRSphosPSNDSAHR.S	0.9998	0.9998	0.994	0.996	-0.240961	0.189467	0.215214	16	7	CENTER	1	0.995	0.0287918	23	0.9987	0.966	0.00239566	2	0.9998	0.995	-0.147588	11
sp|E9Q784|ZC3HD_MOUSE_1273 1275	R.LRSphosPSphosNDSAHR.S	#N/A	#N/A	#N/A	#N/A	#N/A	#N/A	#N/A	#N/A	#N/A	#N/A	0.9999	0.984	2.40789	2	0.9996	0.972	0.490895	1	#N/A	#N/A	#N/A	#N/A
sp|E9Q784|ZC3HD_MOUSE_1282	R.SphosGDDQGSR.K	#N/A	#N/A	#N/A	#N/A	#N/A	#N/A	#N/A	#N/A	#N/A	#N/A	1	0.995	-0.0781234	1	#N/A	#N/A	#N/A	#N/A	#N/A	#N/A	#N/A	#N/A
sp|E9Q784|ZC3HD_MOUSE_1295	R.VLHSphosGSR.D	0.9899	0.9932	0.988	0.915	-0.208047	-0.152453	0.027797	7	3	CENTER	0.992	0.976	0.00573206	12	0.9991	0.962	-0.288506	4	#N/A	#N/A	#N/A	#N/A
sp|E9Q784|ZC3HD_MOUSE_1305	K.TKSphosLEITGER.K	0.9944	0.9923	0.992	0.99	-0.560718	0.944844	0.752781	9	6	Q2	0.9926	0.977	0.110322	8	0.9999	0.937	-0.288506	1	#N/A	#N/A	#N/A	#N/A
sp|E9Q784|ZC3HD_MOUSE_1344	R.RSSphosPESDR.Q	#N/A	#N/A	#N/A	#N/A	#N/A	#N/A	#N/A	#N/A	#N/A	#N/A	0.9981	0.958	0.060853	3	#N/A	#N/A	#N/A	#N/A	#N/A	#N/A	#N/A	#N/A
sp|E9Q784|ZC3HD_MOUSE_1357	R.SGSphosFDSR.D	0.9878	0.9813	0.994	0.995	0.576708	-0.449434	-0.513071	6	9	CENTER	0.9928	0.989	0.196736	17	0.9963	0.977	-0.288506	6	#N/A	#N/A	#N/A	#N/A
sp|E9Q784|ZC3HD_MOUSE_1427	R.ERLISphosDPMER.D	#N/A	#N/A	#N/A	#N/A	#N/A	#N/A	#N/A	#N/A	#N/A	#N/A	#N/A	#N/A	#N/A	#N/A	0.9409	1	-6.64	2	#N/A	#N/A	#N/A	#N/A
sp|E9Q784|ZC3HD_MOUSE_1457	K.LESphosEHER.D	1	0.9829	1	1	-0.174364	0.508745	0.341554	5	3	CENTER	0.998	1	-0.0483761	9	#N/A	#N/A	#N/A	#N/A	#N/A	#N/A	#N/A	#N/A
sp|E9Q784|ZC3HD_MOUSE_1470	R.DLEGSSRDSphosVALDKER.M	#N/A	#N/A	#N/A	#N/A	#N/A	#N/A	#N/A	#N/A	#N/A	#N/A	0.9059	0.902	-0.321395	1	#N/A	#N/A	#N/A	#N/A	#N/A	#N/A	#N/A	#N/A
sp|E9Q784|ZC3HD_MOUSE_1484	R.DLGSphosVQGFEDVSK.A	#N/A	#N/A	#N/A	#N/A	#N/A	#N/A	#N/A	#N/A	#N/A	#N/A	1	0.997	-0.204881	7	1	0.995	0.44846	4	#N/A	#N/A	#N/A	#N/A
sp|E9Q784|ZC3HD_MOUSE_1499	R.TESphosLEGDDESK.L	#N/A	#N/A	#N/A	#N/A	#N/A	#N/A	#N/A	#N/A	#N/A	#N/A	0.9993	0.993	-0.177659	3	0.9978	0.978	-0.275905	5	0.9986	0.995	0.404953	1
sp|E9Q784|ZC3HD_MOUSE_198	K.EVSphosPEVVR.S	1	0.9999	1	1	0.275162	-0.12753	-0.201346	29	12	CENTER	1	1	-0.0180024	53	1	1	-0.224375	17	#N/A	#N/A	#N/A	#N/A
sp|E9Q784|ZC3HD_MOUSE_207	R.SKLSphosPSPSLR.K	0.9999	0.9996	0.997	0.996	0.388056	-0.1864	-0.287228	15	19	CENTER	0.9999	0.994	-0.0558513	50	0.9989	0.928	0.13072	6	#N/A	#N/A	#N/A	#N/A
sp|E9Q784|ZC3HD_MOUSE_207 209	R.SKLSphosPSphosPSLR.K	0.9991	0.9996	0.99	0.99	-0.0185689	0.291647	0.155108	29	15	CENTER	0.9993	0.986	0.127195	57	0.9986	0.956	-0.197903	21	0.9972	0.986	-0.203835	18
sp|E9Q784|ZC3HD_MOUSE_209	K.LSPSphosPSLR.K	#N/A	#N/A	#N/A	#N/A	#N/A	#N/A	#N/A	#N/A	#N/A	#N/A	0.9993	0.989	-0.204881	15	0.9982	0.964	0.328166	3	#N/A	#N/A	#N/A	#N/A
sp|E9Q784|ZC3HD_MOUSE_242	R.KAAVVASphosPLLDQQR.N	1	1	1	1	0.456769	-0.398843	-0.427806	37	44	CENTER	1	1	0.0287918	91	1	1	-0.582567	20	1	1	-0.546138	5
sp|E9Q784|ZC3HD_MOUSE_263 265	K.KGPRTphosPSphosPPPPILEDIILGK.K	1	1	1	1	-0.283711	-0.274937	0.00438712	9	1	CENTER	1	1	-0.0102874	16	1	1	-0.0868717	7	#N/A	#N/A	#N/A	#N/A
sp|E9Q784|ZC3HD_MOUSE_265	R.TPSphosPPPPILEDIILGKK.Y	0.9985	0.9994	0.973	0.987	0.624497	-0.221166	-0.422831	3	4	CENTER	0.9999	0.977	-0.399943	4	#N/A	#N/A	#N/A	#N/A	#N/A	#N/A	#N/A	#N/A
sp|E9Q784|ZC3HD_MOUSE_318	R.SSSphosPGQHHSPLSSR.H	0.9958	0.9992	0.99	0.989	0.306526	0.888888	0.291181	2	1	CENTER	0.9911	0.989	-0.149914	1	#N/A	#N/A	#N/A	#N/A	#N/A	#N/A	#N/A	#N/A
sp|E9Q784|ZC3HD_MOUSE_318 324	R.SSSphosPGQHHSphosPLSSR.H	0.9967	0.9987	0.97	0.984	0.40493	0.334159	-0.0353854	8	2	CENTER	0.9988	0.984	-0.0927702	3	#N/A	#N/A	#N/A	#N/A	0.9997	0.99	-0.242746	2
sp|E9Q784|ZC3HD_MOUSE_353 355	R.KRTphosPSphosPSYQR.T	#N/A	#N/A	#N/A	#N/A	#N/A	#N/A	#N/A	#N/A	#N/A	#N/A	#N/A	#N/A	#N/A	#N/A	#N/A	#N/A	#N/A	#N/A	0.9912	0.994	-0.1311	1
sp|E9Q784|ZC3HD_MOUSE_355	R.TPSphosPSYQR.T	#N/A	#N/A	#N/A	#N/A	#N/A	#N/A	#N/A	#N/A	#N/A	#N/A	#N/A	#N/A	#N/A	#N/A	0.9969	0.955	0.884559	1	#N/A	#N/A	#N/A	#N/A
sp|E9Q784|ZC3HD_MOUSE_363	R.TLTphosPSLRR.S	0.9997	0.9998	0.996	0.996	0.40493	-0.274937	-0.339933	9	15	CENTER	0.9992	0.993	0.0287918	31	0.9996	0.987	-0.755898	3	0.9954	0.991	-0.501924	4
sp|E9Q784|ZC3HD_MOUSE_365	R.TLTPSphosLRR.S	0.9358	0.9903	0.935	0.987	-0.507607	0.176108	0.341858	1	2	CENTER	0.994	0.589	1.28866	1	0.9607	0.668	0.0812511	1	#N/A	#N/A	#N/A	#N/A
sp|E9Q784|ZC3HD_MOUSE_369 379 380_C	R.SphosASPYPTHCL(SS)phosPQR.K	0.9913	0.999	1.26	0.834	-1.33796	0.465677	0.901819	2	1	Q2	0.9987	0.928	0.0447333	2	#N/A	#N/A	#N/A	#N/A	0.998	1.244	-1.10601	1
sp|E9Q784|ZC3HD_MOUSE_371 379 380_C	R.SASphosPYPTHCL(SS)phosPQR.K	0.997	0.9999	0.964	1.316	-0.219102	-0.0552408	0.0819306	1	4	CENTER	0.9999	1.32	-0.0781234	3	#N/A	#N/A	#N/A	#N/A	#N/A	#N/A	#N/A	#N/A
sp|E9Q784|ZC3HD_MOUSE_379 380_C	R.SASPYPTHCL(SS)phosPQR.K	0.9907	0.9981	0.979	0.414	0.634446	0.079494	-0.277476	4	1	CENTER	1	0.961	-0.7302	7	0.9533	0.488	0.0178257	1	#N/A	#N/A	#N/A	#N/A
sp|E9Q784|ZC3HD_MOUSE_463	R.ELRDSphosRDMR.D	0.9303	0.9552	1	1	-2.36684	1.94092	2.15388	2	1	Q2	#N/A	#N/A	#N/A	#N/A	#N/A	#N/A	#N/A	#N/A	0.9736	1	1.66799	1
sp|E9Q784|ZC3HD_MOUSE_64	R.FIHGPSphosPR.G	1	0.9998	1	1	0.422004	-1.05516	-0.73858	5	1	Q4	1	1	-0.148212	6	0.9999	1	-0.129516	3	#N/A	#N/A	#N/A	#N/A
sp|E9Q784|ZC3HD_MOUSE_703 704_C	R.ERDQRP(SS)phosPIR.H	0.9986	0.9998	1	1	0.259732	-0.203678	-0.231705	23	34	CENTER	0.9992	1	0.144269	21	0.9991	1	-0.271395	6	0.9954	1	-0.195951	3
sp|E9Q784|ZC3HD_MOUSE_704	R.DQRPSSphosPIR.H	#N/A	#N/A	#N/A	#N/A	#N/A	#N/A	#N/A	#N/A	#N/A	#N/A	#N/A	#N/A	#N/A	#N/A	#N/A	#N/A	#N/A	#N/A	0.9971	0.955	-0.43082	2
sp|E9Q784|ZC3HD_MOUSE_712	R.HQGRSphosEELER.D	#N/A	#N/A	#N/A	#N/A	#N/A	#N/A	#N/A	#N/A	#N/A	#N/A	1	1	0.127195	1	#N/A	#N/A	#N/A	#N/A	#N/A	#N/A	#N/A	#N/A
sp|E9Q784|ZC3HD_MOUSE_77	R.RSphosPERPTGDLR.E	1	1	0.998	0.998	0.229359	-0.1864	-0.207879	25	47	CENTER	1	0.996	0.153529	62	1	0.994	-0.0429283	23	1	0.996	-0.0975477	15
sp|E9Q784|ZC3HD_MOUSE_892	R.IPRDSphosHEER.K	#N/A	#N/A	#N/A	#N/A	#N/A	#N/A	#N/A	#N/A	#N/A	#N/A	0.9978	1	0.536763	2	#N/A	#N/A	#N/A	#N/A	#N/A	#N/A	#N/A	#N/A
sp|E9Q784|ZC3HD_MOUSE_907	R.YRNEGSphosPSPR.Q	0.9979	0.997	0.997	0.995	-0.552001	0.270092	0.411047	1	2	CENTER	0.9989	0.838	0.366661	1	0.891	0.721	-0.68142	1	#N/A	#N/A	#N/A	#N/A
sp|E9Q784|ZC3HD_MOUSE_949	R.LLSQVVRPQESphosR.S	0.9999	0.9999	0.998	0.998	0.456769	-0.491255	-0.474012	3	3	CENTER	0.9995	0.993	-1.18159	2	#N/A	#N/A	#N/A	#N/A	#N/A	#N/A	#N/A	#N/A
sp|E9Q784|ZC3HD_MOUSE_951 953	R.SphosLSphosPSHLTEDR.Q	#N/A	#N/A	#N/A	#N/A	#N/A	#N/A	#N/A	#N/A	#N/A	#N/A	0.9995	0.996	0.307768	9	#N/A	#N/A	#N/A	#N/A	0.9993	0.997	-0.124494	2
sp|E9Q784|ZC3HD_MOUSE_953	R.SLSphosPSHLTEDR.Q	0.9994	0.9997	0.997	0.997	0.0661438	-0.203678	-0.134911	28	38	CENTER	0.9996	0.994	-0.0332692	77	0.9998	0.983	-0.2112	20	#N/A	#N/A	#N/A	#N/A
sp|E9Q793|JHY_MOUSE_192	L.LGSEFLSphosPK.Y	0.9959	0.9993	0.996	0.991	-0.59507	-0.934861	-0.169896	3	2	Q3	0.9999	0.982	0.836147	5	#N/A	#N/A	#N/A	#N/A	#N/A	#N/A	#N/A	#N/A
sp|E9Q793|JHY_MOUSE_246	K.SphosKQYFVEK.N	#N/A	#N/A	#N/A	#N/A	#N/A	#N/A	#N/A	#N/A	#N/A	#N/A	0.9935	0.946	0.470497	3	#N/A	#N/A	#N/A	#N/A	#N/A	#N/A	#N/A	#N/A
sp|E9Q793|JHY_MOUSE_551	A.SASphosPDSR.L	#N/A	#N/A	#N/A	#N/A	#N/A	#N/A	#N/A	#N/A	#N/A	#N/A	0.9539	0.992	-0.270769	1	#N/A	#N/A	#N/A	#N/A	#N/A	#N/A	#N/A	#N/A
sp|E9Q793|JHY_MOUSE_594	R.VESphosESQLNSER.S	0.9985	0.996	0.987	0.998	0.0329614	-0.358153	-0.195557	2	2	CENTER	0.9992	0.994	0.729231	5	0.9957	0.908	1.19943	2	#N/A	#N/A	#N/A	#N/A
sp|E9Q793|JHY_MOUSE_615	R.SNSphosEGYLLQLER.G	#N/A	#N/A	#N/A	#N/A	#N/A	#N/A	#N/A	#N/A	#N/A	#N/A	0.9997	0.991	1.54795	2	#N/A	#N/A	#N/A	#N/A	#N/A	#N/A	#N/A	#N/A
sp|E9Q7E2|ARID2_MOUSE_1294	R.KYSphosDSSLPPSNSGK.L	0.9987	0.9979	0.953	0.989	-4.88773	6.64	5.76386	2	3	Q2	#N/A	#N/A	#N/A	#N/A	#N/A	#N/A	#N/A	#N/A	#N/A	#N/A	#N/A	#N/A
sp|E9Q7E2|ARID2_MOUSE_1385	K.TSNHVGNGEISphosPVEPQGTSGATQQDTAK.G	0.9897	0.9998	0.99	0.99	0.271917	1.09454	0.411311	4	4	NR	#N/A	#N/A	#N/A	#N/A	#N/A	#N/A	#N/A	#N/A	0.9998	0.996	0.954291	3
sp|E9Q7E2|ARID2_MOUSE_631	R.VDAVADLSphosPTPSPAGIPHGPQAAGNHFQR.T	1	0.9999	0.994	0.99	-1.63689	0.616031	1.12646	19	6	Q2	0.9999	0.989	-0.561446	39	0.9995	0.971	-0.397212	4	0.9999	0.994	1.06392	5
sp|E9Q7F2|RN169_MOUSE_11 12_C	R.A(SS)phosAAAAAALSR.R	#N/A	#N/A	#N/A	#N/A	#N/A	#N/A	#N/A	#N/A	#N/A	#N/A	0.5524	0.887	6.39908	1	0.9958	0.997	-1.55154	1	#N/A	#N/A	#N/A	#N/A
sp|E9Q7F2|RN169_MOUSE_12	R.ASSphosAAAAAALSR.R	0.9984	0.9967	0.994	0.994	1.35191	-0.274937	-0.813426	2	5	NR	0.9986	0.987	-0.346057	11	#N/A	#N/A	#N/A	#N/A	#N/A	#N/A	#N/A	#N/A
sp|E9Q7F2|RN169_MOUSE_234	K.TSLEQCPARLSphosDSENEEPSR.G	0.9962	0.9989	0.996	0.995	-0.552001	-0.274937	0.138532	13	13	CENTER	0.9987	0.99	-0.121625	33	0.9957	0.985	-0.224375	2	0.9981	0.989	0.334745	6
sp|E9Q7F2|RN169_MOUSE_236	R.LSDSphosENEEPSR.G	0.9984	0.9995	0.997	0.996	-3.81338	-0.311931	1.75072	2	2	NR	0.9983	0.992	-0.0180024	2	0.998	0.989	0.271582	1	0.9999	0.996	0.0639157	3
sp|E9Q7F2|RN169_MOUSE_259	R.SAFVSKNSphosSCSLAFLAGK.L	#N/A	#N/A	#N/A	#N/A	#N/A	#N/A	#N/A	#N/A	#N/A	#N/A	0.9906	0.932	-0.550876	1	#N/A	#N/A	#N/A	#N/A	#N/A	#N/A	#N/A	#N/A
sp|E9Q7F2|RN169_MOUSE_259 260_C	R.SAFVSKN(SS)phosCSLAFLAGK.L	0.9618	0.9664	0.949	0.922	3.35489	-0.274937	-1.81491	1	1	NR	0.9967	0.991	0.060853	6	#N/A	#N/A	#N/A	#N/A	#N/A	#N/A	#N/A	#N/A
sp|E9Q7F2|RN169_MOUSE_279	R.SQSphosCSDTVQDR.V	0.9994	0.9989	0.992	0.997	-0.139875	-0.0551556	0.0423598	17	12	CENTER	0.9992	0.993	0.110322	31	#N/A	#N/A	#N/A	#N/A	0.9985	0.994	-0.360582	3
sp|E9Q7F2|RN169_MOUSE_309 310_C	K.ITTITPG(ST)phosPIIGVLLSTQNNR.C	#N/A	#N/A	#N/A	#N/A	#N/A	#N/A	#N/A	#N/A	#N/A	#N/A	0.9996	0.998	0.428062	5	#N/A	#N/A	#N/A	#N/A	#N/A	#N/A	#N/A	#N/A
sp|E9Q7F2|RN169_MOUSE_326	R.CLSphosAPDLTIEKR.L	1	1	0.999	0.999	0.170465	-0.0551556	-0.11281	19	29	CENTER	1	0.998	-0.0256358	70	1	0.995	-0.0127912	10	1	0.998	-0.462929	6
sp|E9Q7F2|RN169_MOUSE_340	R.LPFGSphosLSSLASLHKPER.S	#N/A	#N/A	#N/A	#N/A	#N/A	#N/A	#N/A	#N/A	#N/A	#N/A	0.9982	0.991	0.127195	3	#N/A	#N/A	#N/A	#N/A	#N/A	#N/A	#N/A	#N/A
sp|E9Q7F2|RN169_MOUSE_353	R.SphosISPESNDSISEELNHFKPIVCSPCTPPK.R	1	0.9957	0.886	0.499	0.547535	0.00624498	-0.270645	12	9	CENTER	0.9999	0.935	0.0936429	19	0.9964	0.499	-0.115441	7	0.9995	0.499	-0.402402	3
sp|E9Q7F2|RN169_MOUSE_355	R.SISphosPESNDSISEELNHFKPIVCSPCTPPK.R	0.9993	0.9012	0.991	0.985	0.371378	-0.205355	-0.288366	7	6	CENTER	0.9999	0.977	-0.0025724	11	0.8405	0.912	0.428291	4	0.9995	0.947	-0.796681	1
sp|E9Q7F2|RN169_MOUSE_390	R.VLSphosPLIIK.S	0.9995	1	1	1	0.20701	-0.152453	-0.179731	2	7	CENTER	1	1	0.0771548	30	0.9987	1	-0.325659	1	1	1	-0.402402	3
sp|E9Q7F2|RN169_MOUSE_390 396 397_C	R.VLSphosPLIIK(ST)phosPR.N	#N/A	#N/A	#N/A	#N/A	#N/A	#N/A	#N/A	#N/A	#N/A	#N/A	0.9324	1.328	0.0447333	1	#N/A	#N/A	#N/A	#N/A	#N/A	#N/A	#N/A	#N/A
sp|E9Q7F2|RN169_MOUSE_409 410 411 414_C	K.Q(TSY)phosEASphosPR.L	#N/A	#N/A	#N/A	#N/A	#N/A	#N/A	#N/A	#N/A	#N/A	#N/A	0.9389	1.224	-6.64	1	#N/A	#N/A	#N/A	#N/A	#N/A	#N/A	#N/A	#N/A
sp|E9Q7F2|RN169_MOUSE_409 410 411_C	K.Q(TSY)phosEASPR.L	0.9923	0.9982	0.998	0.998	-0.191293	0.658072	0.424682	2	4	CENTER	0.9982	0.999	0.346897	6	0.994	0.998	0.51259	3	0.9945	0.667	-0.147588	1
sp|E9Q7F2|RN169_MOUSE_410	K.QTSphosYEASPR.L	0.9981	0.997	0.965	0.942	-1.49402	1.05791	1.27596	3	1	Q2	0.9976	0.983	0.179034	9	0.9982	0.942	0.591246	2	0.9966	0.973	0.182266	4
sp|E9Q7F2|RN169_MOUSE_414	K.QTSYEASphosPR.L	0.999	0.9999	0.98	0.866	-0.34805	0.140548	0.244299	2	2	CENTER	1	0.99	-0.349983	4	#N/A	#N/A	#N/A	#N/A	1	0.982	-0.81744	3
sp|E9Q7F2|RN169_MOUSE_43 44_C	K.AGAPGPA(SS)phosPALLVLR.S	0.9987	1	1	1	1.25973	-0.578718	-0.919225	5	19	Q4	1	1	-0.394151	33	#N/A	#N/A	#N/A	#N/A	0.9999	1	-1.20384	4
sp|E9Q7F2|RN169_MOUSE_44	K.AGAPGPASSphosPALLVLR.S	0.9995	0.9999	0.956	0.987	1.1419	-0.264039	-0.702967	2	6	NR	0.9999	0.969	-0.394151	7	#N/A	#N/A	#N/A	#N/A	#N/A	#N/A	#N/A	#N/A
sp|E9Q7F2|RN169_MOUSE_512	R.EFSphosLETCHSSEHGGASSGPSLER.E	0.999	0.9979	0.997	0.993	-0.836731	0.872282	0.854506	3	2	Q2	0.9918	0.991	0.179034	3	#N/A	#N/A	#N/A	#N/A	#N/A	#N/A	#N/A	#N/A
sp|E9Q7F2|RN169_MOUSE_518 519_C	R.EFSLETCH(SS)phosEHGGASSGPSLER.E	0.9923	0.9928	0.734	0.614	-0.162959	-0.280623	-0.0588319	1	2	CENTER	0.9937	0.984	-0.19798	6	#N/A	#N/A	#N/A	#N/A	0.9876	0.496	-0.748357	2
sp|E9Q7F2|RN169_MOUSE_525	R.EFSLETCHSSEHGGASphosSGPSLER.E	#N/A	#N/A	#N/A	#N/A	#N/A	#N/A	#N/A	#N/A	#N/A	#N/A	#N/A	#N/A	#N/A	#N/A	#N/A	#N/A	#N/A	#N/A	0.9977	0.915	-0.907325	1
sp|E9Q7F2|RN169_MOUSE_525 526_C	R.EFSLETCHSSEHGGA(SS)phosGPSLER.E	0.9997	0.9996	0.978	0.866	-0.104542	-0.322841	-0.10915	3	2	CENTER	0.9973	0.996	-0.550525	8	0.9883	0.688	-0.818055	1	0.998	0.994	-0.837904	3
sp|E9Q7F2|RN169_MOUSE_526	S.SphosGPSLER.E	#N/A	#N/A	#N/A	#N/A	#N/A	#N/A	#N/A	#N/A	#N/A	#N/A	0.9982	0.989	0.755227	5	#N/A	#N/A	#N/A	#N/A	0.9994	0.94	-1.15519	2
sp|E9Q7F2|RN169_MOUSE_630	K.KLRPPSphosSDMDLAPK.D	0.9989	0.9884	0.977	0.964	-0.920389	0.0211953	0.470792	3	1	CENTER	0.9982	0.954	0.117181	2	#N/A	#N/A	#N/A	#N/A	#N/A	#N/A	#N/A	#N/A
sp|E9Q7F2|RN169_MOUSE_630 631_C	K.KLRPP(SS)phosDMDLAPK.D	1	0.9992	1	1	-0.560718	-0.135869	0.212425	25	10	CENTER	1	1	-0.296304	45	0.9946	1	-0.237373	2	0.6697	1	-0.374657	1
sp|E9Q7F2|RN169_MOUSE_631	K.LRPPSSphosDMDLAPK.D	#N/A	#N/A	#N/A	#N/A	#N/A	#N/A	#N/A	#N/A	#N/A	#N/A	0.9856	0.933	-0.495785	2	#N/A	#N/A	#N/A	#N/A	#N/A	#N/A	#N/A	#N/A
sp|E9Q7F2|RN169_MOUSE_679	R.RKGSphosVDQYLLR.S	1	1	0.998	0.998	-2.11642	0.83911	1.47776	11	22	Q2	1	0.997	0.336947	60	1	0.991	0.469522	9	1	0.997	0.556956	5
sp|E9Q7F2|RN169_MOUSE_689	R.SSSphosLAGAK.-	0.9969	0.9953	0.996	0.992	0.468558	-0.102984	-0.285771	2	3	CENTER	0.996	0.983	0.382275	2	#N/A	#N/A	#N/A	#N/A	#N/A	#N/A	#N/A	#N/A
sp|E9Q7F2|RN169_MOUSE_79	R.SAPRPEESGCTGCLETPGEVAALPCSHSphosR.C	#N/A	#N/A	#N/A	#N/A	#N/A	#N/A	#N/A	#N/A	#N/A	#N/A	0.9996	0.978	1.89389	2	#N/A	#N/A	#N/A	#N/A	#N/A	#N/A	#N/A	#N/A
sp|E9Q7G0|NUMA1_MOUSE_1220 1221_C	R.K(SS)phosLISSLEEEVSILNR.Q	#N/A	#N/A	#N/A	#N/A	#N/A	#N/A	#N/A	#N/A	#N/A	#N/A	1	0.966	0.288659	2	#N/A	#N/A	#N/A	#N/A	#N/A	#N/A	#N/A	#N/A
sp|E9Q7G0|NUMA1_MOUSE_1313	R.QELASphosQAER.A	#N/A	#N/A	#N/A	#N/A	#N/A	#N/A	#N/A	#N/A	#N/A	#N/A	0.9509	1	-0.429198	1	#N/A	#N/A	#N/A	#N/A	#N/A	#N/A	#N/A	#N/A
sp|E9Q7G0|NUMA1_MOUSE_160 161_C	K.VPYTHA(ST)phosLSEELSPPSHQTK.R	#N/A	#N/A	#N/A	#N/A	#N/A	#N/A	#N/A	#N/A	#N/A	#N/A	0.9927	0.998	-0.149914	11	0.9942	0.492	-0.0429283	1	#N/A	#N/A	#N/A	#N/A
sp|E9Q7G0|NUMA1_MOUSE_163	Y.THASTLSphosEELSPPSHQTK.R	0.9995	0.9987	0.988	0.996	-1.12819	6.64	3.8841	9	6	NR	0.9922	0.988	-0.0927702	19	0.674	0.492	0.262159	4	0.9963	0.991	1.6114	5
sp|E9Q7G0|NUMA1_MOUSE_167	Y.THASTLSEELSphosPPSHQTK.R	1	1	0.998	0.998	0.0864006	0.0433157	-0.0215424	93	76	CENTER	1	0.998	-0.0854468	116	1	0.996	-0.0577253	27	0.9999	0.998	0.0450567	19
sp|E9Q7G0|NUMA1_MOUSE_1703	K.SREPQVKPQLDLSphosIDSLDLSLEEGTPCSVASK.L	#N/A	#N/A	#N/A	#N/A	#N/A	#N/A	#N/A	#N/A	#N/A	#N/A	#N/A	#N/A	#N/A	#N/A	#N/A	#N/A	#N/A	#N/A	0.9778	0.974	0.726881	1
sp|E9Q7G0|NUMA1_MOUSE_1726 1731 1732 1739_C	K.LPRTphosQPDG(TS)phosVPGEPASphosPISQR.L	#N/A	#N/A	#N/A	#N/A	#N/A	#N/A	#N/A	#N/A	#N/A	#N/A	0.998	0.966	2.85343	2	#N/A	#N/A	#N/A	#N/A	#N/A	#N/A	#N/A	#N/A
sp|E9Q7G0|NUMA1_MOUSE_1731 1732 1739_C	K.LPRTQPDG(TS)phosVPGEPASphosPISQR.L	#N/A	#N/A	#N/A	#N/A	#N/A	#N/A	#N/A	#N/A	#N/A	#N/A	0.9903	1.262	-1.43401	2	#N/A	#N/A	#N/A	#N/A	#N/A	#N/A	#N/A	#N/A
sp|E9Q7G0|NUMA1_MOUSE_1739	R.TQPDGTSVPGEPASphosPISQR.L	1	1	0.998	0.997	0.00696614	0.409922	0.201478	57	38	CENTER	1	0.996	0.0771548	173	1	0.99	0.0975529	21	0.9999	0.994	0.18256	18
sp|E9Q7G0|NUMA1_MOUSE_1751	R.TQPDGTSVPGEPASPISQRLPPKVESphosLESL.Y	0.9186	0.9904	0.383	0.949	0.40493	0.189467	-0.107732	3	3	CENTER	0.9986	0.995	0.288659	30	#N/A	#N/A	#N/A	#N/A	#N/A	#N/A	#N/A	#N/A
sp|E9Q7G0|NUMA1_MOUSE_1770 1771_C	R.GQAPLE(TS)phosLDSLGDAFPDSGRK.T	0.9991	0.9985	0.998	1	-0.709241	-0.185174	0.262033	1	2	CENTER	0.9995	0.998	1.41262	8	0.9975	0.956	0.74963	6	#N/A	#N/A	#N/A	#N/A
sp|E9Q7G0|NUMA1_MOUSE_1822	K.KLELEEPDSANSSFYSTQSphosAPASQANLR.A	#N/A	#N/A	#N/A	#N/A	#N/A	#N/A	#N/A	#N/A	#N/A	#N/A	0.9998	0.98	-1.03327	9	0.9997	0.979	-0.764944	1	#N/A	#N/A	#N/A	#N/A
sp|E9Q7G0|NUMA1_MOUSE_1826	K.KLELEEPDSANSSFYSTQSAPASphosQANLR.A	0.9998	0.9996	0.998	0.997	2.73439	1.80066	-0.466862	2	1	Q1	0.9999	0.996	-0.394151	11	#N/A	#N/A	#N/A	#N/A	#N/A	#N/A	#N/A	#N/A
sp|E9Q7G0|NUMA1_MOUSE_1833 1834 1835 1836_C	R.A(TSST)phosQSLAR.L	0.9596	0.9952	0.997	0.999	0.814321	-0.512628	-0.663475	1	3	CENTER	0.9977	0.999	-0.0025724	10	0.9995	0.998	-0.0429283	9	#N/A	#N/A	#N/A	#N/A
sp|E9Q7G0|NUMA1_MOUSE_1835	R.ATSSphosTQSLAR.L	0.9987	0.9991	0.95	0.944	0.601189	-0.17847	-0.389829	2	2	CENTER	0.998	0.944	0.127195	7	0.9982	0.912	-0.0429283	1	#N/A	#N/A	#N/A	#N/A
sp|E9Q7G0|NUMA1_MOUSE_1844	R.LGSphosPDDGNSALLSLPGYRPTTR.S	1	0.9997	0.999	0.999	-2.50196	1.86777	2.18486	14	10	Q2	1	0.998	0.366661	65	1	0.996	-0.157261	7	#N/A	#N/A	#N/A	#N/A
sp|E9Q7G0|NUMA1_MOUSE_187 188 189 190_C	R.IA(SSSS)phosENNFLSGSPSSPMGDILQTPQFQMR.R	#N/A	#N/A	#N/A	#N/A	#N/A	#N/A	#N/A	#N/A	#N/A	#N/A	0.9898	0.996	0.666274	2	#N/A	#N/A	#N/A	#N/A	#N/A	#N/A	#N/A	#N/A
sp|E9Q7G0|NUMA1_MOUSE_1951	R.RASphosMQPAQIAEGVGITTR.Q	#N/A	#N/A	#N/A	#N/A	#N/A	#N/A	#N/A	#N/A	#N/A	#N/A	1	0.998	0.981998	3	#N/A	#N/A	#N/A	#N/A	#N/A	#N/A	#N/A	#N/A
sp|E9Q7G0|NUMA1_MOUSE_1973 1974_C	K.RV(SS)phosETHQGPGTPESK.K	1	0.9519	0.995	0.666	-0.185679	1.5454	0.865541	15	1	NR	0.9907	0.997	2.92218	2	#N/A	#N/A	#N/A	#N/A	1	0.966	3.72688	1
sp|E9Q7G0|NUMA1_MOUSE_1974	R.VSSphosETHQGPGTPESK.K	#N/A	#N/A	#N/A	#N/A	#N/A	#N/A	#N/A	#N/A	#N/A	#N/A	0.9966	0.99	2.14427	6	#N/A	#N/A	#N/A	#N/A	0.991	0.984	6.17434	1
sp|E9Q7G0|NUMA1_MOUSE_1982	R.VSSETHQGPGTphosPESK.K	0.9999	1	0.997	0.997	-0.230073	1.55213	0.891101	11	2	NR	0.9997	0.995	0.31745	8	#N/A	#N/A	#N/A	#N/A	0.9996	0.997	1.98992	1
sp|E9Q7G0|NUMA1_MOUSE_2029	R.RQSphosMAFSILNTPK.K	#N/A	#N/A	#N/A	#N/A	#N/A	#N/A	#N/A	#N/A	#N/A	#N/A	1	0.989	4.95162	1	#N/A	#N/A	#N/A	#N/A	#N/A	#N/A	#N/A	#N/A
sp|E9Q7G0|NUMA1_MOUSE_2037	R.QSMAFSILNTphosPK.K	#N/A	#N/A	#N/A	#N/A	#N/A	#N/A	#N/A	#N/A	#N/A	#N/A	0.9995	0.973	-0.614305	2	#N/A	#N/A	#N/A	#N/A	#N/A	#N/A	#N/A	#N/A
sp|E9Q7G0|NUMA1_MOUSE_2044	K.KLGNSphosLLR.R	#N/A	#N/A	#N/A	#N/A	#N/A	#N/A	#N/A	#N/A	#N/A	#N/A	0.9925	1	-1.08547	3	#N/A	#N/A	#N/A	#N/A	#N/A	#N/A	#N/A	#N/A
sp|E9Q7G0|NUMA1_MOUSE_2059	K.TPAKVSphosPNPR.S	1	1	0.997	0.989	0.566518	-0.42897	-0.497744	6	1	CENTER	1	0.993	0.407303	3	#N/A	#N/A	#N/A	#N/A	1	0.991	-0.482573	1
sp|E9Q7G0|NUMA1_MOUSE_2084 2085_C	R.IATTTTGTATVA(TT)phosPR.A	#N/A	#N/A	#N/A	#N/A	#N/A	#N/A	#N/A	#N/A	#N/A	#N/A	0.9997	0.996	-0.810402	2	#N/A	#N/A	#N/A	#N/A	#N/A	#N/A	#N/A	#N/A
sp|E9Q7G0|NUMA1_MOUSE_2085	R.IATTTTGTATVATTphosPR.A	#N/A	#N/A	#N/A	#N/A	#N/A	#N/A	#N/A	#N/A	#N/A	#N/A	1	0.912	-0.7302	1	#N/A	#N/A	#N/A	#N/A	#N/A	#N/A	#N/A	#N/A
sp|E9Q7G0|NUMA1_MOUSE_269 270_C	K.QAA(SS)phosQEPSELEELR.G	1	1	1	1	-4.85091	6.64	5.74545	20	20	Q2	1	1	-0.0256358	110	0.9988	0.998	0.775863	16	0.9952	0.998	4.72688	1
sp|E9Q7G0|NUMA1_MOUSE_270	K.QAASSphosQEPSELEELR.G	0.9997	0.9999	0.991	0.994	-6.44763	6.60476	6.52619	15	13	Q2	0.9996	0.99	-0.0332692	32	#N/A	#N/A	#N/A	#N/A	#N/A	#N/A	#N/A	#N/A
sp|E9Q7G0|NUMA1_MOUSE_386	K.NEILQGKLSphosQLEDQATR.L	0.9929	1	0.96	0.989	-4.18356	2.78542	3.48449	1	3	Q2	1	0.994	0.060853	5	1	0.99	1.09755	6	#N/A	#N/A	#N/A	#N/A
sp|E9Q7G0|NUMA1_MOUSE_398	R.LQESphosPAPEKGEVLGDALQLDTLKQEAAK.L	1	1	1	1	-0.611944	0.259371	0.435657	55	30	CENTER	1	1	0.0447333	102	1	1	0.512756	28	1	0.999	0.0461525	4
sp|E9Q7G0|NUMA1_MOUSE_795	R.AESphosECER.L	#N/A	#N/A	#N/A	#N/A	#N/A	#N/A	#N/A	#N/A	#N/A	#N/A	#N/A	#N/A	#N/A	#N/A	0.9881	1	0.290198	1	#N/A	#N/A	#N/A	#N/A
sp|E9Q7G0|NUMA1_MOUSE_850	K.TGQEVQEEAVEIHSphosEGQPGQQQSQLAQLHASLAK.A	0.9938	0.995	0.995	0.989	-6.46954	6.64	6.55477	3	3	Q2	0.9926	0.997	-0.244773	11	#N/A	#N/A	#N/A	#N/A	1	0.994	6.17434	3
sp|E9Q7G0|NUMA1_MOUSE_921	K.AGEQQETASphosLELLKEPPR.A	0.9997	0.9963	0.973	0.953	-6.46954	6.64	6.55477	18	15	Q2	0.9994	0.99	0.232806	100	0.9911	0.849	1.38706	5	#N/A	#N/A	#N/A	#N/A
sp|E9Q7X6|HEG1_MOUSE_103 104 106_C	L.ESNNPEPHIGCSP(SY)phosQSphosQEDHSGSR.K	#N/A	#N/A	#N/A	#N/A	#N/A	#N/A	#N/A	#N/A	#N/A	#N/A	#N/A	#N/A	#N/A	#N/A	#N/A	#N/A	#N/A	#N/A	0.9656	1.156	-1.44971	1
sp|E9Q7X6|HEG1_MOUSE_1275	R.EAIEMHENGSphosTK.N	0.9981	0.9998	0.974	0.961	-0.920389	0.380388	0.650388	3	4	CENTER	#N/A	#N/A	#N/A	#N/A	#N/A	#N/A	#N/A	#N/A	#N/A	#N/A	#N/A	#N/A
sp|E9Q7X6|HEG1_MOUSE_1275 1276_C	R.EAIEMHENG(ST)phosK.N	#N/A	#N/A	#N/A	#N/A	#N/A	#N/A	#N/A	#N/A	#N/A	#N/A	0.9965	1	-1.12163	2	#N/A	#N/A	#N/A	#N/A	#N/A	#N/A	#N/A	#N/A
sp|E9Q7X6|HEG1_MOUSE_1286 1287 1288_C	K.NLLQMTDV(YYS)phosPTNVR.N	#N/A	#N/A	#N/A	#N/A	#N/A	#N/A	#N/A	#N/A	#N/A	#N/A	0.9999	0.995	0.428062	9	#N/A	#N/A	#N/A	#N/A	#N/A	#N/A	#N/A	#N/A
sp|E9Q7X6|HEG1_MOUSE_1288	Q.MTDVYYSphosPTNVR.N	0.9273	0.9997	0.979	0.977	-0.262495	0.920578	0.591536	3	2	CENTER	0.9994	0.918	0.492192	1	#N/A	#N/A	#N/A	#N/A	#N/A	#N/A	#N/A	#N/A
sp|E9Q8D0|DJC21_MOUSE_15	R.DASphosEEELKK.A	0.9973	0.9998	1	1	-0.84389	0.121722	0.482806	1	1	CENTER	0.9913	1	-0.296304	1	#N/A	#N/A	#N/A	#N/A	#N/A	#N/A	#N/A	#N/A
sp|E9Q8D0|DJC21_MOUSE_283	R.YEKEFGDGSphosDENEVEDQEPR.N	1	1	1	1	-0.0185689	0.0936385	0.0561037	22	16	CENTER	1	1	0.127595	30	1	1	0.181945	13	1	1	-0.0975477	15
sp|E9Q8D0|DJC21_MOUSE_302	R.NGLDGKDSphosEEAEEAELYQDLYCPACDK.S	0.9963	0.9994	0.999	0.999	-0.899794	-0.256789	0.321502	2	2	CENTER	#N/A	#N/A	#N/A	#N/A	0.9779	0.996	0.523604	2	#N/A	#N/A	#N/A	#N/A
sp|E9Q8I9|FRY_MOUSE_1379 1380_C	R.LLLPG(SS)phosPSSPEDEVKDR.E	#N/A	#N/A	#N/A	#N/A	#N/A	#N/A	#N/A	#N/A	#N/A	#N/A	0.9983	0.998	0.559306	3	0.9811	0.928	-0.115441	1	#N/A	#N/A	#N/A	#N/A
sp|E9Q8I9|FRY_MOUSE_1380	R.LLLPGSSphosPSSPEDEVKDR.E	#N/A	#N/A	#N/A	#N/A	#N/A	#N/A	#N/A	#N/A	#N/A	#N/A	0.9868	0.96	2.72923	3	#N/A	#N/A	#N/A	#N/A	#N/A	#N/A	#N/A	#N/A
sp|E9Q8I9|FRY_MOUSE_1936	K.NSDLFTVLSphosR.S	#N/A	#N/A	#N/A	#N/A	#N/A	#N/A	#N/A	#N/A	#N/A	#N/A	0.9999	0.991	0.0936429	10	0.9991	0.512	-0.4088	1	0.9981	0.982	-0.31019	2
sp|E9Q8I9|FRY_MOUSE_1940	R.SSSphosPDLSSSSK.L	0.9998	0.9994	0.993	0.998	0.113881	0.0356918	-0.0390948	7	12	CENTER	0.9997	0.991	0.060853	19	0.9966	0.968	-1.05351	2	0.9993	0.996	-0.0888089	2
sp|E9Q8I9|FRY_MOUSE_1955 1956_C	K.(ST)phosGQLNVNPGTPGSGGGGGGSGNTTTAER.S	1	0.9998	0.998	1	0.422924	-1.44943	-0.936179	6	3	Q4	#N/A	#N/A	#N/A	#N/A	#N/A	#N/A	#N/A	#N/A	0.9996	1	0.357647	2
sp|E9Q8I9|FRY_MOUSE_1991	R.SFSphosVPKKFGVVDR.S	0.9998	0.9993	0.997	0.997	1.00697	-0.203678	-0.605322	3	8	NR	0.9999	0.994	0.703696	15	0.9989	0.934	-0.420295	1	#N/A	#N/A	#N/A	#N/A
sp|E9Q8I9|FRY_MOUSE_2375	R.SASphosSTSSGSNSNVLVPVSWK.R	0.9999	0.9988	0.957	0.934	-0.0185689	0.107783	0.063176	3	1	CENTER	0.9997	0.924	-0.0927702	1	#N/A	#N/A	#N/A	#N/A	#N/A	#N/A	#N/A	#N/A
sp|E9Q8I9|FRY_MOUSE_2375 2376 2377 2378 2379_C	R.SA(SSTSS)phosGSNSNVLVPVSWK.R	0.9996	0.9995	0.977	0.978	0.00696614	0.114753	0.0538932	7	4	CENTER	0.9993	0.986	0.0130245	13	0.9811	0.7	-0.508944	2	0.9992	0.941	0.289475	2
sp|E9Q8I9|FRY_MOUSE_2427 2428_C	K.NPSVIF(SS)phosCGDLDLPEHQTSLVSSEDGPR.E	#N/A	#N/A	#N/A	#N/A	#N/A	#N/A	#N/A	#N/A	#N/A	#N/A	0.9996	0.998	0.181721	6	0.9956	0.996	-1.22438	1	#N/A	#N/A	#N/A	#N/A
sp|E9Q8I9|FRY_MOUSE_2428	K.NPSVIFSSphosCGDLDLPEHQTSLVSSEDGPR.E	#N/A	#N/A	#N/A	#N/A	#N/A	#N/A	#N/A	#N/A	#N/A	#N/A	0.9983	0.913	0.0771548	1	#N/A	#N/A	#N/A	#N/A	#N/A	#N/A	#N/A	#N/A
sp|E9Q8I9|FRY_MOUSE_2495	R.RRSphosLDSLDK.C	1	0.9994	0.99	0.97	-0.657348	-1.29332	-0.317983	4	1	Q3	1	0.963	-0.0180024	27	1	0.945	-0.502162	2	#N/A	#N/A	#N/A	#N/A
sp|E9Q8I9|FRY_MOUSE_2515 2516_C	R.(ST)phosPSLNK.M	#N/A	#N/A	#N/A	#N/A	#N/A	#N/A	#N/A	#N/A	#N/A	#N/A	0.92	0.996	0.0936429	1	0.9703	0.97	-0.728418	1	#N/A	#N/A	#N/A	#N/A
sp|E9Q8I9|FRY_MOUSE_2516	R.STphosPSLNK.M	#N/A	#N/A	#N/A	#N/A	#N/A	#N/A	#N/A	#N/A	#N/A	#N/A	0.9977	0.947	0.0853989	2	#N/A	#N/A	#N/A	#N/A	#N/A	#N/A	#N/A	#N/A
sp|E9Q8I9|FRY_MOUSE_2518	R.STPSphosLNK.M	#N/A	#N/A	#N/A	#N/A	#N/A	#N/A	#N/A	#N/A	#N/A	#N/A	0.9906	0.988	0.14519	2	#N/A	#N/A	#N/A	#N/A	#N/A	#N/A	#N/A	#N/A
sp|E9Q8I9|FRY_MOUSE_2656	R.GLDQYTLASphosFGEGDR.G	#N/A	#N/A	#N/A	#N/A	#N/A	#N/A	#N/A	#N/A	#N/A	#N/A	0.9976	0.963	0.327133	2	#N/A	#N/A	#N/A	#N/A	#N/A	#N/A	#N/A	#N/A
sp|E9Q8T2|PRD15_MOUSE_209	K.QACSSVQAAGTphosPEPSVSVEPER.G	#N/A	#N/A	#N/A	#N/A	#N/A	#N/A	#N/A	#N/A	#N/A	#N/A	0.9988	0.993	0.0771548	1	#N/A	#N/A	#N/A	#N/A	#N/A	#N/A	#N/A	#N/A
sp|E9Q942|SIM13_MOUSE_59	R.ELVGDTGSQEGDNEQPSphosGSETEEDPSASPQK.L	#N/A	#N/A	#N/A	#N/A	#N/A	#N/A	#N/A	#N/A	#N/A	#N/A	#N/A	#N/A	#N/A	#N/A	#N/A	#N/A	#N/A	#N/A	0.9976	0.909	-0.332013	1
sp|E9Q942|SIM13_MOUSE_61	R.ELVGDTGSQEGDNEQPSGSphosETEEDPSASPQK.L	#N/A	#N/A	#N/A	#N/A	#N/A	#N/A	#N/A	#N/A	#N/A	#N/A	#N/A	#N/A	#N/A	#N/A	#N/A	#N/A	#N/A	#N/A	0.9989	0.963	-0.346368	1
sp|E9Q9D5|RBL2A_MOUSE_147	K.NFSphosFAKK.F	#N/A	#N/A	#N/A	#N/A	#N/A	#N/A	#N/A	#N/A	#N/A	#N/A	0.9985	1	0.57418	2	#N/A	#N/A	#N/A	#N/A	#N/A	#N/A	#N/A	#N/A
sp|E9Q9W7|PDZD7_MOUSE_403	R.SDGPSphosSTR.H	#N/A	#N/A	#N/A	#N/A	#N/A	#N/A	#N/A	#N/A	#N/A	#N/A	0.9932	0.928	-0.163853	1	#N/A	#N/A	#N/A	#N/A	0.9414	0.906	-0.332013	1
sp|E9Q9W7|PDZD7_MOUSE_403 404 405_C	R.SDGP(SST)phosR.H	#N/A	#N/A	#N/A	#N/A	#N/A	#N/A	#N/A	#N/A	#N/A	#N/A	0.9506	0.922	-0.0433493	4	0.9894	0.854	-0.0723721	1	#N/A	#N/A	#N/A	#N/A
sp|E9QAM5|HELZ2_MOUSE_12 13 14_C	R.SA(STS)phosATNGPSLAGLCAK.V	#N/A	#N/A	#N/A	#N/A	#N/A	#N/A	#N/A	#N/A	#N/A	#N/A	0.9994	0.984	0.386839	1	#N/A	#N/A	#N/A	#N/A	#N/A	#N/A	#N/A	#N/A
sp|E9QAM5|HELZ2_MOUSE_93 94_C	R.YQVCH(YY)phosRPGLGCR.R	#N/A	#N/A	#N/A	#N/A	#N/A	#N/A	#N/A	#N/A	#N/A	#N/A	#N/A	#N/A	#N/A	#N/A	0.9068	0.995	-0.0868717	1	#N/A	#N/A	#N/A	#N/A
sp|E9QAT4|SC16A_MOUSE_1028	R.MYSphosPSPSDGPASQQPLPNHPR.Q	1	0.9998	0.996	0.993	0.585502	-0.0712714	-0.328387	11	10	CENTER	0.9998	0.989	-0.149914	15	#N/A	#N/A	#N/A	#N/A	0.9999	0.991	-0.374589	8
sp|E9QAT4|SC16A_MOUSE_1223	R.YRPYDSSASphosAYAENHR.Y	#N/A	#N/A	#N/A	#N/A	#N/A	#N/A	#N/A	#N/A	#N/A	#N/A	0.9964	0.993	-0.748015	2	#N/A	#N/A	#N/A	#N/A	#N/A	#N/A	#N/A	#N/A
sp|E9QAT4|SC16A_MOUSE_1238 1239_C	R.YSEPERP(SS)phosR.A	0.9378	0.9814	0.998	0.998	-0.294203	-0.274937	0.00963331	3	5	CENTER	0.9768	0.998	0.0133654	4	#N/A	#N/A	#N/A	#N/A	0.9997	0.998	0.172618	4
sp|E9QAT4|SC16A_MOUSE_1244 1245_C	R.ASH(YS)phosDQLAPR.Q	0.9988	0.9933	0.998	0.998	0.100076	-0.330915	-0.215495	6	4	CENTER	0.9991	0.997	0.00522603	30	0.9939	0.98	0.490895	5	#N/A	#N/A	#N/A	#N/A
sp|E9QAT4|SC16A_MOUSE_1245	R.ASHYSphosDQLAPR.Q	0.9993	0.9996	0.973	0.953	0.0864006	-0.33079	-0.208595	5	2	CENTER	0.9931	0.957	0.0130245	3	#N/A	#N/A	#N/A	#N/A	#N/A	#N/A	#N/A	#N/A
sp|E9QAT4|SC16A_MOUSE_130 131_C	R.ADASLFPPASTP(SS)phosLPGLEVSR.N	#N/A	#N/A	#N/A	#N/A	#N/A	#N/A	#N/A	#N/A	#N/A	#N/A	0.9751	0.925	-1.13584	1	#N/A	#N/A	#N/A	#N/A	#N/A	#N/A	#N/A	#N/A
sp|E9QAT4|SC16A_MOUSE_1322 1323_C	K.DHYA(YS)phosDRPEK.C	0.9642	0.9975	0.986	0.996	-0.529148	-0.460113	0.0345177	4	6	CENTER	0.9983	0.994	0.0859644	8	#N/A	#N/A	#N/A	#N/A	#N/A	#N/A	#N/A	#N/A
sp|E9QAT4|SC16A_MOUSE_1342	R.FTGSphosFDDDAEIHRDPYGEEADRR.S	0.9998	0.9885	0.996	0.996	-0.395132	-0.293315	0.0509085	17	14	CENTER	0.9998	0.991	0.514219	31	0.9992	0.981	0.199433	7	0.9888	0.995	0.381106	9
sp|E9QAT4|SC16A_MOUSE_1362 1365	R.SphosIHSphosEHSAR.S	#N/A	#N/A	#N/A	#N/A	#N/A	#N/A	#N/A	#N/A	#N/A	#N/A	0.9985	0.975	-0.147462	4	#N/A	#N/A	#N/A	#N/A	#N/A	#N/A	#N/A	#N/A
sp|E9QAT4|SC16A_MOUSE_1365 1368	R.SIHSphosEHSphosAR.S	#N/A	#N/A	#N/A	#N/A	#N/A	#N/A	#N/A	#N/A	#N/A	#N/A	0.9923	0.993	-0.257829	5	#N/A	#N/A	#N/A	#N/A	#N/A	#N/A	#N/A	#N/A
sp|E9QAT4|SC16A_MOUSE_1374 1375 1377_C	R.(ST)phosHSphosLPSR.R	0.9998	0.9908	1.253	1.316	-0.219102	-0.349899	-0.0653984	1	7	CENTER	0.9942	1.312	0.0130245	10	#N/A	#N/A	#N/A	#N/A	#N/A	#N/A	#N/A	#N/A
sp|E9QAT4|SC16A_MOUSE_1375 1377	R.STphosHSphosLPSR.R	#N/A	#N/A	#N/A	#N/A	#N/A	#N/A	#N/A	#N/A	#N/A	#N/A	#N/A	#N/A	#N/A	#N/A	#N/A	#N/A	#N/A	#N/A	0.9727	0.919	-0.676841	1
sp|E9QAT4|SC16A_MOUSE_1377	R.STHSphosLPSRR.S	0.9997	0.9998	0.985	0.958	-0.365588	-0.212422	0.0765831	7	6	CENTER	0.9997	0.979	0.0936429	17	0.9973	0.942	0.0413062	4	0.9994	0.908	-0.40911	2
sp|E9QAT4|SC16A_MOUSE_1383	R.SphosSLSSHSHQSQIYR.S	0.9974	0.9986	0.913	0.982	-0.4803	-0.624521	-0.0721108	1	3	CENTER	0.9955	0.961	0.449124	3	#N/A	#N/A	#N/A	#N/A	#N/A	#N/A	#N/A	#N/A
sp|E9QAT4|SC16A_MOUSE_1383 1384_C	R.(SS)phosLSSHSHQSQIYR.S	0.9924	0.9913	0.994	0.996	0.0329614	-0.119286	-0.0761236	5	3	CENTER	0.8511	0.744	1.04473	1	#N/A	#N/A	#N/A	#N/A	#N/A	#N/A	#N/A	#N/A
sp|E9QAT4|SC16A_MOUSE_1386 1387	R.SSLSphosSphosHSHQSQIYR.S	#N/A	#N/A	#N/A	#N/A	#N/A	#N/A	#N/A	#N/A	#N/A	#N/A	0.9936	0.98	0.536586	1	#N/A	#N/A	#N/A	#N/A	#N/A	#N/A	#N/A	#N/A
sp|E9QAT4|SC16A_MOUSE_1386 1387_C	R.SSL(SS)phosHSHQSQIYR.S	#N/A	#N/A	#N/A	#N/A	#N/A	#N/A	#N/A	#N/A	#N/A	#N/A	0.9961	0.994	0.2698	5	#N/A	#N/A	#N/A	#N/A	#N/A	#N/A	#N/A	#N/A
sp|E9QAT4|SC16A_MOUSE_1995	R.GPLELSphosPAYGPPGSALGFPESSR.S	1	0.9999	0.488	0.924	-2.32267	3.09724	2.70995	1	3	Q2	1	0.957	-0.592697	3	#N/A	#N/A	#N/A	#N/A	#N/A	#N/A	#N/A	#N/A
sp|E9QAT4|SC16A_MOUSE_1998	R.GPLELSPAYphosGPPGSALGFPESSR.S	#N/A	#N/A	#N/A	#N/A	#N/A	#N/A	#N/A	#N/A	#N/A	#N/A	0.9999	0.954	-0.142052	6	#N/A	#N/A	#N/A	#N/A	#N/A	#N/A	#N/A	#N/A
sp|E9QAT4|SC16A_MOUSE_2043	R.SDPAVLHPGQALPPTTLSLQESGLPPQEAKSphosPDPEMVPR.G	1	0.996	1	0.975	-6.46954	0.109888	3.28971	3	2	NR	1	1	-1.74755	2	#N/A	#N/A	#N/A	#N/A	#N/A	#N/A	#N/A	#N/A
sp|E9QAT4|SC16A_MOUSE_2053	R.GSphosPVRHSPPELSQEEFGESFADPGSSR.T	#N/A	#N/A	#N/A	#N/A	#N/A	#N/A	#N/A	#N/A	#N/A	#N/A	1	0.989	-0.830689	6	#N/A	#N/A	#N/A	#N/A	#N/A	#N/A	#N/A	#N/A
sp|E9QAT4|SC16A_MOUSE_2053 2058	R.GSphosPVRHSphosPPELSQEEFGESFADPGSSR.T	0.9955	1	0.992	0.998	-1.63687	0.586181	1.11152	10	14	Q2	0.9984	0.982	0.214771	18	#N/A	#N/A	#N/A	#N/A	0.9993	0.832	1.29101	2
sp|E9QAT4|SC16A_MOUSE_2058	R.GSPVRHSphosPPELSQEEFGESFADPGSSR.T	#N/A	#N/A	#N/A	#N/A	#N/A	#N/A	#N/A	#N/A	#N/A	#N/A	0.9826	0.968	0.371128	2	#N/A	#N/A	#N/A	#N/A	#N/A	#N/A	#N/A	#N/A
sp|E9QAT4|SC16A_MOUSE_2063	R.HSPPELSphosQEEFGESFADPGSSR.T	#N/A	#N/A	#N/A	#N/A	#N/A	#N/A	#N/A	#N/A	#N/A	#N/A	#N/A	#N/A	#N/A	#N/A	0.994	0.985	2.81106	2	#N/A	#N/A	#N/A	#N/A
sp|E9QAT4|SC16A_MOUSE_2085 2086_C	R.TAQDLE(TS)phosPVWDLGSSSLTR.A	#N/A	#N/A	#N/A	#N/A	#N/A	#N/A	#N/A	#N/A	#N/A	#N/A	0.9999	0.998	0.703918	6	#N/A	#N/A	#N/A	#N/A	#N/A	#N/A	#N/A	#N/A
sp|E9QAT4|SC16A_MOUSE_2086	R.TAQDLETSphosPVWDLGSSSLTR.A	#N/A	#N/A	#N/A	#N/A	#N/A	#N/A	#N/A	#N/A	#N/A	#N/A	0.9999	0.963	0.512684	4	#N/A	#N/A	#N/A	#N/A	#N/A	#N/A	#N/A	#N/A
sp|E9QAT4|SC16A_MOUSE_2101	R.APSphosLTSDSEGKKPAQAVK.K	1	1	0.997	0.998	-0.653284	0.0721735	0.362729	21	36	CENTER	1	0.994	0.251184	60	1	0.988	0.0413062	14	0.9999	0.997	0.504488	11
sp|E9QAT4|SC16A_MOUSE_2101 2103 2104 2106_C	R.APSphosL(TS)phosDSphosEGK.K	#N/A	#N/A	#N/A	#N/A	#N/A	#N/A	#N/A	#N/A	#N/A	#N/A	0.9111	1.397	0.89273	1	#N/A	#N/A	#N/A	#N/A	#N/A	#N/A	#N/A	#N/A
sp|E9QAT4|SC16A_MOUSE_2101 2103 2104_C	R.APSphosL(TS)phosDSEGKKPAQAVK.K	#N/A	#N/A	#N/A	#N/A	#N/A	#N/A	#N/A	#N/A	#N/A	#N/A	0.9607	1.304	0.952877	4	#N/A	#N/A	#N/A	#N/A	#N/A	#N/A	#N/A	#N/A
sp|E9QAT4|SC16A_MOUSE_2103 2104_C	R.APSL(TS)phosDSEGKKPAQAVK.K	0.9955	0.9953	0.968	0.962	-0.815036	-0.119286	0.347875	3	3	CENTER	0.9939	0.992	0.454762	4	0.674	0.5	-0.101227	1	0.9911	0.718	0.697133	1
sp|E9QAT4|SC16A_MOUSE_467	R.CASphosGPQCENVENLEFVQNQEVLPR.E	1	1	1	1	-2.05036	1.39283	1.72159	6	2	Q2	1	1	0.542954	8	#N/A	#N/A	#N/A	#N/A	#N/A	#N/A	#N/A	#N/A
sp|E9QAT4|SC16A_MOUSE_554	R.SphosPPGSARPQELVGTFIQQEVGK.L	0.9982	0.999	0.963	0.959	-1.24637	-0.135774	0.5553	3	3	NR	0.9996	0.983	0.653943	6	1	0.94	0.556985	3	#N/A	#N/A	#N/A	#N/A
sp|E9QAT4|SC16A_MOUSE_64	R.QTLQNTphosPVGSSSK.S	#N/A	#N/A	#N/A	#N/A	#N/A	#N/A	#N/A	#N/A	#N/A	#N/A	0.9973	0.981	-1.93102	1	#N/A	#N/A	#N/A	#N/A	#N/A	#N/A	#N/A	#N/A
sp|E9QAT4|SC16A_MOUSE_881	K.NQSphosWGDAVVGER.S	1	1	1	1	-1.87917	1.70668	1.79293	1	1	Q2	#N/A	#N/A	#N/A	#N/A	#N/A	#N/A	#N/A	#N/A	#N/A	#N/A	#N/A	#N/A
sp|F6ZDS4|TPR_MOUSE_1259	K.DAVQAPLNVSphosLNEEGK.S	#N/A	#N/A	#N/A	#N/A	#N/A	#N/A	#N/A	#N/A	#N/A	#N/A	1	1	1.53659	5	1	1	1.06513	3	#N/A	#N/A	#N/A	#N/A
sp|F6ZDS4|TPR_MOUSE_1558	K.DTLSphosQSETK.T	#N/A	#N/A	#N/A	#N/A	#N/A	#N/A	#N/A	#N/A	#N/A	#N/A	0.9988	0.985	-0.672867	5	#N/A	#N/A	#N/A	#N/A	#N/A	#N/A	#N/A	#N/A
sp|F6ZDS4|TPR_MOUSE_1719 1720_C	R.QITLK(TT)phosPASGER.G	#N/A	#N/A	#N/A	#N/A	#N/A	#N/A	#N/A	#N/A	#N/A	#N/A	0.9995	0.994	0.351788	4	#N/A	#N/A	#N/A	#N/A	#N/A	#N/A	#N/A	#N/A
sp|F6ZDS4|TPR_MOUSE_1730 1731 1732_C	R.GIA(STS)phosDPPTANIKPTPVVSTPSK.V	#N/A	#N/A	#N/A	#N/A	#N/A	#N/A	#N/A	#N/A	#N/A	#N/A	0.985	0.904	1.17903	1	0.7716	0.963	2.03342	1	#N/A	#N/A	#N/A	#N/A
sp|F6ZDS4|TPR_MOUSE_1746 1747_C	R.GIASTSDPPTANIKPTPVV(ST)phosPSK.V	#N/A	#N/A	#N/A	#N/A	#N/A	#N/A	#N/A	#N/A	#N/A	#N/A	#N/A	#N/A	#N/A	#N/A	0.9986	0.99	-0.565049	2	#N/A	#N/A	#N/A	#N/A
sp|F6ZDS4|TPR_MOUSE_1874	N.IVEVVQSSphosPVERPSTSTAVFGTVSATPSSSLPK.R	#N/A	#N/A	#N/A	#N/A	#N/A	#N/A	#N/A	#N/A	#N/A	#N/A	0.933	0.955	-0.0180024	3	#N/A	#N/A	#N/A	#N/A	#N/A	#N/A	#N/A	#N/A
sp|F6ZDS4|TPR_MOUSE_209	R.TNERLSphosQEVEYLTEDVKR.L	#N/A	#N/A	#N/A	#N/A	#N/A	#N/A	#N/A	#N/A	#N/A	#N/A	1	0.98	0.127195	3	0.9911	0.781	0.556985	3	#N/A	#N/A	#N/A	#N/A
sp|F6ZDS4|TPR_MOUSE_2102	R.AADSphosQNSGEGNTSAAESSFSQEVAR.E	0.9999	0.9997	0.996	0.887	-4.469	2.09017	3.27958	4	1	Q2	0.9996	0.994	0.146829	12	#N/A	#N/A	#N/A	#N/A	0.996	0.954	1.55696	1
sp|F6ZDS4|TPR_MOUSE_2110 2111 2118_C	R.AADSQNSGEGN(TS)phosAAESSFSphosQEVAR.E	0.9953	0.9968	0.904	0.993	-6.46954	6.64	6.55477	2	1	Q2	#N/A	#N/A	#N/A	#N/A	#N/A	#N/A	#N/A	#N/A	0.9987	1.204	2.85241	1
sp|F6ZDS4|TPR_MOUSE_2110 2111_C	R.AADSQNSGEGN(TS)phosAAESSFSQEVAR.E	0.9978	0.9982	0.994	0.998	-1.25578	0.3161	0.785942	8	5	Q2	0.9983	0.998	-0.4445	16	0.9969	0.882	0.328294	6	0.9941	0.96	-0.302867	1
sp|F6ZDS4|TPR_MOUSE_2111	R.AADSQNSGEGNTSphosAAESSFSQEVAR.E	0.9986	0.9989	0.978	0.97	0.547535	-0.0241287	-0.285832	3	2	CENTER	0.9976	0.957	-0.463414	3	#N/A	#N/A	#N/A	#N/A	0.9981	0.961	-0.317513	3
sp|F6ZDS4|TPR_MOUSE_2118	R.AADSQNSGEGNTSAAESSFSphosQEVAR.E	1	1	0.998	0.997	-4.06679	5.69076	4.87878	13	4	Q2	0.9999	0.995	0.37675	14	#N/A	#N/A	#N/A	#N/A	0.9999	0.996	1.23002	2
sp|F6ZDS4|TPR_MOUSE_2129	R.EQQPTSphosASER.Q	#N/A	#N/A	#N/A	#N/A	#N/A	#N/A	#N/A	#N/A	#N/A	#N/A	0.9962	0.924	0.428062	2	#N/A	#N/A	#N/A	#N/A	#N/A	#N/A	#N/A	#N/A
sp|F6ZDS4|TPR_MOUSE_2141	R.QTPQAPQSphosPR.R	1	1	0.997	0.998	0.259732	0.17617	-0.0417811	38	41	CENTER	1	0.996	-0.440694	97	1	0.983	0.490895	17	1	0.997	0.00806246	15
sp|F6ZDS4|TPR_MOUSE_2204 2205_C	R.TVP(ST)phosPTLVVPHR.T	0.9995	0.9995	0.998	0.998	-1.60772	1.09371	1.35071	16	15	Q2	0.9991	0.996	0.0527931	24	1	0.988	-0.420295	11	#N/A	#N/A	#N/A	#N/A
sp|F6ZDS4|TPR_MOUSE_2205	R.TVPSTphosPTLVVPHR.T	0.9993	0.9988	0.943	0.971	-1.96704	1.32215	1.64459	1	3	Q2	#N/A	#N/A	#N/A	#N/A	#N/A	#N/A	#N/A	#N/A	#N/A	#N/A	#N/A	#N/A
sp|F6ZDS4|TPR_MOUSE_2223	R.TDGFAEAIHSphosPQVAGVPR.F	1	1	0.999	0.998	-2.578	1.03191	1.80495	5	8	Q2	1	0.997	-0.518696	11	1	0.994	-0.38553	9	#N/A	#N/A	#N/A	#N/A
sp|F6ZDS4|TPR_MOUSE_453	R.KGAILSEEELAAMSphosPTAAAVAK.L	1	1	0.997	0.997	0.0329614	0.0211187	-0.00592135	15	14	CENTER	1	0.996	-0.135839	45	0.9998	0.979	-0.487244	2	1	0.997	0.611403	7
sp|F6ZDS4|TPR_MOUSE_596 597_C	R.DEEV(SS)phosADISSSSEVISQHLVSYR.N	#N/A	#N/A	#N/A	#N/A	#N/A	#N/A	#N/A	#N/A	#N/A	#N/A	0.9599	0.98	0.559306	1	0.998	0.992	0.650094	2	#N/A	#N/A	#N/A	#N/A
sp|F6ZDS4|TPR_MOUSE_597	R.GNHVIRDEEVSSphosADISSSSEVISQHLVSYR.N	0.9907	0.9841	0.993	0.993	0.275162	0.697377	0.211107	1	2	CENTER	#N/A	#N/A	#N/A	#N/A	#N/A	#N/A	#N/A	#N/A	0.8269	0.977	0.0639157	1
sp|F6ZDS4|TPR_MOUSE_705 706_C	L.QA(SS)phosLDDISLLSTPK.R	#N/A	#N/A	#N/A	#N/A	#N/A	#N/A	#N/A	#N/A	#N/A	#N/A	1	0.996	-3.1254	2	#N/A	#N/A	#N/A	#N/A	#N/A	#N/A	#N/A	#N/A
sp|F6ZDS4|TPR_MOUSE_719 720 721 722_C	K.R(SSTS)phosQTVSTPAPEPVIDSTEAIEAK.A	0.9993	0.9995	1.03	0.964	0.269927	1.12172	0.425898	6	3	NR	0.9994	0.998	-0.296304	13	0.9977	0.832	1.1525	2	#N/A	#N/A	#N/A	#N/A
sp|F6ZDS4|TPR_MOUSE_726 727_C	R.SSTSQTV(ST)phosPAPEPVIDSTEAIEAK.A	0.9995	0.9999	0.998	0.998	-1.61613	1.37548	1.49581	5	3	Q2	0.9994	0.992	-0.440694	13	#N/A	#N/A	#N/A	#N/A	0.9984	0.994	0.113808	2
sp|F6ZDS4|TPR_MOUSE_727	K.RSSTSQTVSTphosPAPEPVIDSTEAIEAK.A	0.9999	0.9999	0.987	0.983	-1.51112	0.921128	1.21612	6	7	Q2	0.9998	0.988	-0.00979216	10	#N/A	#N/A	#N/A	#N/A	0.9995	0.97	0.0640406	2
sp|F7BJB9|MORC3_MOUSE_500 501_C	R.ILPQINPELLYQTSV(SS)phosQSFSPVK.E	#N/A	#N/A	#N/A	#N/A	#N/A	#N/A	#N/A	#N/A	#N/A	#N/A	0.9952	0.976	-0.0754144	4	#N/A	#N/A	#N/A	#N/A	#N/A	#N/A	#N/A	#N/A
sp|F7BJB9|MORC3_MOUSE_505	R.ILPQINPELLYQTSVSSQSFSphosPVK.E	#N/A	#N/A	#N/A	#N/A	#N/A	#N/A	#N/A	#N/A	#N/A	#N/A	0.9998	0.961	2.75166	2	#N/A	#N/A	#N/A	#N/A	#N/A	#N/A	#N/A	#N/A
sp|F7BJB9|MORC3_MOUSE_520 521_C	K.ESVPRPHLSEV(TS)phosPFAAR.L	1	1	1	1	-2.52874	1.43251	1.98063	8	11	Q2	0.9999	0.999	0.0287918	23	0.9999	0.992	-0.397212	1	0.7698	0.998	0.667987	1
sp|F7BJB9|MORC3_MOUSE_521	H.LSEVTSphosPFAAR.L	#N/A	#N/A	#N/A	#N/A	#N/A	#N/A	#N/A	#N/A	#N/A	#N/A	0.9859	0.948	-0.0025724	3	#N/A	#N/A	#N/A	#N/A	#N/A	#N/A	#N/A	#N/A
sp|F7BJB9|MORC3_MOUSE_534	R.IINLNLASphosPASEPENSSMK.R	1	0.999	0.998	0.999	-1.72586	2.20592	1.96589	2	1	Q2	0.9999	0.997	0.380996	8	#N/A	#N/A	#N/A	#N/A	#N/A	#N/A	#N/A	#N/A
sp|F7BJB9|MORC3_MOUSE_563	R.RLSphosNPPVENSSYK.N	1	1	0.999	0.999	-1.60353	1.80066	1.7021	19	21	Q2	1	0.998	-0.429198	41	1	0.997	-0.636351	10	1	0.999	0.163385	10
sp|F7BJB9|MORC3_MOUSE_661	K.KEESphosMEEDMGVR.N	1	1	1	1	-0.661412	1.35968	1.01055	5	2	Q2	#N/A	#N/A	#N/A	#N/A	#N/A	#N/A	#N/A	#N/A	#N/A	#N/A	#N/A	#N/A
sp|F7BJB9|MORC3_MOUSE_791	K.RQCSphosALQQVK.S	#N/A	#N/A	#N/A	#N/A	#N/A	#N/A	#N/A	#N/A	#N/A	#N/A	1	1	0.366661	1	#N/A	#N/A	#N/A	#N/A	#N/A	#N/A	#N/A	#N/A
sp|F7BJB9|MORC3_MOUSE_801	K.SECSphosQASCTESK.S	#N/A	#N/A	#N/A	#N/A	#N/A	#N/A	#N/A	#N/A	#N/A	#N/A	0.9965	0.991	-0.505153	4	#N/A	#N/A	#N/A	#N/A	#N/A	#N/A	#N/A	#N/A
sp|F7BJB9|MORC3_MOUSE_804	K.SECSQASphosCTESK.S	#N/A	#N/A	#N/A	#N/A	#N/A	#N/A	#N/A	#N/A	#N/A	#N/A	0.9889	0.807	-0.643323	1	#N/A	#N/A	#N/A	#N/A	0.9774	0.985	-0.18001	1
sp|F7BJB9|MORC3_MOUSE_852	K.SHIHSphosQCEELQTEVEQLK.S	0.9999	0.9999	0.998	0.998	-6.46954	4.31079	5.39016	4	5	Q2	0.9999	0.997	1.27972	12	0.9998	0.994	0.199433	6	0.9998	0.995	4.31184	1
sp|F8VPN2|TEX15_MOUSE_1550 1552	N.LTphosDSphosHLSIK.N	#N/A	#N/A	#N/A	#N/A	#N/A	#N/A	#N/A	#N/A	#N/A	#N/A	1	0.997	0.407303	11	#N/A	#N/A	#N/A	#N/A	#N/A	#N/A	#N/A	#N/A
sp|F8VPN2|TEX15_MOUSE_262 263 264_C	K.EQH(SSS)phosFPSSLSNAFSDVR.K	#N/A	#N/A	#N/A	#N/A	#N/A	#N/A	#N/A	#N/A	#N/A	#N/A	0.9711	1.197	-6.64	1	#N/A	#N/A	#N/A	#N/A	#N/A	#N/A	#N/A	#N/A
sp|F8VPQ2|ARI4A_MOUSE_1011	F.SVASphosPLTLSQDESR.S	0.9925	0.9284	0.998	0.997	1.07798	-2.87828	-1.97813	6	5	Q4	0.9897	0.995	-1.12875	7	0.987	0.986	0.0812511	5	#N/A	#N/A	#N/A	#N/A
sp|F8VPQ2|ARI4A_MOUSE_1011 1016	F.SVASphosPLTLSphosQDESR.S	#N/A	#N/A	#N/A	#N/A	#N/A	#N/A	#N/A	#N/A	#N/A	#N/A	0.963	0.979	0.492192	1	#N/A	#N/A	#N/A	#N/A	#N/A	#N/A	#N/A	#N/A
sp|F8VPQ2|ARI4A_MOUSE_104 105_C	R.R(TS)phosLCLK.G	#N/A	#N/A	#N/A	#N/A	#N/A	#N/A	#N/A	#N/A	#N/A	#N/A	0.9916	1	0.307768	3	#N/A	#N/A	#N/A	#N/A	#N/A	#N/A	#N/A	#N/A
sp|F8VPQ2|ARI4A_MOUSE_105	R.RTSphosLCLKGER.H	#N/A	#N/A	#N/A	#N/A	#N/A	#N/A	#N/A	#N/A	#N/A	#N/A	0.984	0.902	0.288659	1	#N/A	#N/A	#N/A	#N/A	#N/A	#N/A	#N/A	#N/A
sp|F8VPQ2|ARI4A_MOUSE_1080	K.RPSphosDGNSGLIAK.K	0.9988	1	0.995	0.993	-1.13892	2.85246	1.99569	6	2	Q2	1	0.989	-1.10004	13	#N/A	#N/A	#N/A	#N/A	#N/A	#N/A	#N/A	#N/A
sp|F8VPQ2|ARI4A_MOUSE_1112 1113_C	K.NGAGQ(SS)phosDSEDLPAMDSSSNCTPVKR.L	#N/A	#N/A	#N/A	#N/A	#N/A	#N/A	#N/A	#N/A	#N/A	#N/A	#N/A	#N/A	#N/A	#N/A	#N/A	#N/A	#N/A	#N/A	0.9971	0.98	-0.211719	3
sp|F8VPQ2|ARI4A_MOUSE_1144 1148 1149_C	R.SphosPAR(TS)phosPHIK.D	0.999	0.9963	1.334	1.334	-0.825919	0.650101	0.73801	2	1	Q2	0.9061	1.334	-0.881266	1	#N/A	#N/A	#N/A	#N/A	0.9982	1.334	-0.194294	2
sp|F8VPQ2|ARI4A_MOUSE_1148 1149_C	R.(TS)phosPHIKDAEKEK.H	1	0.9978	1	1	0.448025	-0.203678	-0.325852	4	2	CENTER	#N/A	#N/A	#N/A	#N/A	#N/A	#N/A	#N/A	#N/A	#N/A	#N/A	#N/A	#N/A
sp|F8VPQ2|ARI4A_MOUSE_1167 1168_C	R.EKHPN(SS)phosPR.T	#N/A	#N/A	#N/A	#N/A	#N/A	#N/A	#N/A	#N/A	#N/A	#N/A	0.9736	1	-0.655232	2	#N/A	#N/A	#N/A	#N/A	#N/A	#N/A	#N/A	#N/A
sp|F8VPQ2|ARI4A_MOUSE_427	K.KDFEDSphosMDEALK.E	1	1	1	1	-1.99625	1.33788	1.66706	10	6	Q2	1	1	-0.358231	23	1	1	0.942275	2	1	1	1.31184	3
sp|F8VPQ2|ARI4A_MOUSE_679	K.STFSphosPNMPYSLSK.T	#N/A	#N/A	#N/A	#N/A	#N/A	#N/A	#N/A	#N/A	#N/A	#N/A	0.9995	0.994	0.333484	4	#N/A	#N/A	#N/A	#N/A	#N/A	#N/A	#N/A	#N/A
sp|F8VPQ2|ARI4A_MOUSE_719	K.SSGGEDLSphosPDVKEELEK.N	0.9996	1	0.998	0.996	-4.7345	0.786942	2.76072	2	2	NR	0.9995	0.998	0.00877573	4	0.9904	0.979	1.55698	1	#N/A	#N/A	#N/A	#N/A
sp|F8VPQ2|ARI4A_MOUSE_793	K.QVEKSphosPK.G	0.9979	0.9997	1	1	-0.251768	-0.293315	-0.0207736	1	3	CENTER	1	1	-0.46894	12	#N/A	#N/A	#N/A	#N/A	#N/A	#N/A	#N/A	#N/A
sp|F8VPQ2|ARI4A_MOUSE_807	K.DLSphosLELIK.L	#N/A	#N/A	#N/A	#N/A	#N/A	#N/A	#N/A	#N/A	#N/A	#N/A	1	1	0.449124	13	#N/A	#N/A	#N/A	#N/A	0.9717	1	2.2842	2
sp|F8VPQ2|ARI4A_MOUSE_831	K.ISPFGQEEAGSEAHGDVHSphosLEFSSLECK.N	0.9999	0.9997	0.996	0.993	-6.36418	6.17276	6.26847	6	6	Q2	0.9999	0.995	1.28916	20	0.9992	0.967	0.802097	3	#N/A	#N/A	#N/A	#N/A
sp|F8VPQ2|ARI4A_MOUSE_835 836_C	K.ISPFGQEEAGSEAHGDVHSLEF(SS)phosLECK.N	0.9995	1	1	0.914	-6.46954	6.64	6.55477	3	2	Q2	0.9939	0.968	3.72923	3	#N/A	#N/A	#N/A	#N/A	#N/A	#N/A	#N/A	#N/A
sp|F8VPQ2|ARI4A_MOUSE_836	K.ISPFGQEEAGSEAHGDVHSLEFSSphosLECK.N	#N/A	#N/A	#N/A	#N/A	#N/A	#N/A	#N/A	#N/A	#N/A	#N/A	0.9723	0.921	3.95162	1	#N/A	#N/A	#N/A	#N/A	#N/A	#N/A	#N/A	#N/A
sp|F8VPQ2|ARI4A_MOUSE_843	K.NFSphosSTEDDIDPYEKEK.K	0.9994	0.9952	0.997	0.997	-0.34555	0.421282	0.383416	17	9	CENTER	0.9991	0.994	0.418579	26	0.9994	0.979	0.147594	7	#N/A	#N/A	#N/A	#N/A
sp|F8VPQ2|ARI4A_MOUSE_843 844 845_C	K.NF(SST)phosEDDIDPYEKEK.K	1	0.9914	1	1	-0.151463	0.0135652	0.0825142	3	6	CENTER	1	1	0.898815	14	0.9963	0.999	0.217244	8	#N/A	#N/A	#N/A	#N/A
sp|F8VPQ2|ARI4A_MOUSE_867	K.ILGQQSphosPEKK.L	1	1	1	1	0.221883	0.0211953	-0.100344	38	50	CENTER	1	1	0.0771548	100	1	1	0.534617	16	1	1	0.289475	10
sp|F8VPQ2|ARI4A_MOUSE_885	R.LDNGMEMTTGVSphosQER.S	1	0.9984	0.99	0.988	-6.46954	6.56928	6.51941	4	1	Q2	0.9995	0.983	1.48363	6	#N/A	#N/A	#N/A	#N/A	#N/A	#N/A	#N/A	#N/A
sp|F8VPZ9|BICRA_MOUSE_1267	R.HGGAGGSphosPSVTWAR.A	0.9999	0.9984	0.995	0.993	1.08743	-0.82383	-0.955629	6	6	Q4	0.9999	0.987	-0.284891	16	0.9972	0.931	-0.509105	1	#N/A	#N/A	#N/A	#N/A
sp|F8VPZ9|BICRA_MOUSE_1427	R.GAGSphosPTPLPTKVDEATSGLIR.E	1	1	0.998	0.998	0.244465	-0.203678	-0.224072	33	49	CENTER	1	0.996	0.0287918	86	0.9997	0.991	-0.0429283	24	#N/A	#N/A	#N/A	#N/A
sp|F8VPZ9|BICRA_MOUSE_281	A.GVSphosPQGAGLVIQK.N	1	0.9999	1	0.998	0.0594336	0.409967	0.175267	9	7	CENTER	0.9999	0.997	-0.156749	12	#N/A	#N/A	#N/A	#N/A	#N/A	#N/A	#N/A	#N/A
sp|F8VPZ9|BICRA_MOUSE_751	K.GAGLGAQTphosPDSR.A	0.9998	0.9999	0.995	0.998	-0.993034	-0.578718	0.207158	5	7	Q3	0.9997	0.991	0.678605	7	#N/A	#N/A	#N/A	#N/A	#N/A	#N/A	#N/A	#N/A
sp|F8VPZ9|BICRA_MOUSE_757	R.ASphosPAPAPQIPAAAPLK.A	1	1	1	1	0.105395	-0.293315	-0.199355	2	2	CENTER	1	1	-0.218301	5	1	1	-1.04293	3	#N/A	#N/A	#N/A	#N/A
sp|F8VPZ9|BICRA_MOUSE_931	K.SPTphosPPPALHMVPEPTAPPPPPPR.T	#N/A	#N/A	#N/A	#N/A	#N/A	#N/A	#N/A	#N/A	#N/A	#N/A	0.9999	0.976	-0.87278	42	0.9997	0.898	-4.01572	1	0.9999	0.977	-0.5708	7
sp|F8VQB6|MYO10_MOUSE_1134	R.YSVGTYNSphosSGAYR.F	#N/A	#N/A	#N/A	#N/A	#N/A	#N/A	#N/A	#N/A	#N/A	#N/A	0.9715	0.917	6.39908	1	#N/A	#N/A	#N/A	#N/A	#N/A	#N/A	#N/A	#N/A
sp|F8VQB6|MYO10_MOUSE_1134 1135_C	R.YSVGTYN(SS)phosGAYR.F	#N/A	#N/A	#N/A	#N/A	#N/A	#N/A	#N/A	#N/A	#N/A	#N/A	0.9951	0.916	1.17433	2	#N/A	#N/A	#N/A	#N/A	#N/A	#N/A	#N/A	#N/A
sp|G3UYX5|RGS22_MOUSE_465 470	R.YLSphosAEILSphosK.F	#N/A	#N/A	#N/A	#N/A	#N/A	#N/A	#N/A	#N/A	#N/A	#N/A	0.9728	0.991	0.37675	4	#N/A	#N/A	#N/A	#N/A	#N/A	#N/A	#N/A	#N/A
sp|G3UYX5|RGS22_MOUSE_917 928	R.SPASphosLHQQNQIMLLSphosGGWGR.L	#N/A	#N/A	#N/A	#N/A	#N/A	#N/A	#N/A	#N/A	#N/A	#N/A	0.9875	0.986	0.463939	2	#N/A	#N/A	#N/A	#N/A	#N/A	#N/A	#N/A	#N/A
sp|G3X912|SPRTN_MOUSE_286 287_C	K.GL(SS)phosQDHSVSGLR.L	#N/A	#N/A	#N/A	#N/A	#N/A	#N/A	#N/A	#N/A	#N/A	#N/A	0.9931	0.998	1.50895	6	#N/A	#N/A	#N/A	#N/A	#N/A	#N/A	#N/A	#N/A
sp|G3X912|SPRTN_MOUSE_443 444 445_C	R.(SSS)phosQPTAASAPQSLSSQR.R	#N/A	#N/A	#N/A	#N/A	#N/A	#N/A	#N/A	#N/A	#N/A	#N/A	0.9808	0.989	0.981998	3	#N/A	#N/A	#N/A	#N/A	#N/A	#N/A	#N/A	#N/A
sp|G3X912|SPRTN_MOUSE_445	R.SSSphosQPTAASAPQSLSSQR.R	#N/A	#N/A	#N/A	#N/A	#N/A	#N/A	#N/A	#N/A	#N/A	#N/A	0.994	0.983	2.14427	1	0.9954	0.947	-0.773932	1	#N/A	#N/A	#N/A	#N/A
sp|G3X9G7|ZN809_MOUSE_236	R.THSphosGEKPYECTECR.K	#N/A	#N/A	#N/A	#N/A	#N/A	#N/A	#N/A	#N/A	#N/A	#N/A	0.9926	0.972	6.39908	2	#N/A	#N/A	#N/A	#N/A	#N/A	#N/A	#N/A	#N/A
sp|G3X9G7|ZN809_MOUSE_262	K.KTphosHLGEKPFK.C	#N/A	#N/A	#N/A	#N/A	#N/A	#N/A	#N/A	#N/A	#N/A	#N/A	0.947	1	-5.70391	1	#N/A	#N/A	#N/A	#N/A	#N/A	#N/A	#N/A	#N/A
sp|G3X9J0|SI1L3_MOUSE_1358	R.REVSphosPAPVVAGQNK.G	1	1	1	1	-0.677532	0.279263	0.478398	7	1	CENTER	1	1	-0.104958	6	1	1	-0.70968	2	1	1	-1.04571	3
sp|G3X9J0|SI1L3_MOUSE_1538	R.TLSphosDESLCSGR.R	0.9996	0.999	0.997	0.997	-0.461803	0.063333	0.262568	5	2	CENTER	0.9992	0.992	-0.0025724	11	0.9991	0.984	-0.541048	5	#N/A	#N/A	#N/A	#N/A
sp|G3X9K3|BIG1_MOUSE_1067	R.YISphosGTVR.G	#N/A	#N/A	#N/A	#N/A	#N/A	#N/A	#N/A	#N/A	#N/A	#N/A	0.9965	0.979	-0.163853	2	#N/A	#N/A	#N/A	#N/A	#N/A	#N/A	#N/A	#N/A
sp|G3X9K3|BIG1_MOUSE_1076	R.GREGSphosLTGTK.D	0.9996	0.9993	0.995	0.994	-0.432169	-0.0241287	0.20402	10	9	CENTER	0.9983	0.99	0.327133	14	0.9946	0.965	-0.55154	1	0.9418	0.588	1.50449	1
sp|G3X9K3|BIG1_MOUSE_1550	H.ALLTWRPTSGEAEPPSphosPSAVSEKPLDAISQK.S	0.9989	0.9979	0.997	0.981	-2.17152	3.0282	2.59986	11	4	Q2	0.9977	0.986	-0.231598	5	#N/A	#N/A	#N/A	#N/A	0.9983	0.995	1.98992	3
sp|G3X9K3|BIG1_MOUSE_1566	K.SphosVDIHDSIQPR.S	1	1	0.999	0.998	-0.283711	-0.102984	0.0903635	21	61	CENTER	1	0.998	0.366661	88	1	0.995	0.271582	24	1	0.997	0.146945	4
sp|G3X9K3|BIG1_MOUSE_1577 1578_C	R.(SS)phosDNRQQAPLVSVSTVSEEVSKVK.S	#N/A	#N/A	#N/A	#N/A	#N/A	#N/A	#N/A	#N/A	#N/A	#N/A	0.9631	0.998	0.294049	2	#N/A	#N/A	#N/A	#N/A	#N/A	#N/A	#N/A	#N/A
sp|G3X9K3|BIG1_MOUSE_234	H.LLQSphosPVSHHEPESPHLR.Y	0.9927	0.9632	0.999	0.996	-2.69446	1.96044	2.32745	10	11	Q2	0.9998	0.997	0.127195	21	0.992	0.687	0.856545	1	0.9427	0.998	2.85241	3
sp|G3X9K3|BIG1_MOUSE_393 394_C	R.LSV(SS)phosNDTQESGNSSGPSPGAK.F	0.9994	0.9963	0.994	0.984	0.371378	0.0359923	-0.167693	8	1	CENTER	0.9988	0.988	-0.0927702	6	#N/A	#N/A	#N/A	#N/A	0.9992	0.992	-0.17195	2
sp|G3X9K3|BIG1_MOUSE_394	R.LSVSSphosNDTQESGNSSGPSPGAK.F	0.9994	0.9998	0.975	0.978	0.439282	0.17617	-0.131556	3	3	CENTER	#N/A	#N/A	#N/A	#N/A	#N/A	#N/A	#N/A	#N/A	0.9989	0.944	-0.17195	2
sp|G3X9K3|BIG1_MOUSE_48	K.VETphosEKQSPPHGEAK.A	0.9699	0.9474	0.5	0.8	0.141896	0.285455	0.0717798	3	2	CENTER	0.9921	0.955	-0.10727	9	0.905	0.5	0.626247	1	#N/A	#N/A	#N/A	#N/A
sp|G3X9K3|BIG1_MOUSE_52	K.VETEKQSphosPPHGEAK.A	0.9997	0.9996	0.975	0.993	-0.0217811	-0.1864	-0.0823095	10	6	CENTER	1	1	-0.121625	23	0.9994	0.935	-0.0577253	3	0.9985	0.923	-0.16389	3
sp|G3XA57|RFIP2_MOUSE_150	R.NNMTASphosMFDLSMK.D	#N/A	#N/A	#N/A	#N/A	#N/A	#N/A	#N/A	#N/A	#N/A	#N/A	0.997	0.979	0.196736	2	#N/A	#N/A	#N/A	#N/A	#N/A	#N/A	#N/A	#N/A
sp|G3XA57|RFIP2_MOUSE_229	R.LSSAHSMSphosDLTGSHLSSEKLK.S	#N/A	#N/A	#N/A	#N/A	#N/A	#N/A	#N/A	#N/A	#N/A	#N/A	0.9792	0.971	0.307768	1	#N/A	#N/A	#N/A	#N/A	#N/A	#N/A	#N/A	#N/A
sp|G3XA57|RFIP2_MOUSE_277	R.RTLSphosFDTSK.L	0.9061	0.9997	0.983	0.996	1.422	-0.0740656	-0.748035	2	4	NR	0.9999	0.991	-0.0180024	7	0.9999	0.987	0.556985	4	#N/A	#N/A	#N/A	#N/A
sp|G3XA57|RFIP2_MOUSE_430	P.TSSphosEDLR.K	#N/A	#N/A	#N/A	#N/A	#N/A	#N/A	#N/A	#N/A	#N/A	#N/A	0.9315	0.989	-1.40285	2	#N/A	#N/A	#N/A	#N/A	#N/A	#N/A	#N/A	#N/A
sp|G5E829|AT2B1_MOUSE_1126 1127_C	R.(SS)phosLYEGLEKPESR.S	#N/A	#N/A	#N/A	#N/A	#N/A	#N/A	#N/A	#N/A	#N/A	#N/A	1	0.996	0.0952649	4	#N/A	#N/A	#N/A	#N/A	#N/A	#N/A	#N/A	#N/A
sp|G5E829|AT2B1_MOUSE_1137	R.SSLYEGLEKPESphosR.S	#N/A	#N/A	#N/A	#N/A	#N/A	#N/A	#N/A	#N/A	#N/A	#N/A	1	0.996	-0.480211	2	#N/A	#N/A	#N/A	#N/A	#N/A	#N/A	#N/A	#N/A
sp|G5E829|AT2B1_MOUSE_1139 1140_C	R.(SS)phosIHNFMTHPEFR.L	1	1	1	1	-0.145669	0.079494	0.112582	8	3	CENTER	1	1	-0.423404	12	0.9961	0.998	0.049277	2	#N/A	#N/A	#N/A	#N/A
sp|G5E829|AT2B1_MOUSE_1155	R.IEDSphosEPHIPLIDDTDAEDDAPTKR.N	#N/A	#N/A	#N/A	#N/A	#N/A	#N/A	#N/A	#N/A	#N/A	#N/A	1	0.998	-0.618223	16	1	0.995	-0.0577253	13	#N/A	#N/A	#N/A	#N/A
sp|G5E829|AT2B1_MOUSE_1165	R.IEDSEPHIPLIDDTphosDAEDDAPTKR.N	0.9803	0.9965	0.998	0.998	-0.866	-0.135774	0.365113	2	6	CENTER	0.9994	0.974	-0.300951	6	#N/A	#N/A	#N/A	#N/A	0.9908	0.506	0.0450567	1
sp|G5E829|AT2B1_MOUSE_1178	R.NSSphosPPPSPNK.N	0.9995	0.9997	0.986	0.991	0.90743	0.00499156	-0.451219	7	4	CENTER	0.9997	0.993	0.678605	3	#N/A	#N/A	#N/A	#N/A	0.9994	0.995	0.278462	2
sp|G5E829|AT2B1_MOUSE_647	R.TphosICLAFR.D	#N/A	#N/A	#N/A	#N/A	#N/A	#N/A	#N/A	#N/A	#N/A	#N/A	0.9768	1	-6.64	1	#N/A	#N/A	#N/A	#N/A	#N/A	#N/A	#N/A	#N/A
sp|G5E861|SCLT1_MOUSE_656	R.RLSphosQAEER.A	0.9993	0.9622	1	1	0.371378	0.0651387	-0.153119	1	1	CENTER	0.999	1	-0.405928	3	#N/A	#N/A	#N/A	#N/A	#N/A	#N/A	#N/A	#N/A
sp|G5E870|TRIPC_MOUSE_100	R.AFQHIESphosFSETNKPHSK.S	#N/A	#N/A	#N/A	#N/A	#N/A	#N/A	#N/A	#N/A	#N/A	#N/A	0.9885	0.944	0.214658	7	#N/A	#N/A	#N/A	#N/A	#N/A	#N/A	#N/A	#N/A
sp|G5E870|TRIPC_MOUSE_1020	R.DDSphosLDLSPQGR.L	#N/A	#N/A	#N/A	#N/A	#N/A	#N/A	#N/A	#N/A	#N/A	#N/A	1	0.981	0.196736	3	0.7189	0.444	0.775625	1	#N/A	#N/A	#N/A	#N/A
sp|G5E870|TRIPC_MOUSE_1024	R.DDSLDLSphosPQGR.L	1	1	0.998	0.998	0.388056	-0.111135	-0.249596	9	2	CENTER	1	0.996	0.407303	2	1	0.993	-0.263194	3	#N/A	#N/A	#N/A	#N/A
sp|G5E870|TRIPC_MOUSE_1030	R.DDSLDLSPQGRLSphosDVLKR.K	0.9969	0.9968	0.995	0.993	-0.184974	-0.90657	-0.360798	2	2	CENTER	0.9921	0.99	0.470497	5	0.9157	0.537	0.699004	1	#N/A	#N/A	#N/A	#N/A
sp|G5E870|TRIPC_MOUSE_1048 1049_C	K.(YS)phosPPRDDDKVDNQAK.S	0.9927	0.994	1	1	0.595965	-0.601619	-0.598792	10	4	CENTER	0.9977	1	-0.0483761	19	0.9953	1	-0.263194	1	0.9964	1	-0.462929	4
sp|G5E870|TRIPC_MOUSE_1063	R.DDDKVDNQAKSphosPTTTQSPK.S	#N/A	#N/A	#N/A	#N/A	#N/A	#N/A	#N/A	#N/A	#N/A	#N/A	#N/A	#N/A	#N/A	#N/A	#N/A	#N/A	#N/A	#N/A	0.9985	0.99	2.14192	2
sp|G5E870|TRIPC_MOUSE_1069	K.SPTTTQSphosPK.S	0.9976	0.9999	0.89	0.979	1.16186	-0.449434	-0.805647	2	3	Q4	1	0.989	0.836147	5	#N/A	#N/A	#N/A	#N/A	0.9993	0.987	-0.388597	3
sp|G5E870|TRIPC_MOUSE_1111	R.AASphosKDTISNNR.E	1	0.9988	0.994	0.998	-0.4803	0.189467	0.334883	9	9	CENTER	1	0.996	0.336947	18	0.9584	0.99	2.55698	1	1	0.997	0.311843	3
sp|G5E870|TRIPC_MOUSE_1281	K.VHDFPSGNGAGGSphosFSLNR.G	0.9985	0.9973	0.984	0.97	-0.784038	-0.00886191	0.387588	2	2	CENTER	0.9994	0.984	0.288784	8	#N/A	#N/A	#N/A	#N/A	#N/A	#N/A	#N/A	#N/A
sp|G5E870|TRIPC_MOUSE_1409	R.QFSVQAEDERESphosTDDESNPLGR.A	0.9982	0.9967	0.984	0.963	-0.104493	0.3161	0.210297	6	1	CENTER	0.9961	0.975	-0.154861	2	#N/A	#N/A	#N/A	#N/A	0.9964	0.961	0.346105	2
sp|G5E870|TRIPC_MOUSE_1409 1410_C	R.QFSVQAEDERE(ST)phosDDESNPLGR.A	0.9974	0.9869	0.998	0.998	0.439282	0.703685	0.132202	3	2	CENTER	0.9965	0.998	-0.506813	4	0.9659	0.984	-0.728418	1	0.9727	0.988	0.530483	1
sp|G5E870|TRIPC_MOUSE_1410	R.ESTphosDDESNPLGR.A	#N/A	#N/A	#N/A	#N/A	#N/A	#N/A	#N/A	#N/A	#N/A	#N/A	0.9952	0.973	0.629696	5	#N/A	#N/A	#N/A	#N/A	#N/A	#N/A	#N/A	#N/A
sp|G5E870|TRIPC_MOUSE_1459 1460_C	R.AQTAPTK(TS)phosPR.N	0.9989	0.9978	0.997	0.992	0.0905211	-0.203678	-0.1471	30	9	CENTER	1	0.998	0.179034	38	0.9988	0.982	0.469522	5	0.9979	0.996	-0.235031	4
sp|G5E870|TRIPC_MOUSE_1460	R.AQTAPTKTSphosPR.N	0.9972	0.9986	0.962	0.978	0.388056	0.148625	-0.119716	1	2	CENTER	0.9993	0.934	0.144678	2	#N/A	#N/A	#N/A	#N/A	#N/A	#N/A	#N/A	#N/A
sp|G5E870|TRIPC_MOUSE_161	K.SGSphosGSESTGAEER.S	0.999	0.9861	0.987	0.955	0.185038	-0.64798	-0.416509	4	1	CENTER	0.999	0.989	0.584081	6	#N/A	#N/A	#N/A	#N/A	0.994	0.992	1.55696	1
sp|G5E870|TRIPC_MOUSE_1610	R.LLDTNPEINQSDSphosQDSR.V	#N/A	#N/A	#N/A	#N/A	#N/A	#N/A	#N/A	#N/A	#N/A	#N/A	0.9998	0.978	0.492192	5	#N/A	#N/A	#N/A	#N/A	#N/A	#N/A	#N/A	#N/A
sp|G5E870|TRIPC_MOUSE_238	R.SASphosSPSPR.R	#N/A	#N/A	#N/A	#N/A	#N/A	#N/A	#N/A	#N/A	#N/A	#N/A	0.9623	0.949	-0.18605	2	#N/A	#N/A	#N/A	#N/A	0.9812	0.965	-0.967218	2
sp|G5E870|TRIPC_MOUSE_238 239 241_C	R.SA(SS)phosPSphosPR.R	#N/A	#N/A	#N/A	#N/A	#N/A	#N/A	#N/A	#N/A	#N/A	#N/A	0.9891	1.316	0.0728826	2	#N/A	#N/A	#N/A	#N/A	#N/A	#N/A	#N/A	#N/A
sp|G5E870|TRIPC_MOUSE_238 239_C	R.SA(SS)phosPSPR.R	#N/A	#N/A	#N/A	#N/A	#N/A	#N/A	#N/A	#N/A	#N/A	#N/A	0.9576	0.945	0.179034	1	0.9992	0.992	-0.617863	2	#N/A	#N/A	#N/A	#N/A
sp|G5E870|TRIPC_MOUSE_239	R.SASSphosPSPR.R	0.998	0.9999	0.971	0.97	0.91468	-1.1234	-1.01904	2	2	Q4	#N/A	#N/A	#N/A	#N/A	#N/A	#N/A	#N/A	#N/A	#N/A	#N/A	#N/A	#N/A
sp|G5E870|TRIPC_MOUSE_241	R.SASSPSphosPR.R	#N/A	#N/A	#N/A	#N/A	#N/A	#N/A	#N/A	#N/A	#N/A	#N/A	#N/A	#N/A	#N/A	#N/A	0.9981	0.958	-0.143455	1	#N/A	#N/A	#N/A	#N/A
sp|G5E870|TRIPC_MOUSE_310 312	K.KRSphosESphosPPAELPSLR.R	#N/A	#N/A	#N/A	#N/A	#N/A	#N/A	#N/A	#N/A	#N/A	#N/A	1	0.998	0.0130245	9	1	0.988	-0.0723721	1	#N/A	#N/A	#N/A	#N/A
sp|G5E870|TRIPC_MOUSE_312	R.SESphosPPAELPSLRR.S	1	0.9999	0.996	0.996	0.439282	-0.169327	-0.304304	115	129	CENTER	1	0.993	-0.0256358	284	0.9999	0.981	-0.361879	37	0.9993	0.995	6.17434	1
sp|G5E870|TRIPC_MOUSE_340	R.RGSphosGLGKR.G	#N/A	#N/A	#N/A	#N/A	#N/A	#N/A	#N/A	#N/A	#N/A	#N/A	0.9999	1	0.2698	3	#N/A	#N/A	#N/A	#N/A	#N/A	#N/A	#N/A	#N/A
sp|G5E870|TRIPC_MOUSE_77	K.RSASphosPDYNR.T	0.9994	0.9996	0.997	0.992	0.371378	0.03914	-0.166119	23	10	CENTER	0.9992	0.995	-0.149914	26	0.9997	0.988	-0.325659	7	0.9988	0.991	-0.0366406	2
sp|G5E870|TRIPC_MOUSE_85	R.TNSphosPSSAK.K	1	0.9998	0.997	0.986	0.0199052	-0.247828	-0.133867	3	2	CENTER	1	0.993	-0.238186	6	#N/A	#N/A	#N/A	#N/A	#N/A	#N/A	#N/A	#N/A
sp|G5E870|TRIPC_MOUSE_974 975_C	K.HLAESESLL(TS)phosPPK.A	#N/A	#N/A	#N/A	#N/A	#N/A	#N/A	#N/A	#N/A	#N/A	#N/A	#N/A	#N/A	#N/A	#N/A	0.9991	0.986	1.06513	5	#N/A	#N/A	#N/A	#N/A
sp|G5E8A8|TEKT5_MOUSE_475 478 479_C	R.KSphosFP(ST)phosPR.L	#N/A	#N/A	#N/A	#N/A	#N/A	#N/A	#N/A	#N/A	#N/A	#N/A	#N/A	#N/A	#N/A	#N/A	0.9087	1.334	-5.68916	1	#N/A	#N/A	#N/A	#N/A
sp|G5E8K5|ANK3_MOUSE_1451	R.RQSphosFASLALR.K	#N/A	#N/A	#N/A	#N/A	#N/A	#N/A	#N/A	#N/A	#N/A	#N/A	0.998	0.991	0.280587	4	#N/A	#N/A	#N/A	#N/A	#N/A	#N/A	#N/A	#N/A
sp|G5E8K5|ANK3_MOUSE_1803	R.RLTphosGGLLDR.L	#N/A	#N/A	#N/A	#N/A	#N/A	#N/A	#N/A	#N/A	#N/A	#N/A	0.9905	1	0.492192	1	#N/A	#N/A	#N/A	#N/A	#N/A	#N/A	#N/A	#N/A
sp|G5E8K5|ANK3_MOUSE_1883	R.TEEPVSphosPLTAYQK.S	#N/A	#N/A	#N/A	#N/A	#N/A	#N/A	#N/A	#N/A	#N/A	#N/A	0.9999	0.996	0.327133	9	#N/A	#N/A	#N/A	#N/A	#N/A	#N/A	#N/A	#N/A
sp|G5E8K5|ANK3_MOUSE_22	K.GKKSphosDANASYLR.A	#N/A	#N/A	#N/A	#N/A	#N/A	#N/A	#N/A	#N/A	#N/A	#N/A	1	0.996	0.144269	5	#N/A	#N/A	#N/A	#N/A	#N/A	#N/A	#N/A	#N/A
sp|G5E8K5|ANK3_MOUSE_960	R.EFDSDSphosLR.H	#N/A	#N/A	#N/A	#N/A	#N/A	#N/A	#N/A	#N/A	#N/A	#N/A	0.9999	0.96	-0.204818	4	#N/A	#N/A	#N/A	#N/A	#N/A	#N/A	#N/A	#N/A
sp|G5E8P0|GCP6_MOUSE_1045	R.HVSphosDANIK.V	1	0.9998	1	1	0.825681	1.22125	0.197786	4	2	Q1	1	1	0.536586	11	1	1	0.0812511	5	#N/A	#N/A	#N/A	#N/A
sp|G5E8P0|GCP6_MOUSE_1344 1345_C	R.DAEDLSPCLPSSSQEDTAVP(SS)phosPGPSDEVSNTEAEAR.R	#N/A	#N/A	#N/A	#N/A	#N/A	#N/A	#N/A	#N/A	#N/A	#N/A	0.9996	0.998	0.981998	7	#N/A	#N/A	#N/A	#N/A	0.9962	0.978	0.726881	1
sp|G5E8P0|GCP6_MOUSE_1345	R.DAEDLSPCLPSSSQEDTAVPSSphosPGPSDEVSNTEAEAR.R	#N/A	#N/A	#N/A	#N/A	#N/A	#N/A	#N/A	#N/A	#N/A	#N/A	0.9996	0.947	-0.440694	2	#N/A	#N/A	#N/A	#N/A	#N/A	#N/A	#N/A	#N/A
sp|L0N7N1|KIF14_MOUSE_333	R.HDLPPPKSphosPALSTLK.N	#N/A	#N/A	#N/A	#N/A	#N/A	#N/A	#N/A	#N/A	#N/A	#N/A	0.9997	0.995	-0.719691	4	0.9957	0.651	1.55698	1	#N/A	#N/A	#N/A	#N/A
sp|O08528|HXK2_MOUSE_415	R.STIGVDGSphosVYK.K	#N/A	#N/A	#N/A	#N/A	#N/A	#N/A	#N/A	#N/A	#N/A	#N/A	0.9987	0.988	0.336947	4	0.9881	0.823	0.271582	3	#N/A	#N/A	#N/A	#N/A
sp|O08538|ANGP1_MOUSE_150	K.LTDVETphosQVLNQTSR.L	#N/A	#N/A	#N/A	#N/A	#N/A	#N/A	#N/A	#N/A	#N/A	#N/A	0.9736	0.992	-4.24805	1	#N/A	#N/A	#N/A	#N/A	#N/A	#N/A	#N/A	#N/A
sp|O08539|BIN1_MOUSE_286	K.AQPSphosDNAPEKGNKSPSPPPDGSPAATPEIR.V	#N/A	#N/A	#N/A	#N/A	#N/A	#N/A	#N/A	#N/A	#N/A	#N/A	0.9751	0.988	-0.218301	1	#N/A	#N/A	#N/A	#N/A	1	0.333	0.162239	2
sp|O08539|BIN1_MOUSE_296	K.GNKSphosPSPPPDGSPAATPEIR.V	0.9996	1	0.985	0.996	0.396691	-0.293315	-0.345003	36	39	CENTER	1	0.992	0.161547	84	1	0.971	0.0491899	24	1	0.969	0.247202	10
sp|O08539|BIN1_MOUSE_296 298	K.GNKSphosPSphosPPPDGSPAATPEIR.V	0.9994	0.9996	0.996	0.998	0.791953	-0.0395587	-0.415756	81	25	CENTER	1	0.997	-0.0332692	99	0.9993	0.994	-0.38553	3	0.9997	0.998	0.141918	19
sp|O08539|BIN1_MOUSE_298	K.GNKSPSphosPPPDGSPAATPEIR.V	1	1	0.998	0.998	0.275162	-0.119286	-0.197224	210	246	CENTER	1	0.998	-0.0633264	528	1	0.995	-0.498298	141	1	0.996	-0.295468	58
sp|O08539|BIN1_MOUSE_298 304	K.SPSphosPPPDGSphosPAATPEIR.V	0.9998	0.9998	0.982	0.994	-0.068322	-0.389028	-0.160353	27	28	CENTER	1	0.987	0.110322	92	0.9969	0.923	0.527312	2	0.9998	0.989	-0.495512	15
sp|O08539|BIN1_MOUSE_304	K.SPSPPPDGSphosPAATPEIR.V	1	1	0.994	0.996	0.184964	-0.0395587	-0.112262	45	52	CENTER	1	0.995	0.196736	140	0.9999	0.987	-0.197903	29	0.9999	0.995	-0.18001	19
sp|O08539|BIN1_MOUSE_324	R.VNHEPEPASGASphosPGATIPK.S	1	1	0.998	0.997	-0.156294	-0.0709229	0.0426858	38	49	CENTER	1	0.995	0.0447333	99	0.9999	0.991	0.0178257	21	1	0.997	-0.114422	22
sp|O08539|BIN1_MOUSE_324 332	R.VNHEPEPASGASphosPGATIPKSphosPSQLR.K	#N/A	#N/A	#N/A	#N/A	#N/A	#N/A	#N/A	#N/A	#N/A	#N/A	0.9728	0.923	-1.05064	2	#N/A	#N/A	#N/A	#N/A	#N/A	#N/A	#N/A	#N/A
sp|O08539|BIN1_MOUSE_328	R.VNHEPEPASGASPGATphosIPK.S	#N/A	#N/A	#N/A	#N/A	#N/A	#N/A	#N/A	#N/A	#N/A	#N/A	0.9995	0.937	0.060853	1	#N/A	#N/A	#N/A	#N/A	#N/A	#N/A	#N/A	#N/A
sp|O08539|BIN1_MOUSE_332	R.VNHEPEPASGASPGATIPKSphosPSQLR.K	0.9998	0.9999	0.992	0.99	-0.309717	-0.293315	0.00820077	34	20	CENTER	1	0.99	-0.184497	30	0.9998	0.976	0.00239566	5	0.9992	0.991	-0.18001	8
sp|O08545|EFNA3_MOUSE_207 208_C	K.SISG(TS)phosPK.R	#N/A	#N/A	#N/A	#N/A	#N/A	#N/A	#N/A	#N/A	#N/A	#N/A	0.9896	1.216	-6.64	1	#N/A	#N/A	#N/A	#N/A	#N/A	#N/A	#N/A	#N/A
sp|O08547|SC22B_MOUSE_137	R.RNLGSphosINTELQDVQR.L	0.9998	1	0.998	0.996	0.0932381	0.391898	0.14933	24	14	CENTER	0.9998	0.995	0.196736	45	0.9993	0.982	-0.70028	10	#N/A	#N/A	#N/A	#N/A
sp|O08547|SC22B_MOUSE_164	R.GEALSphosALDSK.A	#N/A	#N/A	#N/A	#N/A	#N/A	#N/A	#N/A	#N/A	#N/A	#N/A	0.9915	0.991	-0.0483761	1	0.7268	0.389	-0.0868717	1	#N/A	#N/A	#N/A	#N/A
sp|O08547|SC22B_MOUSE_168	R.GEALSALDSphosK.A	1	0.9987	0.997	0.999	-0.693474	1.01155	0.852511	5	2	Q2	0.9911	0.993	-0.616338	2	0.9872	0.96	-0.0577253	1	#N/A	#N/A	#N/A	#N/A
sp|O08547|SC22B_MOUSE_174	K.ANNLSphosSLSK.K	#N/A	#N/A	#N/A	#N/A	#N/A	#N/A	#N/A	#N/A	#N/A	#N/A	0.9887	0.905	-2.65077	1	#N/A	#N/A	#N/A	#N/A	#N/A	#N/A	#N/A	#N/A
sp|O08547|SC22B_MOUSE_174 175_C	K.ANNL(SS)phosLSKK.Y	1	1	0.998	0.989	-0.031169	0.0937078	0.0624384	14	10	CENTER	0.9981	0.989	0.0447333	13	0.9969	0.758	-1.0392	4	0.9903	0.666	0.0269154	2
sp|O08547|SC22B_MOUSE_175	K.ANNLSSphosLSKK.Y	0.9994	0.9989	0.951	0.915	-0.913599	1.13895	1.02628	3	2	Q2	#N/A	#N/A	#N/A	#N/A	#N/A	#N/A	#N/A	#N/A	#N/A	#N/A	#N/A	#N/A
sp|O08547|SC22B_MOUSE_177	K.ANNLSSLSphosKK.Y	0.9996	0.9938	0.939	0.809	0.139404	0.0651387	-0.0371327	8	2	CENTER	0.9991	0.823	0.0936429	7	0.9992	0.776	-1.05765	2	0.9965	0.971	0.0179545	2
sp|O08550|KMT2B_MOUSE_1066	R.EEVGATphosPGPEEQDSLLLQR.K	#N/A	#N/A	#N/A	#N/A	#N/A	#N/A	#N/A	#N/A	#N/A	#N/A	0.9978	0.995	-0.864293	1	#N/A	#N/A	#N/A	#N/A	#N/A	#N/A	#N/A	#N/A
sp|O08550|KMT2B_MOUSE_1098	K.QRPSYDVFEDSphosDDSEPGGPPAPR.R	#N/A	#N/A	#N/A	#N/A	#N/A	#N/A	#N/A	#N/A	#N/A	#N/A	0.9923	0.975	-0.602965	3	#N/A	#N/A	#N/A	#N/A	#N/A	#N/A	#N/A	#N/A
sp|O08550|KMT2B_MOUSE_1170	K.QKSphosPDGVHR.V	#N/A	#N/A	#N/A	#N/A	#N/A	#N/A	#N/A	#N/A	#N/A	#N/A	0.9995	1	-0.571938	1	#N/A	#N/A	#N/A	#N/A	#N/A	#N/A	#N/A	#N/A
sp|O08550|KMT2B_MOUSE_1913	R.RPSphosPLATRPPPSR.R	0.9993	0.9998	0.997	0.997	-0.781478	-0.169327	0.306076	4	5	CENTER	1	0.993	-0.10727	5	#N/A	#N/A	#N/A	#N/A	0.9997	0.997	0.612471	2
sp|O08550|KMT2B_MOUSE_1925 1926 1927 1931 1932_C	R.(TSS)phosPLR(TS)phosPQLR.V	0.9958	0.9952	1.308	1.312	0.624497	-0.993755	-0.809126	5	3	Q4	0.9945	1.306	0.0936429	3	0.9894	1.304	-0.217788	4	0.9953	1.308	-1.10579	6
sp|O08550|KMT2B_MOUSE_1925 1926 1927_C	R.R(TSS)phosPLRTSPQLR.V	#N/A	#N/A	#N/A	#N/A	#N/A	#N/A	#N/A	#N/A	#N/A	#N/A	0.977	1.2	-0.031749	2	#N/A	#N/A	#N/A	#N/A	#N/A	#N/A	#N/A	#N/A
sp|O08550|KMT2B_MOUSE_1927	R.TSSphosPLRTSPQLR.V	#N/A	#N/A	#N/A	#N/A	#N/A	#N/A	#N/A	#N/A	#N/A	#N/A	0.995	0.987	-0.231598	1	#N/A	#N/A	#N/A	#N/A	#N/A	#N/A	#N/A	#N/A
sp|O08550|KMT2B_MOUSE_1931 1932_C	R.RTSSPLR(TS)phosPQLR.V	#N/A	#N/A	#N/A	#N/A	#N/A	#N/A	#N/A	#N/A	#N/A	#N/A	0.9799	0.854	0.298466	2	0.9622	1.308	-0.197903	1	#N/A	#N/A	#N/A	#N/A
sp|O08550|KMT2B_MOUSE_199	R.SphosQAPQPPR.S	#N/A	#N/A	#N/A	#N/A	#N/A	#N/A	#N/A	#N/A	#N/A	#N/A	0.9694	1	4.95162	2	#N/A	#N/A	#N/A	#N/A	#N/A	#N/A	#N/A	#N/A
sp|O08550|KMT2B_MOUSE_2064	D.GVDDGTphosDSEAEAVQQPR.G	0.9942	0.9329	0.988	0.997	-0.335426	0.19485	0.265138	9	4	CENTER	0.9987	0.987	-0.0483761	13	0.9606	0.921	0.0975529	5	#N/A	#N/A	#N/A	#N/A
sp|O08550|KMT2B_MOUSE_2066	D.GVDDGTDSphosEAEAVQQPR.G	0.9961	0.985	0.978	0.978	-0.251768	0.0708865	0.161327	6	4	CENTER	0.8935	0.824	-0.529503	1	#N/A	#N/A	#N/A	#N/A	0.9105	0.983	-0.422851	2
sp|O08550|KMT2B_MOUSE_2079	R.GQGTphosPPSGPGVGR.G	1	1	0.998	0.997	0.528919	-0.00894184	-0.26893	14	20	CENTER	1	0.996	-0.394151	46	1	0.992	-0.329585	6	1	0.997	-0.1311	9
sp|O08550|KMT2B_MOUSE_2149	R.EDSLPSAPPLANGSQPPQSLSphosTSPADPTR.T	#N/A	#N/A	#N/A	#N/A	#N/A	#N/A	#N/A	#N/A	#N/A	#N/A	0.997	0.977	0.605849	1	#N/A	#N/A	#N/A	#N/A	#N/A	#N/A	#N/A	#N/A
sp|O08550|KMT2B_MOUSE_2149 2150 2151_C	R.EDSLPSAPPLANGSQPPQSL(STS)phosPADPTR.T	0.9999	0.9996	0.997	0.969	-4.56646	2.44462	3.50554	6	2	Q2	0.9996	0.996	-0.633199	10	#N/A	#N/A	#N/A	#N/A	0.9999	0.997	2.40495	7
sp|O08550|KMT2B_MOUSE_2151	K.NLGGPGEGAAGPREDSLPSAPPLANGSQPPQSLSTSphosPADPTR.T	#N/A	#N/A	#N/A	#N/A	#N/A	#N/A	#N/A	#N/A	#N/A	#N/A	0.9754	0.942	-1.97121	1	#N/A	#N/A	#N/A	#N/A	#N/A	#N/A	#N/A	#N/A
sp|O08550|KMT2B_MOUSE_2268	F.SSGPPSphosPPRQAIR.V	1	1	0.999	0.998	0.654485	-0.0328345	-0.34366	14	8	CENTER	1	0.997	0.0772479	18	1	0.995	0.0256241	4	0.9885	0.994	0.0172517	4
sp|O08550|KMT2B_MOUSE_2286	R.SphosPPVPPPNK.T	1	1	1	1	-0.48946	0.17617	0.332815	3	3	CENTER	1	1	0.0130245	11	#N/A	#N/A	#N/A	#N/A	1	0.998	0.218477	2
sp|O08550|KMT2B_MOUSE_2295	R.SPPVPPPNKTphosPR.L	0.9972	0.9988	0.998	0.998	-0.829535	0.897016	0.863276	1	1	Q2	0.9778	0.985	0.327133	1	#N/A	#N/A	#N/A	#N/A	#N/A	#N/A	#N/A	#N/A
sp|O08550|KMT2B_MOUSE_2304	R.LDEDGESphosLEDAHHVPGISGSGFSR.V	#N/A	#N/A	#N/A	#N/A	#N/A	#N/A	#N/A	#N/A	#N/A	#N/A	0.994	0.942	-0.682582	1	#N/A	#N/A	#N/A	#N/A	#N/A	#N/A	#N/A	#N/A
sp|O08550|KMT2B_MOUSE_2346	R.GVLDLNNPGEQPEEESphosPGRPQDR.C	1	1	1	1	-0.404815	2.44087	1.42284	4	1	NR	1	1	-0.218239	8	0.9985	1	3.97202	1	1	1	-0.147216	4
sp|O08550|KMT2B_MOUSE_320	K.MGQLSphosQELESGQGHGQR.G	#N/A	#N/A	#N/A	#N/A	#N/A	#N/A	#N/A	#N/A	#N/A	#N/A	0.9993	0.997	4.21466	1	#N/A	#N/A	#N/A	#N/A	#N/A	#N/A	#N/A	#N/A
sp|O08550|KMT2B_MOUSE_467	K.QEESphosPPLVPATCSR.K	#N/A	#N/A	#N/A	#N/A	#N/A	#N/A	#N/A	#N/A	#N/A	#N/A	1	0.997	1.32713	1	#N/A	#N/A	#N/A	#N/A	#N/A	#N/A	#N/A	#N/A
sp|O08550|KMT2B_MOUSE_504	R.SGPEGTLSphosPTPNPSTTTGSPLEDSPTVVPK.S	0.9984	0.9999	0.498	0.493	-0.571836	-0.671827	-0.0499954	2	1	CENTER	0.9993	0.982	1.27334	6	0.9945	0.41	-1.04293	1	#N/A	#N/A	#N/A	#N/A
sp|O08550|KMT2B_MOUSE_506	R.SGPEGTLSPTphosPNPSTTTGSPLEDSPTVVPK.S	0.9995	0.9994	0.962	0.972	1.03296	-0.160594	-0.596778	5	4	NR	0.9987	0.976	0.605849	5	#N/A	#N/A	#N/A	#N/A	#N/A	#N/A	#N/A	#N/A
sp|O08550|KMT2B_MOUSE_515	R.SGPEGTLSPTPNPSTTTGSphosPLEDSPTVVPK.S	0.9998	0.9999	0.736	0.986	-1.26782	2.54799	1.9079	2	1	Q2	0.9997	0.961	-1.50048	2	#N/A	#N/A	#N/A	#N/A	1	0.899	2.31184	1
sp|O08550|KMT2B_MOUSE_578 579 590 591 597_C	K.VEASIVRPPVA(TS)phosPPAPQEPVPV(SS)phosPPRVPTphosPPSTPVPLPEK.R	#N/A	#N/A	#N/A	#N/A	#N/A	#N/A	#N/A	#N/A	#N/A	#N/A	0.9886	1.17	0.437671	2	#N/A	#N/A	#N/A	#N/A	#N/A	#N/A	#N/A	#N/A
sp|O08550|KMT2B_MOUSE_578 579 590 591_C	K.VEASIVRPPVA(TS)phosPPAPQEPVPV(SS)phosPPRVPTPPSTPVPLPEK.R	#N/A	#N/A	#N/A	#N/A	#N/A	#N/A	#N/A	#N/A	#N/A	#N/A	0.9869	1.525	2.0254	2	#N/A	#N/A	#N/A	#N/A	#N/A	#N/A	#N/A	#N/A
sp|O08550|KMT2B_MOUSE_611	R.SphosILREPTFR.W	#N/A	#N/A	#N/A	#N/A	#N/A	#N/A	#N/A	#N/A	#N/A	#N/A	0.9971	0.989	-0.0393975	2	#N/A	#N/A	#N/A	#N/A	#N/A	#N/A	#N/A	#N/A
sp|O08550|KMT2B_MOUSE_639	R.ELPPPPPAPPPAPSphosPPPAPATPSR.R	1	1	0.995	0.999	2.49239	-0.00886191	-1.25063	1	16	NR	1	0.996	-0.592697	9	#N/A	#N/A	#N/A	#N/A	1	0.998	-0.16389	28
sp|O08550|KMT2B_MOUSE_660	R.APQFTphosPSEAHLK.L	#N/A	#N/A	#N/A	#N/A	#N/A	#N/A	#N/A	#N/A	#N/A	#N/A	0.9995	0.988	0.165853	2	#N/A	#N/A	#N/A	#N/A	#N/A	#N/A	#N/A	#N/A
sp|O08550|KMT2B_MOUSE_674	K.IYESVLTphosPPPLGALETPEPELPPADDSPAEPEPR.A	#N/A	#N/A	#N/A	#N/A	#N/A	#N/A	#N/A	#N/A	#N/A	#N/A	0.9984	0.987	-1.34133	2	#N/A	#N/A	#N/A	#N/A	#N/A	#N/A	#N/A	#N/A
sp|O08550|KMT2B_MOUSE_784	R.VASphosLGSLPLSGVEEK.M	#N/A	#N/A	#N/A	#N/A	#N/A	#N/A	#N/A	#N/A	#N/A	#N/A	0.9994	0.995	-0.906357	5	#N/A	#N/A	#N/A	#N/A	#N/A	#N/A	#N/A	#N/A
sp|O08550|KMT2B_MOUSE_826	K.VAASMPLSphosPAVQTEEAVGTVK.Q	1	0.9992	0.998	0.918	-0.806075	-0.491255	0.15741	4	1	CENTER	0.9999	0.997	-0.191334	11	#N/A	#N/A	#N/A	#N/A	#N/A	#N/A	#N/A	#N/A
sp|O08550|KMT2B_MOUSE_849	R.SphosEDESMEAK.R	1	0.9995	0.996	0.995	-0.436598	-0.203678	0.11646	10	6	CENTER	0.9997	0.994	-0.296304	9	#N/A	#N/A	#N/A	#N/A	0.9951	0.989	0.203319	3
sp|O08550|KMT2B_MOUSE_862	R.DRASphosGPESPLQGPR.L	#N/A	#N/A	#N/A	#N/A	#N/A	#N/A	#N/A	#N/A	#N/A	#N/A	1	0.972	2.04795	4	#N/A	#N/A	#N/A	#N/A	#N/A	#N/A	#N/A	#N/A
sp|O08550|KMT2B_MOUSE_866	R.ASGPESphosPLQGPR.L	1	1	0.999	0.999	-0.01718	0.550566	0.283873	12	14	CENTER	1	0.998	-0.0483761	38	1	0.994	0.03419	6	0.9973	0.998	0.639418	1
sp|O08550|KMT2B_MOUSE_941	R.EKVESAGPGGDSphosEPTGSTGALAHTPR.R	0.9996	0.9999	0.994	0.998	-0.0185689	0.17617	0.0973695	7	4	CENTER	0.9987	0.985	-0.423404	6	#N/A	#N/A	#N/A	#N/A	0.9992	0.996	-0.533647	3
sp|O08553|DPYL2_MOUSE_13	K.NIPRITphosSDR.L	0.9933	0.9901	0.958	0.956	-0.141	-0.256789	-0.0578946	6	3	CENTER	0.9456	0.947	0.110322	5	#N/A	#N/A	#N/A	#N/A	#N/A	#N/A	#N/A	#N/A
sp|O08553|DPYL2_MOUSE_509	R.GLYDGPVCEVSVTphosPK.T	0.999	1	0.974	0.995	0.78094	-0.274937	-0.527938	2	27	CENTER	1	0.994	-0.0781234	36	0.9999	0.909	0.328166	7	1	0.98	-0.72158	6
sp|O08553|DPYL2_MOUSE_514	K.TVTphosPASSAK.T	0.9992	0.9998	0.997	0.997	0.474471	-0.256902	-0.365687	9	8	CENTER	0.9996	0.994	-0.0025724	9	0.9998	0.99	0.0812511	13	#N/A	#N/A	#N/A	#N/A
sp|O08553|DPYL2_MOUSE_514 517 518 521 522_C	K.TVTphosPA(SS)phosAK(TS)phosPAK.Q	#N/A	#N/A	#N/A	#N/A	#N/A	#N/A	#N/A	#N/A	#N/A	#N/A	0.9969	0.942	-0.177659	5	0.9805	0.792	-0.910621	2	#N/A	#N/A	#N/A	#N/A
sp|O08553|DPYL2_MOUSE_514 521 522_C	K.TVTphosPASSAK(TS)phosPAK.Q	0.9986	0.9989	1.302	1.292	0.759079	-0.07101	-0.415045	22	4	CENTER	0.9996	1.304	-0.411769	6	#N/A	#N/A	#N/A	#N/A	0.9731	1.204	-0.402402	1
sp|O08553|DPYL2_MOUSE_514 522	K.TVTphosPASSAKTSphosPAK.Q	0.9984	0.9999	0.961	0.953	0.705797	-0.0790698	-0.392433	5	2	CENTER	0.9996	0.936	-0.257829	1	#N/A	#N/A	#N/A	#N/A	#N/A	#N/A	#N/A	#N/A
sp|O08553|DPYL2_MOUSE_517 518 521 522_C	K.TVTPA(SS)phosAK(TS)phosPAK.Q	#N/A	#N/A	#N/A	#N/A	#N/A	#N/A	#N/A	#N/A	#N/A	#N/A	#N/A	#N/A	#N/A	#N/A	#N/A	#N/A	#N/A	#N/A	0.9824	1.172	-0.360305	2
sp|O08553|DPYL2_MOUSE_521 522_C	K.TVTPASSAK(TS)phosPAK.Q	0.9999	0.9989	1	0.996	0.422004	-0.578718	-0.500361	49	1	CENTER	1	1	-0.479953	26	0.9972	0.976	0.491056	4	0.9994	0.996	1.3891	2
sp|O08553|DPYL2_MOUSE_522	K.TVTPASSAKTSphosPAK.Q	0.9992	0.9989	0.968	0.958	0.422004	-0.0709229	-0.246463	9	2	CENTER	0.9999	0.976	-0.582355	11	#N/A	#N/A	#N/A	#N/A	#N/A	#N/A	#N/A	#N/A
sp|O08553|DPYL2_MOUSE_537	R.NLHQSphosGFSLSGAQIDDNIPR.R	0.999	0.9935	0.873	0.905	0.127821	-0.349899	-0.23886	1	3	CENTER	1	0.993	-0.31081	8	0.999	0.919	0.114041	7	#N/A	#N/A	#N/A	#N/A
sp|O08553|DPYL2_MOUSE_540	R.NLHQSGFSphosLSGAQIDDNIPR.R	0.9999	0.9998	0.994	0.99	0.422004	-0.293315	-0.357659	7	15	CENTER	0.9999	0.988	0.115411	22	0.9989	0.956	0.244358	4	#N/A	#N/A	#N/A	#N/A
sp|O08553|DPYL2_MOUSE_542	R.NLHQSGFSLSphosGAQIDDNIPR.R	1	0.9998	0.997	0.998	0.0199052	-0.256789	-0.138347	15	17	CENTER	1	0.996	0.232806	26	0.9999	0.991	0.13072	9	#N/A	#N/A	#N/A	#N/A
sp|O08579|EMD_MOUSE_123	R.QPGTphosSLVDADTFHHQVR.D	#N/A	#N/A	#N/A	#N/A	#N/A	#N/A	#N/A	#N/A	#N/A	#N/A	0.9976	0.925	0.288659	1	#N/A	#N/A	#N/A	#N/A	#N/A	#N/A	#N/A	#N/A
sp|O08579|EMD_MOUSE_123 124_C	R.QPG(TS)phosLVDADTFHHQVR.D	0.9995	1	1	1	-0.611919	0.546098	0.579009	8	12	CENTER	1	1	0.179034	11	0.9983	0.998	0.164667	5	#N/A	#N/A	#N/A	#N/A
sp|O08579|EMD_MOUSE_124	K.SFRQPGTSphosLVDADTFHHQVR.D	#N/A	#N/A	#N/A	#N/A	#N/A	#N/A	#N/A	#N/A	#N/A	#N/A	0.9733	0.975	0.470497	1	#N/A	#N/A	#N/A	#N/A	#N/A	#N/A	#N/A	#N/A
sp|O08579|EMD_MOUSE_141 142_C	R.DDIF(SS)phosLEEEGKDRER.L	0.9855	0.9896	1	1	-1.84389	1.4602	1.65205	7	11	Q2	0.9911	1	0.232806	24	0.9869	1	0.490895	9	#N/A	#N/A	#N/A	#N/A
sp|O08579|EMD_MOUSE_159	R.LIYGQDSphosAYQSIAHYRPISNVSR.S	#N/A	#N/A	#N/A	#N/A	#N/A	#N/A	#N/A	#N/A	#N/A	#N/A	0.9986	0.964	-1.43496	3	#N/A	#N/A	#N/A	#N/A	#N/A	#N/A	#N/A	#N/A
sp|O08579|EMD_MOUSE_171	R.LIYGQDSAYQSIAHYRPISphosNVSR.S	#N/A	#N/A	#N/A	#N/A	#N/A	#N/A	#N/A	#N/A	#N/A	#N/A	0.9697	0.989	-0.0927702	1	#N/A	#N/A	#N/A	#N/A	#N/A	#N/A	#N/A	#N/A
sp|O08579|EMD_MOUSE_176 177_C	R.(SS)phosLGLSYYPTSSTSSVSSSSSSPSSWLTR.R	#N/A	#N/A	#N/A	#N/A	#N/A	#N/A	#N/A	#N/A	#N/A	#N/A	0.9986	0.92	2.36666	1	#N/A	#N/A	#N/A	#N/A	#N/A	#N/A	#N/A	#N/A
sp|O08579|EMD_MOUSE_197	R.SSLGLSYYPTSSTSSVSSSSSSphosPSSWLTRR.A	#N/A	#N/A	#N/A	#N/A	#N/A	#N/A	#N/A	#N/A	#N/A	#N/A	0.9999	0.967	0.0287918	1	#N/A	#N/A	#N/A	#N/A	#N/A	#N/A	#N/A	#N/A
sp|O08579|EMD_MOUSE_53 54 55 56 57_C	R.LLPPN(SSSSS)phosFSYQFSDLDSAAVDSDMYDLPK.K	#N/A	#N/A	#N/A	#N/A	#N/A	#N/A	#N/A	#N/A	#N/A	#N/A	0.9723	0.95	-0.502656	2	#N/A	#N/A	#N/A	#N/A	#N/A	#N/A	#N/A	#N/A
sp|O08582|GTPB1_MOUSE_12 24 25_C	R.SPVDSphosPVPASMFAPEP(SS)phosPGAAR.A	#N/A	#N/A	#N/A	#N/A	#N/A	#N/A	#N/A	#N/A	#N/A	#N/A	0.9995	1.14	-0.623285	3	#N/A	#N/A	#N/A	#N/A	#N/A	#N/A	#N/A	#N/A
sp|O08582|GTPB1_MOUSE_24 25_C	R.SRSPVDSPVPASMFAPEP(SS)phosPGAAR.A	1	1	1	1	0.40493	-0.152843	-0.278887	32	10	CENTER	1	1	-0.13577	44	0.999	1	-0.027978	4	#N/A	#N/A	#N/A	#N/A
[truncated: 29,913 more rows]
