# Supplementary material for: In-depth mapping of DNA-PKcs signaling uncovers noncanonical features of its kinase specificity
Source: J Biol Chem. 2024 Jun 28;300(8):107513. doi: 10.1016/j.jbc.2024.107513 (PMC11327452; doi:10.1016/j.jbc.2024.107513)
Supplement: Table S2 [file mmc3.xlsx]

## Sheet: Description
Table S2: Phosphoproteomic analyses of Human HCT116 cells.
	Columns
		1. protein_Site	Identifier combining UniprotID, protein name, organism and position of phosphorylated residue
		2. cluster_pep	Amino acid sequence of detected phospho-peptides. S/T phophorylated residues are follwed by the identifier "phos"
		3.bestpp	PeptideProphet score for the likelihood that the PSM is correct.
		4.bestprb	PTMProphet score for the likelihood that the assigned phosphorylation site position is correct.
		5. med	Median of SILAC ratios for detected PSMs (Light/Heavy)
		6. numbpept	Number of PSMs
		7. quadr	Quadrants of plots FWD vs. REV - Bowtie filtered PSMs lie on quadrants CENTER, Q2 and Q4
		Obs. The colum med.avg is the average of med.FWD and med.REV after inverting the values of med.FWD

## Sheet: Data
		IR + DNA-PKi versus IR treatment
		(in FWD experiment: median ratio = Light (IR + DNA-PKi) / Heavy (IR); in REV experiment: median ratio = Light (IR) / Heavy (IR + DNA-PKi)
protein_site	cluster_pep	bestpp.FWD	bestpp.REV	bestprb.FWD	bestprb.REV	med.FWD	med.REV	med.avg	numbpept.FWD	numbpept.REV	quadr
sp|A0A0B4J2F2|SIK1B_HUMAN_473	R.RHTphosLAEVSTR.L	1	1	0.998	0.998	0.727968	-1.75928	-1.24362	2	3	Q4
sp|A0A0B4J2F2|SIK1B_HUMAN_575	R.RASphosDTSLTQGLK.A	0.9992	0.9988	0.949	0.932	0.182586	-1.28011	-0.731348	6	6	NR
sp|A0AVK6|E2F8_HUMAN_71	K.MLISAVSphosPEIR.N	0.9994	0.9971	0.995	0.997	3.45806	-0.296661	-1.87736	2	2	NR
sp|A0FGR8|ESYT2_HUMAN_676	K.RPSphosVSKEGR.K	0.9975	0.9936	0.985	0.986	0.307872	-0.555744	-0.431808	3	3	CENTER
sp|A0FGR8|ESYT2_HUMAN_684 685 693_C	R.K(TS)phosIKSHMSGSphosPGPGGSNTAPSTPVIGGSDKPGMEEK.A	0.9987	0.9988	1.268	1.272	0.581717	0.0653746	-0.258171	4	4	CENTER
sp|A0FGR8|ESYT2_HUMAN_684 685_C	R.K(TS)phosIKSHMSGSPGPGGSNTAPSTPVIGGSDKPGMEEK.A	0.9908	0.9953	0.95	0.972	1.46232	0.396001	-0.533159	3	3	Q1
sp|A0FGR8|ESYT2_HUMAN_691	K.SHMSphosGSPGPGGSNTAPSTPVIGGSDKPGMEEK.A	0.9999	0.9998	0.996	0.994	0.729009	0.376238	-0.176386	11	16	CENTER
sp|A0FGR8|ESYT2_HUMAN_691 693	K.SHMSphosGSphosPGPGGSNTAPSTPVIGGSDKPGMEEK.A	0.9996	0.9999	0.995	0.995	0.00963443	0.788786	0.389576	6	7	CENTER
sp|A0FGR8|ESYT2_HUMAN_693	K.SHMSGSphosPGPGGSNTAPSTPVIGGSDKPGMEEK.A	0.9989	0.999	0.967	0.97	-0.347108	1.70335	1.02523	2	2	NR
sp|A0FGR8|ESYT2_HUMAN_739	R.SSSSphosLLASPGHISVK.E	0.9751	0.9975	0.966	0.953	-0.137366	0.256528	0.196947	1	2	CENTER
sp|A0FGR8|ESYT2_HUMAN_743	R.SSSSLLASphosPGHISVK.E	0.9999	0.9999	0.991	0.998	0.0297862	-0.849475	-0.439631	2	7	CENTER
sp|A0FGR8|ESYT2_HUMAN_748 761	R.SSSSLLASPGHISphosVKEPTPSIASDISphosLPIATQELR.Q	0.9879	0.9917	0.485	0.713	-0.0201824	-0.218709	-0.0992633	1	1	CENTER
sp|A0FGR8|ESYT2_HUMAN_755	R.SSSSLLASPGHISVKEPTPSphosIASDISLPIATQELR.Q	0.9987	0.9998	0.413	0.498	-2.51083	0.704123	1.60748	2	1	Q2
sp|A0FGR8|ESYT2_HUMAN_755 761	R.SSSSLLASPGHISVKEPTPSphosIASDISphosLPIATQELR.Q	0.9757	0.9837	0.751	0.69	-1.25949	-0.235336	0.512075	2	2	NR
sp|A0FGR8|ESYT2_HUMAN_758	R.SSSSLLASPGHISVKEPTPSIASphosDISLPIATQELR.Q	0.9855	0.9999	0.561	0.772	0.0690849	0.386153	0.158534	1	3	CENTER
sp|A0FGR8|ESYT2_HUMAN_758 761	R.SSSSLLASPGHISVKEPTPSIASphosDISphosLPIATQELR.Q	0.9898	0.9897	0.984	0.615	-0.188202	0.0292185	0.10871	2	1	CENTER
sp|A0JLT2|MED19_HUMAN_192	R.TQDPVPPETphosPSDSDHKK.K	0.9987	0.9976	0.524	0.685	0.984924	0.650548	-0.167188	1	2	Q1
sp|A0JLT2|MED19_HUMAN_194	R.TQDPVPPETPSphosDSDHKK.K	0.9989	0.9981	0.993	0.997	0.0497196	0.0165075	-0.0166061	3	3	CENTER
sp|A0JLT2|MED19_HUMAN_226	K.NRHSphosPDHPGMGSSQASSSSSLR.-	1	1	0.999	0.998	-0.182454	0.041764	0.112109	13	12	CENTER
sp|A0JNW5|UH1BL_HUMAN_1081	K.SQSSphosLSGKPK.E	0.9851	0.9942	0.991	0.988	1.13947	-1.00465	-1.07206	1	2	Q4
sp|A0JNW5|UH1BL_HUMAN_935	R.SMSphosVDLSHIPLKDPLLFK.S	0.9991	0.9993	0.996	0.996	0.410122	-0.369067	-0.389595	17	14	CENTER
sp|A0JNW5|UH1BL_HUMAN_953	K.SASphosDTNLQK.G	0.9962	0.9999	0.995	0.994	0.039805	-0.429051	-0.234428	4	4	CENTER
sp|A0JNW5|UH1BL_HUMAN_987	K.ISEDESSGLVYKSphosGSGEIGSETSDKK.D	0.9991	0.9984	0.984	0.815	0.162194	-1.75928	-0.960736	1	1	NR
sp|A0JNW5|UH1BL_HUMAN_989	K.SGSphosGEIGSETSDKK.D	0.9977	0.999	0.994	0.997	1.30379	-0.499891	-0.901841	3	3	Q4
sp|A0MZ66|SHOT1_HUMAN_249	K.RQSphosHLLLQSSIPDQQLLK.A	1	1	0.999	0.999	0.81181	1.08719	0.137689	1	2	Q1
sp|A0MZ66|SHOT1_HUMAN_381	R.KRSphosHPSGSGAK.K	0.9997	1	0.996	0.982	2.11569	0.742893	-0.6864	2	2	Q1
sp|A0MZ66|SHOT1_HUMAN_467	R.SLKSphosLDPENSETELER.L	0.9826	0.9987	0.995	0.998	6.12412	3.00597	-1.55908	1	2	Q1
sp|A0MZ66|SHOT1_HUMAN_492 493 494_C	R.KVTAEAD(SSS)phosPTGILATSESK.S	0.9999	0.9996	0.999	0.999	-0.264916	-0.574853	-0.154968	5	3	CENTER
sp|A0MZ66|SHOT1_HUMAN_494	K.VTAEADSSSphosPTGILATSESK.S	1	1	0.997	0.996	-0.148507	-0.264513	-0.0580031	13	11	CENTER
sp|A0MZ66|SHOT1_HUMAN_504	R.KVTAEADSSSPTGILATSESphosKSMPVLGSVSSVTK.T	0.9886	0.994	0.937	0.491	1.00026	-0.896781	-0.948521	2	1	Q4
sp|A0MZ66|SHOT1_HUMAN_506	K.SphosMPVLGSVSSVTK.T	1	1	0.999	0.999	0.717553	-0.803671	-0.760612	8	13	Q4
sp|A1A4S6|RHG10_HUMAN_591	R.TPPDTTFPEPTCLSASphosPPNAPPR.Q	0.9998	0.9999	0.931	0.987	1.74716	2.55168	0.402261	1	3	Q1
sp|A1L170|CA226_HUMAN_222 223_C	R.RA(SS)phosPSLIER.N	0.9993	0.9999	0.988	0.998	-0.545024	-0.226421	0.159302	7	14	CENTER
sp|A1L170|CA226_HUMAN_223	R.ASSphosPSLIER.N	0.9983	0.9998	0.993	0.993	-0.418267	-0.089426	0.16442	7	9	CENTER
sp|A1L390|PKHG3_HUMAN_1040	R.SPLSphosPTETFSWPDVR.E	0.9997	0.9981	0.988	0.986	0.806004	-0.169986	-0.487995	2	2	CENTER
sp|A1L390|PKHG3_HUMAN_1081	R.SHSphosVPENMVEPPLSGR.V	0.9976	0.9981	0.996	0.996	-0.193996	0.0546311	0.124313	12	14	CENTER
sp|A1L390|PKHG3_HUMAN_433	K.AWSSphosQDEVSTNVR.Q	0.9967	0.9987	0.992	0.991	0.505602	-0.695147	-0.600375	5	3	CENTER
sp|A1L390|PKHG3_HUMAN_631	K.SSGFGSphosPR.L	0.9982	1	0.997	0.998	-0.182454	-1.11724	-0.467393	1	2	NR
sp|A1L390|PKHG3_HUMAN_741	R.RRESphosLSYIPK.G	0.9993	1	0.985	0.994	0.0496867	-0.352672	-0.20118	10	10	CENTER
sp|A1L390|PKHG3_HUMAN_753	K.GLVRNSphosISR.F	0.9869	0.9916	0.988	0.97	-0.22919	-0.446119	-0.108465	2	1	CENTER
sp|A1L390|PKHG3_HUMAN_76	K.GPLSphosPFNSR.A	1	1	0.997	0.997	-1.03045	0.251611	0.641031	9	7	NR
sp|A1L390|PKHG3_HUMAN_962	K.VAPERDGKSphosPTVPCLQEEAGEPLGGK.G	0.9993	0.9998	0.978	0.989	-1.32684	-0.249328	0.538758	1	6	NR
sp|A1L390|PKHG3_HUMAN_964	K.VAPERDGKSPTphosVPCLQEEAGEPLGGK.G	0.9981	0.9909	0.908	0.973	-1.03178	-2.0283	-0.498261	2	2	Q3
sp|A1X283|SPD2B_HUMAN_291	K.NSGEPLPPKPGPGSphosPSHPGALDLDGVSR.Q	0.9999	0.9999	0.996	0.994	0.990013	0.635066	-0.177473	33	28	Q1
sp|A1X283|SPD2B_HUMAN_528	R.KESphosIIKSEGELLER.E	0.9977	1	0.998	0.998	1.34889	-1.22626	-1.28758	4	2	Q4
sp|A1X283|SPD2B_HUMAN_675	K.LRPAKSphosQDKSLLDGEGPQAVGGQDVAFSR.S	0.9997	0.9988	0.998	0.998	0.379675	0.0543095	-0.162683	4	3	CENTER
sp|A1X283|SPD2B_HUMAN_720	R.TGKQDGLSphosPK.E	0.9925	0.9929	0.998	0.998	-0.0304507	0.299378	0.164914	1	2	CENTER
sp|A1XBS5|FA92A_HUMAN_241 243	R.ANSphosKSphosPLQR.S	1	1	1	1	-0.473233	-0.555744	-0.0412554	1	1	CENTER
sp|A1XBS5|FA92A_HUMAN_243	R.ANSKSphosPLQR.S	0.9998	0.9993	0.991	0.977	0.171183	0.00368343	-0.0837498	1	1	CENTER
sp|A2A3K4|PTPC1_HUMAN_394	R.LSYSphosDSDLKR.A	0.9907	0.9997	0.976	0.99	-0.401638	-0.428632	-0.0134973	2	3	CENTER
sp|A2A3K4|PTPC1_HUMAN_438	K.LISHCYIPQSphosPEPDLHK.E	1	0.9988	0.999	0.999	-1.29069	-0.815389	0.237649	6	4	Q3
sp|A2A3K4|PTPC1_HUMAN_547	R.TPRSphosPLDCGSSPK.A	0.9991	0.9995	0.998	0.997	0.166633	0.262378	0.0478724	8	8	CENTER
sp|A2AJT9|BCLA3_HUMAN_139	K.VQGGHSphosPDDHRVR.G	1	1	1	1	-0.454376	-0.203759	0.125308	2	3	CENTER
sp|A2AJT9|BCLA3_HUMAN_192	R.RGSphosEDFETR.S	1	1	0.995	0.953	0.28321	-0.738225	-0.510718	1	2	CENTER
sp|A2AJT9|BCLA3_HUMAN_78 80	R.GNIYYQSYEHRSphosPSphosPNIR.N	0.9877	0.9981	0.933	0.981	-0.541876	0.265544	0.40371	2	2	CENTER
sp|A2RRD8|ZN320_HUMAN_452	K.AFNSphosPSHLIR.H	0.9991	0.9992	0.995	0.996	-0.620575	-0.327938	0.146318	5	8	CENTER
sp|A3KN83|SBNO1_HUMAN_214	R.SFSphosPTMK.V	0.9978	0.9999	0.994	0.996	-0.0883611	-0.289718	-0.100679	4	4	CENTER
sp|A3KN83|SBNO1_HUMAN_794	K.KKSphosIDPDSIQSALLASGLGSK.R	0.999	0.9992	0.999	0.999	0.836691	-1.13125	-0.983969	4	4	Q4
sp|A3KN83|SBNO1_HUMAN_817 818 819_C	K.RPSF(SST)phosPVISPAPNSTPANSNTNSNSSLITSQDAVER.A	0.9862	0.9963	0.669	0.75	-1.07227	-0.797708	0.137281	1	2	Q3
sp|A4D2H0|CTGEF_HUMAN_138	K.LNRSphosNSELEDEILCLEK.D	0.9993	0.9999	0.872	0.974	-0.81125	-0.28011	0.26557	2	5	CENTER
sp|A4D2H0|CTGEF_HUMAN_140	R.SNSphosELEDEILCLEK.D	0.9992	0.9996	0.991	0.994	-0.352379	-0.188962	0.0817086	5	7	CENTER
sp|A4D2P6|GRD2I_HUMAN_264	R.RASphosLLVGGLAGPGGAR.R	1	1	1	1	0.363487	-0.305611	-0.334549	4	6	CENTER
sp|A6H8Y1|BDP1_HUMAN_99 100 101 102 103_C	R.I(SSTSS)phosLVK.S	0.9926	0.9584	1	1	-1.06359	-0.555744	0.253922	2	1	Q3
sp|A6ND36|FA83G_HUMAN_127	K.SDRSphosIPQLDLGWPDTIAYR.G	0.996	0.9981	0.958	0.982	5.02545	4.66199	-0.181733	1	2	Q1
sp|A6ND36|FA83G_HUMAN_356	K.AKSphosVDEIAK.L	1	1	1	1	-0.193949	-0.0422581	0.0758457	6	10	CENTER
sp|A6ND36|FA83G_HUMAN_634	R.RHSphosEQVANGPTPPPRR.Q	1	1	0.999	0.998	1.57159	-0.594218	-1.0829	5	3	Q4
sp|A6ND36|FA83G_HUMAN_650	R.RQLSphosAPHITR.G	1	1	0.999	0.998	0.806051	-0.849663	-0.827857	15	12	Q4
sp|A6ND36|FA83G_HUMAN_760	R.LLPDPGSphosPR.L	1	1	1	1	-0.530377	0.571368	0.550873	5	7	CENTER
sp|A6NDB9|PALM3_HUMAN_124	R.QGHRPLSphosQSIVEAGSVGQTDLNK.R	0.9966	0.9994	0.988	0.994	1.05685	-0.0862271	-0.571537	2	4	NR
sp|A6NDB9|PALM3_HUMAN_375	R.ERGDESphosPLGAEGAK.T	1	1	1	1	6.12412	6.48018	0.178031	4	6	Q1
sp|A6NDB9|PALM3_HUMAN_412	R.KAEESMGIGSEEKPGTphosGRDEAEMSPVVER.K	0.9983	0.9974	0.573	0.892	-0.0462267	-0.256963	-0.105368	2	2	CENTER
sp|A6NEL2|SWAHB_HUMAN_740 741 742_C	R.GKPIFPVYPLVG(SSS)phosPTRK.A	0.9999	1	0.996	0.996	0.519746	-0.048784	-0.284265	7	4	CENTER
sp|A6NEL2|SWAHB_HUMAN_742	R.GKPIFPVYPLVGSSSphosPTR.K	0.9999	0.9999	0.942	0.987	0.454976	0.773757	0.159391	1	3	CENTER
sp|A6NF01|P121B_HUMAN_19	R.NGPSSSphosPFSSPASSR.S	0.9994	0.9996	0.994	0.98	-1.32707	1.06619	1.19663	2	2	Q2
sp|A6NFI3|ZN316_HUMAN_112	R.GGDAKSphosPVLQEK.G	1	1	1	1	-0.301753	-0.131246	0.0852533	9	9	CENTER
sp|A6NGB9|WIPF3_HUMAN_149	K.TISGPLIPPASphosPR.L	1	1	0.998	0.997	-0.165924	0.179311	0.172617	6	4	CENTER
sp|A6NGB9|WIPF3_HUMAN_202	K.TPLVSphosPPGPLTK.G	1	1	0.997	0.996	0.519746	0.315232	-0.102257	12	12	CENTER
sp|A6NGB9|WIPF3_HUMAN_233	K.GNLPVVAPPVPCAPPPPPPPPPPTphosPPPLPPASVLSDK.A	1	0.9993	0.999	0.999	3.59181	3.04964	-0.271086	17	15	Q1
sp|A6NGB9|WIPF3_HUMAN_383	K.LNPPPAPPARSphosPTTELSSK.S	0.9984	0.9986	0.996	0.995	1.6913	0.126872	-0.782212	8	12	NR
sp|A6NGB9|WIPF3_HUMAN_385 386_C	K.LNPPPAPPARSP(TT)phosELSSK.S	0.9194	0.9952	0.517	0.576	1.4949	0.00689656	-0.744003	1	2	NR
sp|A6NHR9|SMHD1_HUMAN_1709	R.SphosCTLPNYTK.G	0.9977	0.9762	0.993	0.92	0.428587	0.155387	-0.1366	4	2	CENTER
sp|A6NHR9|SMHD1_HUMAN_1962	K.LGMTphosPIRK.C	0.9979	0.9948	1	1	-0.531556	-0.203759	0.163899	2	2	CENTER
sp|A6NI87|CBY3_HUMAN_148 150	R.TphosRSphosPLLSR.T	0.983	0.9931	0.993	0.929	-0.365318	-0.174388	0.0954647	11	6	CENTER
sp|A6NKD9|CC85C_HUMAN_246	R.SphosLDDLSAPPHHR.S	1	1	0.979	0.975	0.498478	-0.4202	-0.459339	7	14	CENTER
sp|A6NKD9|CC85C_HUMAN_251	R.SLDDLSphosAPPHHR.S	0.995	0.9811	0.521	0.67	0.332119	-0.674536	-0.503328	4	2	CENTER
sp|A7E2V4|ZSWM8_HUMAN_1088 1089_C	K.NVPE(SS)phosPHSPCEGLPSEAALTPRPEGK.V	0.9995	0.9988	0.978	0.99	1.56137	0.832953	-0.364206	3	1	Q1
sp|A7E2V4|ZSWM8_HUMAN_1130	R.GWGSphosPGRPK.K	1	1	1	1	-0.0617017	-0.218709	-0.0785037	5	1	CENTER
sp|A7E2V4|ZSWM8_HUMAN_53	R.KQSAGPNSphosPTGGGGGGGSGGTR.M	0.9998	0.9999	0.996	0.991	0.0497196	0.44488	0.19758	2	2	CENTER
sp|A7E2V4|ZSWM8_HUMAN_567	R.RLSphosAEGGDK.A	1	1	1	1	-2.7003	-3.79249	-0.546093	5	4	Q3
sp|A7KAX9|RHG32_HUMAN_1796	R.SKSphosDPGKTGLLSVAEGK.E	0.9969	0.9529	0.989	0.979	0.236712	0.0789716	-0.0788703	2	1	CENTER
sp|A7KAX9|RHG32_HUMAN_1820	K.AISphosPEGEDRFYR.R	1	0.9999	0.998	0.997	-0.194134	-0.118873	0.0376307	4	4	CENTER
sp|A7KAX9|RHG32_HUMAN_655	K.MKKSphosPVGSWR.S	0.9997	0.9772	0.997	0.989	1.02514	-0.536885	-0.781013	3	1	Q4
sp|A7KAX9|RHG32_HUMAN_706	R.SAKSphosEESLTSLHAVDGDSK.L	0.999	0.9986	0.979	0.908	-0.137366	-5.22184	-2.54223	5	2	NR
sp|A7KAX9|RHG32_HUMAN_856	T.ASSEPVSphosPLQEK.L	0.9998	0.9996	0.998	0.997	0.249258	-0.0538108	-0.151534	4	4	CENTER
sp|A7KAX9|RHG32_HUMAN_871	K.LSPFFTLDLSphosPTEDKSSKPSSFTEK.V	0.9999	0.9998	0.996	0.998	0.162194	-0.204065	-0.18313	9	8	CENTER
sp|A7KAX9|RHG32_HUMAN_892	K.VVYAFSphosPK.L	1	1	0.995	0.996	-0.620658	0.0418186	0.331238	10	10	CENTER
sp|A7KAX9|RHG32_HUMAN_949	R.DATphosNRSPTQIVK.M	0.9975	0.9327	0.497	0.449	-0.188751	-0.394281	-0.102765	2	1	CENTER
sp|A7KAX9|RHG32_HUMAN_952	R.DATNRSphosPTQIVK.M	0.9993	0.9996	0.993	0.99	0.0101912	-0.233816	-0.122004	7	10	CENTER
sp|A7MCY6|TBKB1_HUMAN_504	R.AYGSELYGPGRPLSphosPR.R	1	0.9998	0.998	0.999	0.370889	-0.304024	-0.337456	2	4	CENTER
sp|A8CG34|P121C_HUMAN_370	R.SSSphosMSSLTGAYTSGIPSSSR.N	0.9991	0.9996	0.995	0.994	-0.378374	0.894363	0.636369	5	6	CENTER
sp|A8CG34|P121C_HUMAN_95	R.TLFASphosPPAK.S	1	1	0.998	0.998	0.0594348	-0.394281	-0.226858	7	7	CENTER
sp|A8K0R7|ZN839_HUMAN_316	R.ACSphosETLAESR.T	0.9405	0.996	0.994	0.996	-0.894043	0.0844422	0.489243	2	2	CENTER
sp|A8K0R7|ZN839_HUMAN_348	R.AAQLPGGPAAAGEQRASphosPSK.A	0.9738	0.9989	0.997	0.992	-0.526048	0.490949	0.508499	2	1	CENTER
sp|A8K0R7|ZN839_HUMAN_574	R.RGSphosIGAALSSR.D	1	1	0.525	0.998	0.917082	-0.996317	-0.956699	1	3	Q4
sp|A8K0Z3|WASH1_HUMAN_217	K.LFDAPLSphosISKR.E	0.9981	0.9976	0.985	0.984	0.853096	-1.84948	-1.35129	8	8	Q4
sp|A8MT19|RHN2P_HUMAN_503	K.SATphosYSVGMQK.T	0.9948	0.9962	0.993	0.995	-0.195105	2.94298	1.56904	2	4	NR
sp|A8MT19|RHN2P_HUMAN_536	K.KLSphosFLSWGTNK.N	1	1	0.997	0.996	-0.733469	-0.0967253	0.318372	10	8	CENTER
sp|A8MT19|RHN2P_HUMAN_551	K.SASphosTLCLPSVGAARPQVK.K	0.9993	0.9995	0.992	0.991	-0.0936847	-0.089426	0.00212938	6	3	CENTER
sp|A8MT19|RHN2P_HUMAN_551 552_C	K.SA(ST)phosLCLPSVGAARPQVK.K	0.9976	0.9987	0.994	0.992	-0.0775945	0.127066	0.10233	10	11	CENTER
sp|A8MVW0|F1712_HUMAN_446	R.SphosAEGPGGLEPGLEEHR.R	1	1	1	1	2.34608	-0.643835	-1.49496	1	6	Q4
sp|A8MW92|P20L1_HUMAN_432 433_C	R.LATLPMPDDSVEKV(SS)phosPSPATDGK.V	0.999	0.9996	0.718	0.939	1.46962	1.40051	-0.0345564	1	2	Q1
sp|A8MW92|P20L1_HUMAN_599	R.CSSphosPLTR.S	0.986	0.9959	0.992	0.992	-0.487308	-0.203759	0.141775	1	2	CENTER
sp|B1AK53|ESPN_HUMAN_515	R.AFSKQPSphosTGDYYR.Q	0.9652	0.9433	0.925	0.992	-0.574771	-0.295877	0.139447	1	1	CENTER
sp|B1AK53|ESPN_HUMAN_611	R.ELPPPPPPPPPPLPEAASphosSPPPAPPLPLESAGPGCGQR.R	0.9988	0.9892	0.911	0.966	3.89623	-0.872934	-2.38458	1	1	NR
sp|B1AK53|ESPN_HUMAN_611 612_C	R.ELPPPPPPPPPPLPEAA(SS)phosPPPAPPLPLESAGPGCGQR.R	0.999	1	1	1	3.35892	3.33588	-0.0115198	19	31	Q1
sp|B1AK53|ESPN_HUMAN_612	R.ELPPPPPPPPPPLPEAASSphosPPPAPPLPLESAGPGCGQR.R	0.9602	0.9941	0.933	0.914	4.31143	3.62259	-0.34442	1	1	Q1
sp|B1AK53|ESPN_HUMAN_647	K.SFNMMSphosPTGDNSELLAEIK.A	0.9995	0.9995	0.997	0.997	-0.217219	-0.131246	0.0429866	11	10	CENTER
sp|B2RTY4|MYO9A_HUMAN_1362 1363 1364_C	K.I(SSS)phosPKFDSR.D	0.9971	0.9973	0.999	0.999	-0.379329	-0.131246	0.124041	2	3	CENTER
sp|B2RTY4|MYO9A_HUMAN_1829	K.EFKENKEPSphosPK.A	1	1	1	1	-0.0620477	-0.28011	-0.109031	4	4	CENTER
sp|B5ME19|EIFCL_HUMAN_205	K.KSEAPSphosGESR.K	0.9955	0.9956	0.989	0.984	0.000137575	0.346076	0.172969	3	1	CENTER
sp|B5ME19|EIFCL_HUMAN_263	K.APTTphosDEDKKAAEK.K	0.9978	0.9937	0.988	0.986	0.556994	2.2157	0.829353	2	2	Q1
sp|B5ME19|EIFCL_HUMAN_39	K.QPLLLSphosEDEEDTKR.V	1	1	0.999	0.999	0.000137575	-0.34424	-0.172189	54	48	CENTER
sp|B5ME19|EIFCL_HUMAN_910	R.GGYRQQQSphosQTAY.-	0.9933	0.9482	0.951	0.987	0.432723	-0.94569	-0.689207	1	1	Q4
sp|C9JLW8|MCRI1_HUMAN_16 17 18_C	K.R(TSS)phosPRSPPSSSEIFTPAHEENVR.F	0.9996	1	1.343	0.631	0.547559	0.144589	-0.201485	12	12	CENTER
sp|C9JLW8|MCRI1_HUMAN_18 21	R.TSSphosPRSphosPPSSSEIFTPAHEENVR.F	0.9975	0.9999	0.933	0.984	-0.188477	0.825685	0.507081	2	5	CENTER
sp|C9JLW8|MCRI1_HUMAN_21	R.SphosPPSSSEIFTPAHEENVR.F	1	1	0.997	0.996	0.53723	0.127066	-0.205082	44	38	CENTER
sp|C9JLW8|MCRI1_HUMAN_21 24 25 26_C	R.SphosPP(SSS)phosEIFTPAHEENVR.F	0.9998	0.9963	0.545	0.51	0.379425	0.376238	-0.00159373	1	1	CENTER
sp|C9JLW8|MCRI1_HUMAN_24 25 26_C	R.SPP(SSS)phosEIFTPAHEENVR.F	0.9996	0.9985	0.928	0.949	0.628169	0.127066	-0.250551	5	7	CENTER
sp|H7C350|CC188_HUMAN_344	K.GLAGQLWLLTphosLR.L	0.9905	0.9922	1	1	-6.15973	-6.64	-0.240133	9	2	Q3
sp|O00116|ADAS_HUMAN_65	R.RAASphosAATAAPTATPAAQESGTIPK.K	0.9999	0.9999	0.995	0.998	-0.501522	0.686755	0.594139	7	12	CENTER
sp|O00116|ADAS_HUMAN_74	R.RAASAATAAPTATphosPAAQESGTIPK.K	0.9999	0.9999	0.998	0.997	-0.589878	0.659801	0.624839	3	2	CENTER
sp|O00139|KIF2A_HUMAN_140	R.ARPSQFPEQSSSAQQNGSVSDISphosPVQAAKK.E	0.9998	0.9994	0.997	0.997	-0.0722709	-0.759277	-0.343503	5	3	CENTER
sp|O00148|DX39A_HUMAN_171	K.NCPHVVVGTphosPGR.L	1	1	1	1	0.428976	-0.295877	-0.362426	10	11	CENTER
sp|O00151|PDLI1_HUMAN_130	R.SAMPFTASphosPASSTTAR.V	0.9996	0.9997	0.989	0.997	-0.352379	-0.14546	0.103459	5	7	CENTER
sp|O00151|PDLI1_HUMAN_90	K.VWSphosPLVTEEGKRHPYK.M	1	1	0.999	0.999	-0.188293	-0.249083	-0.0303947	26	30	CENTER
sp|O00159|MYO1C_HUMAN_343	R.LLSphosVEGSTLR.E	0.9998	0.9999	0.993	0.997	-0.182863	-0.125583	0.0286399	2	2	CENTER
sp|O00159|MYO1C_HUMAN_408	R.SLASKDVESphosPSWR.S	0.9998	0.9999	0.996	0.994	-0.04713	0.022863	0.0349965	8	10	CENTER
sp|O00159|MYO1C_HUMAN_864	R.SISphosPEWK.Q	0.999	0.9997	0.995	0.996	-0.15412	-0.174315	-0.0100974	2	5	CENTER
sp|O00161|SNP23_HUMAN_110	K.TTWGDGGENSphosPCNVVSK.Q	0.9999	0.9999	0.999	0.998	-0.418267	-0.737582	-0.159658	5	5	CENTER
sp|O00178|GTPB1_HUMAN_17 24 25_C	R.SAMDSPVPASphosMFAPEP(SS)phosPGAAR.A	0.9993	0.9572	0.944	0.984	0.634989	0.490949	-0.0720201	2	1	CENTER
sp|O00178|GTPB1_HUMAN_24 25_C	R.SAMDSPVPASMFAPEP(SS)phosPGAAR.A	0.9999	0.9999	0.998	1	1.45418	0.434733	-0.509725	6	7	Q1
sp|O00178|GTPB1_HUMAN_25	R.SRSAMDSPVPASMFAPEPSSphosPGAAR.A	0.9999	1	0.978	0.978	0.741019	0.415497	-0.162761	10	13	CENTER
sp|O00178|GTPB1_HUMAN_580	K.LLQTTNNSphosPMNSKPQQIK.M	1	1	0.997	0.997	0.00987809	-0.28011	-0.144994	8	6	CENTER
sp|O00178|GTPB1_HUMAN_69	K.LVLVSphosPTSEQYDSLLR.Q	0.9997	0.9989	0.997	0.997	0.000137575	-0.759277	-0.379707	3	1	CENTER
sp|O00178|GTPB1_HUMAN_71 72_C	K.LVLVSP(TS)phosEQYDSLLR.Q	0.9987	0.9971	0.509	0.52	-1.25284	-2.10323	-0.425194	1	1	Q3
sp|O00192|ARVC_HUMAN_335	R.GSMGSphosLDRLVR.R	1	0.9947	0.998	0.985	-0.767416	0.52387	0.645643	4	2	CENTER
sp|O00192|ARVC_HUMAN_343	R.LVRRSphosPSVDSAR.K	0.9984	1	0.995	0.962	-0.802182	0.196284	0.499233	2	2	CENTER
sp|O00192|ARVC_HUMAN_642	R.NFDTphosLDLPK.R	1	0.9999	1	1	-0.545024	-0.373419	0.0858025	5	2	CENTER
sp|O00193|SMAP_HUMAN_15	R.SphosASPDDDLGSSNWEAADLGNEERK.Q	1	1	0.862	0.779	0.125668	-0.28011	-0.202889	15	17	CENTER
sp|O00193|SMAP_HUMAN_17	R.SASphosPDDDLGSSNWEAADLGNEERK.Q	1	1	0.994	0.995	0.249657	-0.181638	-0.215648	13	18	CENTER
sp|O00203|AP3B1_HUMAN_276	K.NFYESphosDDDQKEK.T	0.9784	0.9968	0.99	0.996	-0.0617017	-0.492188	-0.215243	2	4	CENTER
sp|O00203|AP3B1_HUMAN_661	R.NVEVIELAKEWTphosPAGK.A	1	1	1	1	0.00474392	0.0911463	0.0432012	2	2	CENTER
sp|O00203|AP3B1_HUMAN_810	K.QDRTphosPLTK.D	1	1	0.978	0.936	-0.487308	-0.14546	0.170924	7	6	CENTER
sp|O00213|APBB1_HUMAN_709	K.RLGAHTphosP.-	0.9982	0.9995	1	1	-0.326622	-0.518269	-0.0958238	2	3	CENTER
sp|O00231|PSD11_HUMAN_14	R.AQSphosLLSTDREASIDILHSIVKR.D	0.9997	0.9923	0.998	0.998	0.556146	-1.14553	-0.850838	12	8	Q4
sp|O00257|CBX4_HUMAN_291	K.SGEVAEGEARSphosPSHK.K	0.9997	0.9998	0.995	0.996	-0.545024	-0.683574	-0.069275	7	4	CENTER
sp|O00257|CBX4_HUMAN_349	R.KLSphosPTKEAFGEQPLQLTTKPDLLAWDPAR.N	1	1	0.992	0.993	-0.0512472	0.138795	0.0950213	8	8	CENTER
sp|O00257|CBX4_HUMAN_415	R.CLSphosETHGEREPCK.K	0.9913	0.9974	0.997	0.995	-0.314244	-0.188962	0.062641	20	18	CENTER
sp|O00264|PGRC1_HUMAN_180 181_C	K.EGEEPTV(YS)phosDEEEPKDESARK.N	1	1	1	1	-0.193949	0.127066	0.160508	23	29	CENTER
sp|O00264|PGRC1_HUMAN_181	K.EGEEPTVYSphosDEEEPKDESARK.N	0.9998	0.9998	0.997	0.995	-0.217219	0.150525	0.183872	60	53	CENTER
sp|O00267|SPT5H_HUMAN_1034	K.VVSISSEHLEPITphosPTK.N	0.9999	1	0.996	0.996	0.101741	-0.105637	-0.103689	6	4	CENTER
sp|O00267|SPT5H_HUMAN_666	R.DVTNFTVGGFAPMSphosPR.L	1	1	0.998	0.998	-0.819884	0.971116	0.8955	27	35	Q2
sp|O00267|SPT5H_HUMAN_670 671_C	R.I(SS)phosPMHPSAGGQR.G	0.9984	0.9992	1	1	-1.14855	1.44426	1.2964	2	5	Q2
sp|O00267|SPT5H_HUMAN_671	R.ISSphosPMHPSAGGQR.G	0.9993	0.9959	0.995	0.993	-1.27709	1.27314	1.27512	8	5	Q2
sp|O00273|DFFA_HUMAN_310	R.SISphosASKASPPGDLQNPKR.A	0.9674	0.969	0.484	0.479	0.0462203	0.166485	0.0601325	4	2	CENTER
sp|O00273|DFFA_HUMAN_312	R.SISASphosKASPPGDLQNPKR.A	0.9977	0.9973	0.809	0.499	0.253888	0.0355185	-0.109185	10	8	CENTER
sp|O00273|DFFA_HUMAN_315	R.SISASKASphosPPGDLQNPK.R	0.9999	0.9999	0.998	0.997	0.387161	0.0418186	-0.172671	21	12	CENTER
sp|O00303|EIF3F_HUMAN_258	K.TCFSphosPNRVIGLSSDLQQVGGASAR.L	0.9999	1	0.998	0.997	-0.13775	-0.411354	-0.136802	18	23	CENTER
sp|O00308|WWP2_HUMAN_197	R.THRHSphosGASAR.T	0.915	0.9373	0.975	0.939	0.162194	-0.633746	-0.39797	3	5	CENTER
sp|O00308|WWP2_HUMAN_211	R.TTPATGEQSphosPGAR.S	0.9998	0.9998	0.996	0.991	-0.667881	0.0699005	0.368891	3	2	CENTER
sp|O00330|ODPX_HUMAN_63	K.ILMPSphosLSPTMEEGNIVK.W	0.9995	0.9914	0.498	0.495	0.28321	0.64754	0.182165	1	1	CENTER
sp|O00401|WASL_HUMAN_430	K.KVEQNSRPVSphosCSGR.D	0.9877	0.9964	0.974	0.994	-0.182499	-0.189262	-0.00338144	6	8	CENTER
sp|O00418|EF2K_HUMAN_18	R.LEGVDGGQSphosPR.A	1	1	1	1	0.153149	-0.394281	-0.273715	3	3	CENTER
sp|O00418|EF2K_HUMAN_470	R.KYESphosDEDSLGSSGR.V	0.9992	0.9992	0.986	0.995	0.474683	-1.07807	-0.776375	2	4	Q4
sp|O00423|EMAL1_HUMAN_113	K.KPTGSLPSphosPSGVRK.E	0.9999	0.9992	0.995	0.993	-0.0835517	0.40565	0.244601	2	2	CENTER
sp|O00425|IF2B3_HUMAN_180 184	R.GSSphosRQGSphosPGSVSK.Q	0.9932	0.9938	0.989	0.99	0.0300908	-0.463821	-0.246956	3	1	CENTER
sp|O00425|IF2B3_HUMAN_248 249_C	K.SITIL(ST)phosPEGTSAACK.S	0.9914	0.9442	1	0.994	-0.264916	-1.04878	-0.391934	1	1	Q3
sp|O00429|DNM1L_HUMAN_616	K.SKPIPIMPASphosPQKGHAVNLLDVPVPVAR.K	1	1	0.999	0.999	0.387161	0.444256	0.0285477	11	18	CENTER
sp|O00443|P3C2A_HUMAN_259	K.VSNLQVSphosPK.S	1	1	0.998	0.998	-0.289369	0.000860146	0.145115	5	4	CENTER
sp|O00443|P3C2A_HUMAN_338	R.SQSphosLNIR.T	0.9998	0.9953	0.996	0.994	-0.264916	-0.411456	-0.0732702	8	4	CENTER
sp|O00459|P85B_HUMAN_262 263_C	R.APPPP(SS)phosPPPGGAPDGSEPSPDFPALLVEK.L	1	1	1	1	3.11458	1.8092	-0.65269	8	14	Q1
sp|O00459|P85B_HUMAN_263	R.APPPPSSphosPPPGGAPDGSEPSPDFPALLVEK.L	0.9999	0.9998	0.976	0.982	2.00266	1.51826	-0.2422	9	15	Q1
sp|O00472|ELL2_HUMAN_315 316_C	R.DAV(SS)phosPQKR.L	0.9304	0.9957	1	1	-0.487308	0.127066	0.307187	1	1	CENTER
sp|O00472|ELL2_HUMAN_316	R.DAVSSphosPQKR.L	0.9848	0.9964	0.977	0.948	-0.545024	0.127066	0.336045	1	1	CENTER
sp|O00499|BIN1_HUMAN_296	K.GNKSphosPSPPDGSPAATPEIR.V	0.9999	0.9999	0.997	0.998	1.03746	0.490949	-0.273257	22	17	Q1
sp|O00499|BIN1_HUMAN_296 298	K.GNKSphosPSphosPPDGSPAATPEIR.V	0.9993	0.9993	0.994	0.997	1.73811	0.566693	-0.585709	7	8	Q1
sp|O00499|BIN1_HUMAN_296 303	K.GNKSphosPSPPDGSphosPAATPEIR.V	0.9977	0.9994	0.681	0.878	0.035888	-0.117171	-0.0765295	2	5	CENTER
sp|O00499|BIN1_HUMAN_298	K.SPSphosPPDGSPAATPEIR.V	0.9999	0.9999	0.997	0.997	1.30583	0.597208	-0.354312	22	28	Q1
sp|O00499|BIN1_HUMAN_303	K.SPSPPDGSphosPAATPEIR.V	0.9998	0.9999	0.988	0.997	1.28088	0.766184	-0.257349	4	9	Q1
sp|O00499|BIN1_HUMAN_331	R.VNHEPEPAGGATPGATLPKSphosPSQLR.K	0.9999	0.9999	0.994	0.995	0.348061	0.381195	0.0165672	17	18	CENTER
sp|O00512|BCL9_HUMAN_102 115	R.SphosISADSFDQRDPGTphosPNDDSDIKECNSADHIK.S	0.9974	0.9933	0.901	0.876	0.771658	-0.174315	-0.472986	2	1	CENTER
sp|O00512|BCL9_HUMAN_104	R.SISphosADSFDQRDPGTPNDDSDIKECNSADHIK.S	0.9913	0.9942	0.987	0.994	0.537196	-0.555744	-0.54647	2	4	CENTER
sp|O00512|BCL9_HUMAN_153 154 155_C	R.(SST)phosPSHGQTTATEPTPAQK.T	0.9999	0.9998	0.865	0.996	-0.922881	-0.518269	0.202306	2	5	Q3
sp|O00512|BCL9_HUMAN_155	R.SSTphosPSHGQTTATEPTPAQK.T	0.9998	0.9999	0.991	0.995	-0.605145	-0.25039	0.177377	5	4	CENTER
sp|O00512|BCL9_HUMAN_278	R.LQPTPPIPAPAPKPAAPPRPLDRESphosPGVENK.L	1	1	1	1	1.53375	1.0972	-0.218279	11	11	Q1
sp|O00512|BCL9_HUMAN_288	K.LIPSphosVGSPASSTPLPPDGTGPNSTPNNR.A	0.9976	0.99	0.997	0.981	2.26023	0.173608	-1.04331	3	1	NR
sp|O00512|BCL9_HUMAN_315	R.AVTphosPVSQGSNSSSADPK.A	1	0.9998	0.999	0.999	0.410122	0.229373	-0.0903744	6	4	CENTER
sp|O00512|BCL9_HUMAN_687	R.IPVEGPLSphosPSRGDFPK.G	0.9999	0.9999	0.995	0.994	0.595154	0.283791	-0.155681	29	31	CENTER
sp|O00515|LAD1_HUMAN_121 123	R.LEAEEGRNSphosLSphosPVQATQKPLVSKK.E	0.9996	1	0.999	0.996	-1.15973	0.0431809	0.601457	1	2	NR
sp|O00515|LAD1_HUMAN_123	R.NSLSphosPVQATQKPLVSKK.E	0.9998	0.9999	0.997	0.997	-0.365318	-0.125033	0.120142	9	10	CENTER
sp|O00515|LAD1_HUMAN_177	K.GVPEKSphosPVLEK.S	1	1	1	1	-0.171049	-0.264513	-0.0467318	40	39	CENTER
sp|O00515|LAD1_HUMAN_19	R.QRTphosLEDEEEQERER.R	1	1	1	1	-0.833872	0.886897	0.860384	2	4	Q2
sp|O00515|LAD1_HUMAN_212 213_C	K.VLASEK(TS)phosLSEK.L	0.9828	0.9986	0.99	0.997	-1.31868	-0.481743	0.418466	2	4	Q3
sp|O00515|LAD1_HUMAN_213	K.VLASEKTSphosLSEK.L	0.9919	0.9968	0.918	0.988	-1.15973	-0.174315	0.492709	1	1	NR
sp|O00515|LAD1_HUMAN_269	K.ALASphosEKSPTADAKPAPK.R	0.9975	0.9979	0.846	0.498	-0.591879	-0.0622045	0.264837	2	1	CENTER
sp|O00515|LAD1_HUMAN_272	K.ALASEKSphosPTADAKPAPK.R	0.9999	0.9999	0.994	0.995	-0.165391	0.0292185	0.097305	10	11	CENTER
sp|O00515|LAD1_HUMAN_298	K.RATASEQPLAQEPPASphosGGSPATTK.E	0.9998	0.9909	0.963	0.992	0.394835	2.07285	0.839005	2	1	NR
sp|O00515|LAD1_HUMAN_301	K.RATASEQPLAQEPPASGGSphosPATTK.E	0.9998	0.9999	0.994	0.994	0.0689567	0.481731	0.206387	10	9	CENTER
sp|O00515|LAD1_HUMAN_355 356_C	R.LPPVTLQVKIPSKEEEADM(SS)phosPTQR.T	0.9999	0.9999	0.998	0.998	-0.459294	0.304853	0.382074	23	25	CENTER
sp|O00515|LAD1_HUMAN_356	K.IPSKEEEADMSSphosPTQR.T	0.9999	1	0.989	0.974	-0.487378	0.434733	0.461056	22	21	CENTER
sp|O00515|LAD1_HUMAN_361 362 363 364 365_C	R.(TYSSS)phosLK.R	0.9267	0.9776	1	1	-0.503718	0.0534513	0.278584	2	2	CENTER
sp|O00515|LAD1_HUMAN_38	R.NLSphosSTTDDEAPR.L	0.9978	0.999	0.994	0.993	-0.545024	0.262418	0.403721	7	6	CENTER
sp|O00515|LAD1_HUMAN_38 39 40 41_C	R.NL(SSTT)phosDDEAPR.L	0.9977	0.9993	1.001	1	-0.301806	0.115192	0.208499	6	5	CENTER
sp|O00515|LAD1_HUMAN_394	R.SASphosMKLPDNTVK.L	1	0.9986	0.996	0.995	0.102353	-0.075751	-0.0890522	18	28	CENTER
sp|O00515|LAD1_HUMAN_64	R.QASASERLPSphosVEEAEVPKPLPPASKDEDEDIQSILR.T	0.9832	0.9946	0.996	0.993	0.715724	0.977673	0.130974	4	4	Q1
sp|O00522|KRIT1_HUMAN_276	R.SMSphosSVTEDKER.Q	0.9837	0.9915	0.994	0.992	1.03854	-0.264513	-0.651524	2	1	Q4
sp|O00559|RCAS1_HUMAN_36	R.KLSphosGDQITLPTTVDYSSVPK.Q	0.9999	1	0.999	0.999	-0.00998664	-0.048784	-0.0193987	28	37	CENTER
sp|O00562|PITM1_HUMAN_664 665_C	R.RA(ST)phosAFCPPAASSEAPDGPSSTAR.L	0.9998	0.9996	0.998	0.998	1.93537	0.114995	-0.910188	2	2	NR
sp|O00567|NOP56_HUMAN_314	R.LIAHAGSphosLTNLAK.Y	0.9977	0.9792	0.954	0.816	-0.240871	-0.264513	-0.0118211	2	1	CENTER
sp|O00567|NOP56_HUMAN_519	K.SFSKEELMSphosSDLEETAGSTSIPKR.K	0.999	0.9924	0.993	0.992	-0.501522	-0.0758152	0.212854	5	2	CENTER
sp|O00567|NOP56_HUMAN_519 520_C	K.SFSKEELM(SS)phosDLEETAGSTSIPKR.K	0.9983	0.9994	1	0.999	-0.501522	-0.075751	0.212886	13	13	CENTER
sp|O00567|NOP56_HUMAN_520	K.SFSKEELMSSphosDLEETAGSTSIPK.R	0.9993	0.9998	0.997	0.998	-0.487308	-0.0554943	0.215907	20	22	CENTER
sp|O00567|NOP56_HUMAN_537 538_C	K.(ST)phosPKEETVNDPEEAGHR.S	0.9976	0.9911	1	0.998	1.9928	0.127066	-0.932868	2	3	NR
sp|O00567|NOP56_HUMAN_563	R.KFSphosKEEPVSSGPEEAVGK.S	0.9992	0.9988	0.999	0.999	0.716783	-0.781987	-0.749385	3	4	Q4
sp|O00567|NOP56_HUMAN_569 570	R.KFSKEEPVSphosSphosGPEEAVGK.S	0.9904	0.9941	0.998	0.994	-0.416065	0.0594376	0.237751	2	2	CENTER
sp|O00567|NOP56_HUMAN_569 570_C	R.KFSKEEPV(SS)phosGPEEAVGK.S	0.9971	0.9972	1	0.999	-0.445488	0.283791	0.36464	5	3	CENTER
sp|O00567|NOP56_HUMAN_570	R.KFSKEEPVSSphosGPEEAVGK.S	0.9982	0.9982	0.976	0.983	1.22689	0.196329	-0.515283	2	5	NR
sp|O00567|NOP56_HUMAN_591	K.FHKASphosQED.-	1	0.9994	1	1	-1.73503	1.07285	1.40394	4	3	Q2
sp|O00571|DDX3X_HUMAN_594	K.SSRFSphosGGFGAR.D	0.9997	1	1	1	-0.819884	-0.234536	0.292674	8	8	CENTER
sp|O00571|DDX3X_HUMAN_86	K.SSFFSphosDRGSGSR.G	0.9519	0.9793	0.975	0.91	-0.545024	-0.287993	0.128515	1	4	CENTER
sp|O00571|DDX3X_HUMAN_90	K.SSFFSDRGSphosGSR.G	0.9874	0.978	0.964	0.972	-0.51595	-0.28011	0.11792	6	2	CENTER
sp|O00716|E2F3_HUMAN_166	R.AALRSPDSphosPK.T	0.9997	0.9988	0.995	0.984	-0.149591	0.335553	0.242572	8	4	CENTER
sp|O00750|P3C2B_HUMAN_155	K.KLSphosPPPLPPR.A	1	1	1	1	0.762104	0.31527	-0.223417	38	27	CENTER
sp|O00767|ACOD_HUMAN_351	R.IKRTphosGDGNYK.S	1	1	0.997	0.998	-0.638306	-0.360728	0.138789	4	7	CENTER
sp|O14492|SH2B2_HUMAN_117 118_C	R.(SS)phosEDVSTHAATK.A	0.9883	0.9452	0.998	0.996	0.505725	-0.394281	-0.450003	2	1	CENTER
sp|O14497|ARI1A_HUMAN_1184	R.SNSphosVGIQDAFNDGSDSTFQKR.N	0.9998	0.9999	0.997	0.997	-1.40485	-0.089426	0.65771	18	21	NR
sp|O14497|ARI1A_HUMAN_1599 1600_C	R.(TS)phosPSKSPFLHSGMK.M	1	1	0.998	1	-0.378374	0.207166	0.29277	13	12	CENTER
sp|O14497|ARI1A_HUMAN_1604	R.TSPSKSphosPFLHSGMK.M	0.9851	0.9984	0.994	0.934	6.12412	1.05431	-2.53491	1	1	NR
sp|O14497|ARI1A_HUMAN_1751	R.TLLDPGRFSphosK.V	0.9999	1	0.998	0.998	-0.126311	-0.472782	-0.173236	5	4	CENTER
sp|O14497|ARI1A_HUMAN_1888	R.KHVTTAEGTphosPGTTDQEGPPPDGPPEKR.L	1	1	0.995	0.842	0.223867	0.931038	0.353586	6	5	CENTER
sp|O14497|ARI1A_HUMAN_1944	K.SSEAIKESSKFPFGISphosPAQSHR.N	0.9999	0.999	0.997	0.998	-0.487308	-0.448806	0.019251	5	6	CENTER
sp|O14497|ARI1A_HUMAN_232 233_C	R.SAYPPPAPAYAL(SS)phosPR.G	0.9992	1	0.996	0.996	0.180116	0.95788	0.388882	6	5	CENTER
sp|O14497|ARI1A_HUMAN_233	R.SAYPPPAPAYALSSphosPR.G	0.9997	0.9993	0.966	0.98	-0.153334	1.33075	0.742045	6	3	NR
sp|O14497|ARI1A_HUMAN_300 301_C	R.FGAMGGGGPSAAGGGTPQPTATPTLNQLL(TS)phosPSSAR.G	1	1	0.855	0.747	2.21042	0.580421	-0.815	2	2	Q1
sp|O14497|ARI1A_HUMAN_301	R.FGAMGGGGPSAAGGGTPQPTATPTLNQLLTSphosPSSAR.G	1	1	0.991	0.988	1.19782	1.29247	0.0473283	3	4	Q1
sp|O14497|ARI1A_HUMAN_363	R.SHHAPMSphosPGSSGGGGQPLAR.T	0.9999	0.9999	0.998	0.997	0.0201753	0.434733	0.207279	17	17	CENTER
sp|O14497|ARI1A_HUMAN_381 382_C	R.TPQP(SS)phosPMDQMGK.M	0.9999	0.9999	1	1	-0.418267	0.3562	0.387233	7	8	CENTER
sp|O14497|ARI1A_HUMAN_382	R.TPQPSSphosPMDQMGK.M	0.9996	0.9999	0.983	0.988	-0.289369	0.386119	0.337744	4	6	CENTER
sp|O14497|ARI1A_HUMAN_696	R.GPSphosPSPVGSPASVAQSR.S	0.9998	0.9999	0.999	0.999	0.107053	0.567009	0.229978	15	14	CENTER
sp|O14497|ARI1A_HUMAN_715	R.SGPLSphosPAAVPGNQMPPRPPSGQSDSIMHPSMNQSSIAQDR.G	0.9988	0.999	0.884	0.506	-0.301753	-0.0157837	0.142985	9	8	CENTER
sp|O14497|ARI1A_HUMAN_730	R.SGPLSPAAVPGNQMPPRPPSphosGQSDSIMHPSMNQSSIAQDR.G	0.992	0.9989	0.792	0.94	0.256909	0.750917	0.247004	2	3	CENTER
sp|O14497|ARI1A_HUMAN_772	R.NPQMPQYSSPQPGSALSphosPR.Q	0.9999	0.9999	0.997	0.995	0.258119	0.663842	0.202862	7	6	CENTER
sp|O14513|NCKP5_HUMAN_1048 1049 1056_C	R.GVPK(TS)phosPRQTLGTphosPQR.D	0.9757	0.9738	1.211	1.204	5.2454	6.48018	0.617391	2	1	Q1
sp|O14523|C2C2L_HUMAN_660	K.EAGLSphosQSHDDLSNATATPSVR.K	1	0.9972	0.992	0.994	-0.277091	-0.103232	0.0869295	11	9	CENTER
sp|O14526|FCHO1_HUMAN_570	R.KVSphosCPLTR.S	0.9624	0.9893	0.998	0.989	4.13718	6.36929	1.11605	1	2	Q1
sp|O14544|SOCS6_HUMAN_144	R.SHHYSPAPWPLRPTNSphosEETCIK.M	0.9928	0.9956	0.576	0.685	-0.193949	1.06446	0.629206	1	2	NR
sp|O14544|SOCS6_HUMAN_311	R.AGHDDVPPLSphosPLLPPMQNNQIQR.N	1	1	1	1	-1.35238	-0.289028	0.531675	3	2	NR
sp|O14544|SOCS6_HUMAN_72	R.SKSESphosLMGTLKR.R	0.9925	0.9917	0.573	0.894	-1.13737	0.481731	0.809548	1	1	Q2
sp|O14545|TRAD1_HUMAN_278	R.AVCEADQSHGGPRSphosLSDIK.G	0.9959	0.994	0.949	0.984	0.0151833	-1.21871	-0.616946	2	3	NR
sp|O14545|TRAD1_HUMAN_325 326 327_C	R.ALPSLNTG(SSS)phosPR.G	0.9999	1	0.994	0.996	0.0201753	-0.103232	-0.0617036	6	3	CENTER
sp|O14545|TRAD1_HUMAN_327	R.ALPSLNTGSSSphosPR.G	0.9999	0.9999	0.969	0.983	0.0201753	-0.0223118	-0.0212436	5	9	CENTER
sp|O14545|TRAD1_HUMAN_414 415_C	R.LDSQPQE(TS)phosPELPR.R	0.9999	0.9999	0.998	0.998	0.295541	0.00368343	-0.145929	14	11	CENTER
sp|O14545|TRAD1_HUMAN_415	R.LDSQPQETSphosPELPR.R	0.9998	0.9999	0.972	0.964	0.307872	-0.0490314	-0.178452	3	6	CENTER
sp|O14545|TRAD1_HUMAN_468 469 470_C	R.(STS)phosGPRPGCQPSSPCVPK.L	0.9703	0.9968	0.999	0.999	1.27876	0.485986	-0.396389	2	2	Q1
sp|O14545|TRAD1_HUMAN_470	R.STSphosGPRPGCQPSSPCVPK.L	0.9924	0.999	0.996	0.996	1.50193	0.490832	-0.505551	4	6	Q1
sp|O14578|CTRO_HUMAN_1940	R.VASSphosPAPPEGPSHPREPSTPHR.Y	0.9978	0.9969	0.92	0.94	-0.0664832	0.0165075	0.0414953	2	1	CENTER
sp|O14578|CTRO_HUMAN_1971	R.DKSphosPGRPLER.E	1	1	1	1	0.302533	-0.100038	-0.201285	2	4	CENTER
sp|O14578|CTRO_HUMAN_1993	R.ERSphosPGRLFEDSSR.G	1	1	0.999	0.998	-0.0722709	-0.499891	-0.21381	8	9	CENTER
sp|O14578|CTRO_HUMAN_440	R.SESVVSGLDSphosPAKTSSMEK.K	0.9998	0.9998	0.996	0.997	-0.205537	0.160958	0.183248	3	8	CENTER
sp|O14578|CTRO_HUMAN_480	R.RVSphosEVEAVLSQK.E	1	1	0.999	0.999	0.862538	-0.970781	-0.91666	2	5	Q4
sp|O14579|COPE_HUMAN_13	M.APPAPGPASGGSphosGEVDELFDVK.N	0.9898	0.9969	0.605	0.53	0.611389	0.173608	-0.21889	2	1	CENTER
sp|O14579|COPE_HUMAN_45	K.LSSphosPERDVERDVFLYR.A	0.9764	0.9951	0.995	0.986	-0.137366	0.234152	0.185759	2	2	CENTER
sp|O14617|AP3D1_HUMAN_658	K.HRPSphosEADEEELAR.R	1	1	1	1	0.367738	-0.327938	-0.347838	10	9	CENTER
sp|O14617|AP3D1_HUMAN_826 827_C	R.NTE(TS)phosKSPEKDVPMVEK.K	0.9998	0.9998	0.666	0.666	-0.195613	-0.089426	0.0530937	4	6	CENTER
sp|O14617|AP3D1_HUMAN_829	R.NTETSKSphosPEKDVPMVEK.K	0.9999	0.9999	0.996	0.994	-0.223108	-0.0554943	0.0838068	16	14	CENTER
sp|O14617|AP3D1_HUMAN_9	K.MVKGSphosIDR.M	0.9993	0.9973	1	1	0.241146	-0.385844	-0.313495	5	2	CENTER
sp|O14618|CCS_HUMAN_267	K.GRKESphosAQPPAHL.-	1	1	1	1	0.927719	-0.996317	-0.962018	10	11	Q4
sp|O14639|ABLM1_HUMAN_214 215 216_C	R.DCLCQLCAQPM(SSS)phosPKETTFSSNCAGCGR.D	0.9992	0.9999	0.999	1	-1.22532	0.796241	1.01078	2	5	Q2
sp|O14639|ABLM1_HUMAN_351 352 353_C	K.LRPTR(TSS)phosESIYSRPGSSIPGSPGHTIYAK.V	0.9396	0.9968	0.973	0.997	0.340112	0.0775195	-0.131296	1	2	CENTER
sp|O14639|ABLM1_HUMAN_352	K.LRPTRTSphosSESIYSRPGSSIPGSPGHTIYAK.V	0.9857	0.9921	0.986	0.988	0.949018	-0.203759	-0.576388	2	3	CENTER
sp|O14639|ABLM1_HUMAN_352 367	K.LRPTRTSphosSESIYSRPGSSIPGSphosPGHTIYAK.V	0.9986	0.9983	0.979	0.91	-0.240871	0.0165075	0.128689	1	1	CENTER
sp|O14639|ABLM1_HUMAN_367	R.TSSESIYSRPGSSIPGSphosPGHTIYAK.V	0.9999	0.9999	0.992	0.953	-0.532219	1.62678	1.0795	2	3	Q2
sp|O14639|ABLM1_HUMAN_431	R.TLSphosPTPSAEGYQDVRDR.M	0.9998	0.9999	0.998	0.997	-0.28323	-0.0223118	0.130459	18	23	CENTER
sp|O14639|ABLM1_HUMAN_431 435	R.TLSphosPTPSphosAEGYQDVRDR.M	0.9886	0.9987	0.98	0.981	0.402509	-0.104901	-0.253705	3	2	CENTER
sp|O14639|ABLM1_HUMAN_452	R.STSphosQGSINSPVYSR.H	0.9975	0.9987	0.996	0.995	0.188994	-0.481743	-0.335369	9	9	CENTER
sp|O14639|ABLM1_HUMAN_540	K.QHAALAAQSKSphosSEDIIK.F	0.9951	0.9806	0.949	0.903	1.12744	-0.264513	-0.695979	2	1	NR
sp|O14639|ABLM1_HUMAN_540 541_C	K.QHAALAAQSK(SS)phosEDIIK.F	0.9984	0.9888	0.997	0.934	1.4068	-0.00948985	-0.708144	2	2	NR
sp|O14639|ABLM1_HUMAN_586 587_C	R.(SS)phosGREEDDEELLR.R	0.9981	0.999	1	1	-0.0264137	-0.99839	-0.485988	2	8	CENTER
sp|O14639|ABLM1_HUMAN_587	R.RSSphosGREEDDEELLR.R	0.999	0.9973	0.978	0.969	-0.00599104	-1.15982	-0.576912	6	3	NR
sp|O14639|ABLM1_HUMAN_640	R.YDSphosPINSASHIPSSK.T	0.9996	0.9997	0.997	0.997	0.307872	0.162113	-0.0728795	7	7	CENTER
sp|O14639|ABLM1_HUMAN_655	K.TASphosLPGYGR.N	0.9995	0.9986	0.997	0.997	0.0881938	-0.446119	-0.267157	10	6	CENTER
sp|O14639|ABLM1_HUMAN_669	R.NGLHRPVSphosTDFAQYNSYGDVSGGVR.D	0.9999	0.9998	0.973	0.977	-0.208546	-0.35778	-0.0746167	2	2	CENTER
sp|O14639|ABLM1_HUMAN_677	R.NGLHRPVSTDFAQYNSphosYGDVSGGVR.D	0.9998	0.9997	0.993	0.993	-0.733469	-1.35778	-0.312155	1	2	Q3
sp|O14639|ABLM1_HUMAN_706	R.MDRGVSphosMPNMLEPK.L	1	1	1	1	0.258119	-0.437376	-0.347747	17	26	CENTER
sp|O14640|DVL1_HUMAN_600	R.AAGAGGSphosGSESDHTAPSGVGSSWR.E	0.999	0.9975	0.996	0.996	0.2911	-0.499891	-0.395496	4	3	CENTER
sp|O14646|CHD1_HUMAN_1677	R.ASSSGPRSphosPLDQR.S	0.9991	0.9984	0.826	0.993	-0.314462	0.348575	0.331519	2	2	CENTER
sp|O14646|CHD1_HUMAN_1687	R.SPYGSphosRSPFEHSVEHK.S	0.9804	0.9848	0.949	0.897	-0.418267	-0.14546	0.136403	1	3	CENTER
sp|O14647|CHD2_HUMAN_1364 1365_C	R.LKEEHGIEL(SS)phosPR.H	0.999	0.9994	1	1	-2.73386	-2.44655	0.143655	2	2	Q3
sp|O14647|CHD2_HUMAN_1728	R.SphosDEFRPQNYHQQDFR.R	0.9951	0.9981	0.7	0.993	0.440179	-1.22658	-0.833379	3	4	Q4
sp|O14647|CHD2_HUMAN_1807	K.SPLDHRSphosPLER.S	0.9988	1	0.757	0.7	-0.71679	0.753037	0.734914	3	2	Q2
sp|O14662|STX16_HUMAN_33 34 35_C	R.QLLAEQVSSHI(TSS)phosPLHSR.S	0.9995	0.9997	0.992	0.975	-0.0722709	-0.781304	-0.354516	3	1	CENTER
sp|O14681|EI24_HUMAN_46	R.RASphosSVLAQR.R	0.9899	0.9955	0.955	0.963	0.61834	-1.04878	-0.833562	2	3	Q4
sp|O14681|EI24_HUMAN_46 47_C	R.RA(SS)phosVLAQR.R	0.9969	0.9979	1	1	0.628169	-0.394281	-0.511225	4	3	CENTER
sp|O14681|EI24_HUMAN_56	R.RAQSphosIER.K	0.9962	0.9966	1	1	-0.113025	-0.264513	-0.0757439	4	5	CENTER
sp|O14683|P5I11_HUMAN_14	K.KHSphosQTDLVSR.L	0.9985	0.998	0.995	0.994	-0.0882814	-0.110201	-0.01096	10	8	CENTER
sp|O14686|KMT2D_HUMAN_1180	K.QTAGQGSphosPCEEQEEPRAPVAPTPPTLIK.S	0.9991	0.9997	0.999	0.999	3.33225	2.24584	-0.543204	6	6	Q1
sp|O14686|KMT2D_HUMAN_1180 1195	K.QTAGQGSphosPCEEQEEPRAPVAPTphosPPTLIK.S	0.9908	0.9956	0.993	0.995	-0.146818	1.06832	0.607571	2	2	NR
sp|O14686|KMT2D_HUMAN_1307	R.SSSphosFPGR.R	0.967	0.99	0.993	0.995	-0.137366	-0.437376	-0.150005	5	8	CENTER
sp|O14686|KMT2D_HUMAN_1606	R.NLTMSphosPLHK.R	1	1	0.991	0.991	-0.473233	-0.089426	0.191904	3	3	CENTER
sp|O14686|KMT2D_HUMAN_1843	R.GLEGKADTphosPGPEDGGVK.A	1	1	1	1	-0.445488	0.580033	0.512761	1	1	CENTER
sp|O14686|KMT2D_HUMAN_2228 2229_C	R.FPTAPPTYPPYPSPTGAPAQPPMLGASSRPGAGQPGEFH(TT)phosPPGTPR.H	0.9989	0.9991	0.669	0.977	1.62697	2.13002	0.251524	2	5	Q1
sp|O14686|KMT2D_HUMAN_2240	R.HQPSTphosPDPFLKPR.C	0.9984	0.9977	0.981	0.978	-0.00998664	0.463115	0.236551	3	1	CENTER
sp|O14686|KMT2D_HUMAN_2260	R.CPSLDNLAVPESphosPGVGGGK.A	1	1	0.998	0.998	0.0881938	0.234736	0.0732713	1	2	CENTER
sp|O14686|KMT2D_HUMAN_2274	K.ASEPLLSphosPPPFGESR.K	0.9997	0.9998	0.999	0.999	0.759129	0.294361	-0.232384	15	7	CENTER
sp|O14686|KMT2D_HUMAN_2298 2299_C	K.KEELGASSP(SY)phosGPPNLGFVDSPSSGTHLGGLELK.T	0.9975	0.9959	0.946	0.976	-0.0617017	1.12968	0.59569	3	2	NR
sp|O14686|KMT2D_HUMAN_2332	K.TPDVFKAPLTphosPR.A	1	1	0.998	0.998	-0.559821	-0.069105	0.245358	1	2	CENTER
sp|O14686|KMT2D_HUMAN_2639 2640_C	R.SGI(TS)phosPVEKR.E	0.999	0.9921	1	0.998	-0.301753	-0.131246	0.0852533	3	1	CENTER
sp|O14686|KMT2D_HUMAN_2640	R.SGITSphosPVEKR.E	0.9991	0.9997	0.99	0.995	-0.205537	-0.103232	0.0511528	3	9	CENTER
sp|O14686|KMT2D_HUMAN_3130	K.VEEGGRHPSphosPCQFTIATPK.V	0.9997	0.9999	0.998	0.998	-0.391792	0.562651	0.477222	4	5	CENTER
sp|O14686|KMT2D_HUMAN_373	R.SVAEQHTPVCSRFSphosPPEPGDTPTDEPDALYVACQGQPK.G	0.9984	0.9989	0.941	0.815	0.877264	1.20469	0.163713	2	2	Q1
sp|O14686|KMT2D_HUMAN_4738	R.ALSphosPVIPLIPR.A	1	1	1	1	-0.84825	-0.089426	0.379412	36	35	CENTER
sp|O14686|KMT2D_HUMAN_4822	K.IPNSYEVLFPESphosPAR.A	1	1	0.998	0.999	-0.837806	-0.110538	0.363634	3	2	CENTER
sp|O14686|KMT2D_HUMAN_4849	K.GLEGKSphosPDTGPDWLK.Q	0.9995	0.9995	0.996	0.989	0.968859	0.0197766	-0.474541	2	4	CENTER
sp|O14715|RGPD8_HUMAN_1177	R.LLLDIPLQTphosPHKLVDTGR.A	1	1	0.999	0.999	-0.283543	-0.249083	0.0172304	8	9	CENTER
sp|O14715|RGPD8_HUMAN_1270 1275	R.EDALDDSVSSSSVHASphosPLASSphosPVRK.N	0.9997	0.9999	0.968	0.969	1.9849	1.98749	0.00129359	2	3	Q1
sp|O14715|RGPD8_HUMAN_1274 1275_C	S.PLA(SS)phosPVRK.N	0.9999	1	1	1	-0.277091	0.179311	0.228201	5	10	CENTER
sp|O14715|RGPD8_HUMAN_1275	R.EDALDDSVSSSSVHASPLASSphosPVRK.N	1	1	0.981	0.989	0.106779	0.0911463	-0.00781636	8	7	CENTER
sp|O14715|RGPD8_HUMAN_128	K.LFPGSphosPAIYK.L	0.9969	0.9998	0.996	0.996	-2.7003	-0.432412	1.13395	3	8	NR
sp|O14715|RGPD8_HUMAN_1304	K.SALSLSKSphosPAK.L	0.9998	0.9999	0.975	0.989	-1.00018	-0.203759	0.398211	2	8	NR
sp|O14715|RGPD8_HUMAN_1471	K.TAQEKDSphosLITPHVSR.S	0.9915	0.9959	0.476	0.931	2.74264	-0.311818	-1.52723	1	3	NR
sp|O14715|RGPD8_HUMAN_1474	K.DSLITphosPHVSR.S	0.9999	1	0.997	0.997	-0.333199	-0.145531	0.0938343	20	20	CENTER
sp|O14715|RGPD8_HUMAN_1474 1478	K.TAQEKDSLITphosPHVSphosR.S	0.9999	0.9999	0.997	0.998	-0.473233	-0.377407	0.0479132	5	5	CENTER
sp|O14715|RGPD8_HUMAN_1474 1478 1480 1481 1482_C	K.TAQEKDSLITphosPHVSphosR(SST)phosPR.E	0.9975	0.9976	1.782	1.767	-0.295667	-0.0354872	0.13009	4	5	CENTER
sp|O14715|RGPD8_HUMAN_1474 1480 1481 1482_C	K.TAQEKDSLITphosPHVSR(SST)phosPR.E	0.9973	0.9938	1.896	2.148	-0.352379	0.0789716	0.215675	1	1	CENTER
sp|O14715|RGPD8_HUMAN_1478 1480 1481 1482_C	K.TAQEKDSLITPHVSphosR(SST)phosPR.E	0.9983	0.999	1.749	1.755	-0.339781	-0.00925563	0.165263	8	5	CENTER
sp|O14715|RGPD8_HUMAN_1480 1481 1482_C	R.(SST)phosPRESPCGK.L	0.988	0.9924	0.984	0.991	-0.902623	-0.0292605	0.436681	2	2	CENTER
sp|O14715|RGPD8_HUMAN_1486	R.SSTPRESphosPCGK.L	0.9999	0.9987	0.996	0.994	-0.606452	-0.233816	0.186318	4	3	CENTER
sp|O14715|RGPD8_HUMAN_1534	K.AVVSphosPPKFVFVSESVKR.L	1	1	1	1	-0.301753	-0.0689778	0.116387	27	18	CENTER
sp|O14715|RGPD8_HUMAN_1691	K.LLKSphosEIR.R	0.9114	0.9925	1	1	-0.784694	-0.604033	0.0903309	1	4	CENTER
sp|O14715|RGPD8_HUMAN_1742	R.LLPVINTMLQLSphosPEEKGK.L	1	1	0.996	0.995	-0.559821	-0.159815	0.200003	9	8	CENTER
sp|O14715|RGPD8_HUMAN_21	R.YVASVLGLTPSphosPR.Q	1	1	0.996	0.994	-0.418267	-0.048784	0.184741	13	13	CENTER
sp|O14715|RGPD8_HUMAN_778 779 781_C	R.NADSEIKH(ST)phosPSphosPTKYSLSPSK.S	0.9973	0.9941	1.162	1.206	-0.802182	-0.233816	0.284183	1	1	CENTER
sp|O14715|RGPD8_HUMAN_778 779 788_C	R.NADSEIKH(ST)phosPSPTKYSLSphosPSK.S	0.9084	0.9886	0.58	0.661	-1.95028	-1.80367	0.0733045	1	1	Q3
sp|O14715|RGPD8_HUMAN_779 781	R.NADSEIKHSTphosPSphosPTKYSLSPSK.S	0.9998	0.9999	0.943	0.988	-0.874332	-0.288166	0.293083	1	2	CENTER
sp|O14715|RGPD8_HUMAN_781	K.HSTPSphosPTKYSLSPSK.S	0.9997	0.9998	0.989	0.991	-0.228996	0.320441	0.274718	11	8	CENTER
sp|O14715|RGPD8_HUMAN_781 788	K.HSTPSphosPTKYSLSphosPSK.S	0.9991	0.9997	0.988	0.955	-0.545024	0.540454	0.542739	3	4	CENTER
sp|O14715|RGPD8_HUMAN_783	K.HSTPSPTphosKYSLSPSK.S	0.9975	0.9809	0.883	0.692	-0.120909	0.31527	0.218089	2	1	CENTER
sp|O14715|RGPD8_HUMAN_785 786 788_C	K.HSTPSPTK(YS)phosLSphosPSKSYK.Y	0.9997	0.9831	0.929	0.596	-0.495256	0.453716	0.474486	2	1	CENTER
sp|O14715|RGPD8_HUMAN_788	K.YSLSphosPSK.S	0.9997	0.9995	0.996	0.996	-0.733469	0.156319	0.444894	22	26	CENTER
sp|O14715|RGPD8_HUMAN_795 796_C	K.SYK(YS)phosPETPPR.W	0.9961	0.9918	0.998	0.998	-0.320874	-0.076779	0.122047	4	2	CENTER
sp|O14715|RGPD8_HUMAN_796	K.SYKYSphosPETPPR.W	0.9964	0.9991	0.984	0.974	-0.378374	-0.124346	0.127014	3	6	CENTER
sp|O14733|MP2K7_HUMAN_265	K.LCDFGISphosGR.L	0.9998	0.9999	1	1	-0.137366	-0.737743	-0.300189	1	4	CENTER
sp|O14733|MP2K7_HUMAN_271	R.LVDSphosKAK.T	0.919	0.9804	1	1	0.0399386	-0.921028	-0.480484	1	3	CENTER
sp|O14737|PDCD5_HUMAN_119	R.KVMDSphosDEDDDY.-	1	1	0.998	0.998	-0.0775945	-0.613847	-0.268126	6	15	CENTER
sp|O14745|NHRF1_HUMAN_269	N.SphosREALAEAALESPRPALVR.S	1	0.9931	0.989	0.991	1.70754	0.0666932	-0.820426	5	1	NR
sp|O14745|NHRF1_HUMAN_280	R.EALAEAALESphosPRPALVR.S	1	1	1	1	-0.651939	0.509211	0.580575	40	40	CENTER
sp|O14745|NHRF1_HUMAN_290	R.SASphosSDTSEELNSQDSPPK.Q	0.997	0.9997	0.98	0.986	0.895549	0.262418	-0.316565	1	3	CENTER
sp|O14757|CHK1_HUMAN_280	R.VTSphosGGVSESPSGFSK.H	0.9984	0.9946	0.995	0.997	-0.104451	0.301055	0.202753	3	4	CENTER
sp|O14776|TCRG1_HUMAN_638	R.DDNKDIDSphosEKEAAMEAEIK.A	1	1	1	1	-1.229	-0.218709	0.505144	1	1	NR
sp|O14776|TCRG1_HUMAN_832 833 834_C	K.AVD(SSS)phosMREDLFK.Q	0.962	0.9738	1.001	1	-0.952391	-0.463821	0.244285	2	3	Q3
sp|O14776|TCRG1_HUMAN_853	K.NLDSphosEKEKELER.Q	1	1	1	1	-0.032035	-0.394281	-0.181123	2	2	CENTER
sp|O14777|NDC80_HUMAN_55	R.KVSphosLFGK.R	0.9887	0.9992	1	1	-0.95028	-0.295877	0.327202	1	2	CENTER
sp|O14795|UN13B_HUMAN_254	R.RAISphosPTSSSR.Y	0.998	0.9998	0.937	0.996	6.12412	-0.249083	-3.1866	1	3	NR
sp|O14828|SCAM3_HUMAN_76	R.KLSphosPTEPK.N	1	1	0.994	0.994	-0.15991	-0.00925563	0.0753271	6	11	CENTER
sp|O14867|BACH1_HUMAN_688	R.GNSphosEPGYAR.G	0.9999	1	0.998	0.998	-1.35445	0.247521	0.800987	2	2	NR
sp|O14874|BCKD_HUMAN_31	R.SphosTSATDTHHVEMAR.E	0.9994	0.9997	0.99	0.984	-0.651939	-0.103232	0.274354	4	7	CENTER
sp|O14874|BCKD_HUMAN_31 32 33_C	R.(STS)phosATDTHHVEMAR.E	0.9977	0.9987	1	1	-0.636172	-0.124209	0.255982	6	8	CENTER
sp|O14893|GEMI2_HUMAN_48	R.TphosPQEYLRR.V	0.9985	0.9268	0.996	0.998	6.12412	6.48018	0.178031	5	3	Q1
sp|O14893|GEMI2_HUMAN_81	R.KQSphosVNISLSGCQPAPEGYSPTLQWQQQQVAQFSTVR.Q	0.9998	0.9963	0.997	0.998	0.765824	-1.24908	-1.00745	8	5	Q4
sp|O14896|IRF6_HUMAN_424	R.LQISphosTPDIKDNIVAQLK.Q	0.997	0.9981	0.934	0.932	-1.40509	0.773757	1.08943	2	2	Q2
sp|O14896|IRF6_HUMAN_424 425_C	R.LQI(ST)phosPDIKDNIVAQLK.Q	0.9967	0.9993	1	1	-1.43181	0.72771	1.07976	5	6	Q2
sp|O14908|GIPC1_HUMAN_232	R.SAGGRPGSphosGPQLGTGR.G	0.9892	0.9969	0.998	0.997	-0.15412	-0.249083	-0.0474813	8	7	CENTER
sp|O14920|IKKB_HUMAN_672	K.VRGPVSGSphosPDSMNASR.L	0.9906	0.9994	0.941	0.942	1.00959	0.201855	-0.403868	2	2	NR
sp|O14924|RGS12_HUMAN_850	R.ALPDSQQVPSSphosPASK.H	0.9953	0.9992	0.902	0.929	0.316	-0.849663	-0.582831	1	2	CENTER
sp|O14929|HAT1_HUMAN_361	R.LISphosPYKK.K	0.9999	0.9999	0.997	0.997	-0.0723099	-0.613847	-0.270769	22	23	CENTER
sp|O14939|PLD2_HUMAN_75 76 77_C	R.(YTS)phosGSKVGTCTLYSVR.L	0.9864	0.9945	0.704	0.533	-0.236989	0.016451	0.12672	6	4	CENTER
sp|O14939|PLD2_HUMAN_79	R.YTSGSphosKVGTCTLYSVR.L	0.9875	0.9961	0.949	0.965	-0.215648	-0.280195	-0.0322736	2	4	CENTER
sp|O14939|PLD2_HUMAN_888	R.EYVAVEPLATVSphosPPLAR.S	0.9999	0.9999	0.986	0.936	-0.0561122	1.2187	0.637404	2	3	NR
sp|O14974|MYPT1_HUMAN_299	R.DKKSphosPLIESTANMDNNQSQK.T	1	1	0.999	0.999	0.0976541	-0.360728	-0.229191	28	34	CENTER
sp|O14974|MYPT1_HUMAN_408 409_C	A.TP(TS)phosPIK.K	0.9174	0.9746	1	0.999	0.000137575	0.472453	0.236158	5	3	CENTER
sp|O14974|MYPT1_HUMAN_409	A.TPTSphosPIK.K	0.992	0.9877	0.934	0.92	0.0755957	0.854469	0.389437	2	2	CENTER
sp|O14974|MYPT1_HUMAN_422	K.FPTTATKISphosPK.E	0.9999	0.9999	0.998	0.998	0.274894	-0.295877	-0.285386	11	10	CENTER
sp|O14974|MYPT1_HUMAN_445	R.KTGSphosYGALAEITASK.E	0.9977	0.9988	0.982	0.981	-0.784694	-0.103232	0.340731	2	3	CENTER
sp|O14974|MYPT1_HUMAN_445 446_C	R.KTG(SY)phosGALAEITASK.E	0.9985	1	0.995	0.996	-0.973301	-0.264513	0.354394	2	4	Q3
sp|O14974|MYPT1_HUMAN_862	R.STGVSFWTQDSphosDENEQEQQSDTEEGSNKKETQTDSISR.Y	0.9671	0.992	0.522	0.991	-0.126311	-0.705985	-0.289837	1	2	CENTER
sp|O14974|MYPT1_HUMAN_995	R.RISphosEMEEELK.M	1	1	1	1	-0.466668	-0.272311	0.0971783	8	8	CENTER
sp|O14976|GAK_HUMAN_770	K.FGKPELPRQPGSTAQYDAGAGSphosPEAEPTDSDSPPSSSADASR.F	0.9973	0.9981	0.684	0.64	0.679869	0.0647937	-0.307538	2	2	CENTER
sp|O14976|GAK_HUMAN_780	K.FGKPELPRQPGSTAQYDAGAGSPEAEPTDSDSphosPPSSSADASR.F	0.997	0.9989	0.785	0.828	0.938298	0.356165	-0.291067	1	2	Q1
sp|O14978|ZN263_HUMAN_289	K.LWDPSVQSCKEGLSphosPR.G	1	0.9893	0.997	0.969	1.18899	0.162113	-0.513441	1	1	NR
sp|O14979|HNRDL_HUMAN_314	K.CEIKVAQPKEVYphosR.Q	0.9498	0.9553	1	1	6.12412	6.48018	0.178031	1	1	Q1
sp|O14981|BTAF1_HUMAN_1477 1478 1479_C	R.(SSS)phosREQEAGVLAMDALHR.Q	0.9963	0.9987	1	0.999	1.71063	1.34608	-0.182278	1	1	Q1
sp|O14981|BTAF1_HUMAN_224	R.SphosRDAVETNEK.S	0.9981	0.9997	0.995	0.997	0.0976541	-0.499891	-0.298772	3	5	CENTER
sp|O15013|ARHGA_HUMAN_1282 1283 1284 1285_C	K.SDL(SSSS)phosGSLSLSHGSSSLEHR.S	0.9846	0.9992	0.997	0.999	-0.855953	-0.94569	-0.0448687	1	5	Q3
sp|O15013|ARHGA_HUMAN_1284	K.SDLSSSphosSGSLSLSHGSSSLEHR.S	0.9995	0.9993	0.994	0.99	-1.24092	-1.51827	-0.138675	10	1	Q3
sp|O15013|ARHGA_HUMAN_1291	K.SDLSSSSGSLSLSphosHGSSSLEHR.S	0.9979	0.9995	0.996	0.976	-0.301753	-0.921028	-0.309638	3	3	CENTER
sp|O15013|ARHGA_HUMAN_1294 1295 1296_C	K.SDLSSSSGSLSLSHG(SSS)phosLEHR.S	0.998	0.9996	0.84	0.996	0.735084	-1.31182	-1.02345	1	1	Q4
sp|O15013|ARHGA_HUMAN_379	R.TKSphosLIAQDHR.S	0.9995	1	1	1	-0.128373	-1.51827	-0.694948	10	13	NR
sp|O15014|ZN609_HUMAN_1051	K.QKPSIPPTLTphosKAPSLTDLVK.S	0.9863	0.9795	0.678	0.564	-1.18245	1.39109	1.28677	1	1	Q2
sp|O15014|ZN609_HUMAN_1055	K.APSphosLTDLVK.S	1	0.9999	0.996	0.993	-1.18245	1.13683	1.15964	19	16	Q2
sp|O15014|ZN609_HUMAN_1313	K.SKSphosPTISDKTSQER.D	0.9994	0.9997	0.995	0.995	-0.240871	0.144684	0.192777	5	8	CENTER
sp|O15014|ZN609_HUMAN_358	R.FCDSphosPTSDLEMR.N	0.9997	0.9997	0.996	0.995	-0.235031	0.0292185	0.132125	4	7	CENTER
sp|O15014|ZN609_HUMAN_413	R.RGSphosQNSSEHRPPASSTSEDVK.A	0.9959	0.9989	0.994	0.995	0.421462	-0.28011	-0.350786	6	5	CENTER
sp|O15014|ZN609_HUMAN_465	R.TphosNSMGSATGPLPGTKVEPTVLDR.N	0.9971	0.9986	0.563	0.527	-0.0722709	0.545057	0.308664	2	1	CENTER
sp|O15014|ZN609_HUMAN_467	R.TNSphosMGSATGPLPGTKVEPTVLDR.N	0.9996	0.9995	0.998	0.998	-0.0617017	0.366254	0.213978	15	20	CENTER
sp|O15014|ZN609_HUMAN_491	R.NCPSphosPVLIDCPHPNCNKK.Y	1	1	1	1	0.0448291	0.218696	0.0869336	34	33	CENTER
sp|O15014|ZN609_HUMAN_576	R.LVEPHSphosPSPSSK.F	0.9998	0.9999	0.997	0.997	-0.104451	0.185013	0.144732	15	16	CENTER
sp|O15014|ZN609_HUMAN_576 578	R.LVEPHSphosPSphosPSSKFSTK.G	0.9994	0.9995	0.995	0.996	-0.176751	0.396001	0.286376	10	9	CENTER
sp|O15014|ZN609_HUMAN_746	K.ELESPLTphosPGKVCR.A	1	1	0.987	0.997	-0.182454	0.376238	0.279346	9	11	CENTER
sp|O15014|ZN609_HUMAN_758	R.AEEGKSphosPFRESSGDGMK.M	0.9997	1	0.998	1	-0.264916	-0.482759	-0.108921	6	8	CENTER
sp|O15020|SPTN2_HUMAN_2359	R.AMTMPPVSphosPVGAEGPVVLR.S	1	0.9996	0.993	0.992	0.82326	0.508955	-0.157153	11	8	CENTER
sp|O15027|SC16A_HUMAN_1069	R.AQQELVPPQQQASphosPPQLPK.A	1	1	1	1	0.806051	0.386153	-0.209949	39	47	CENTER
sp|O15027|SC16A_HUMAN_1327	R.FTGSphosFDDDPDPHRDPYGEEVDRR.S	0.9911	0.9923	0.994	0.993	0.340112	-0.075751	-0.207932	7	8	CENTER
sp|O15027|SC16A_HUMAN_1356	R.SphosLHSAHSLASR.R	1	1	0.993	0.976	-0.320874	-0.369067	-0.0240967	6	6	CENTER
sp|O15027|SC16A_HUMAN_1359	R.SLHSphosAHSLASR.R	0.9695	0.9814	0.711	0.51	-0.320874	-0.377407	-0.0282664	2	1	CENTER
sp|O15027|SC16A_HUMAN_1368 1369_C	R.R(SS)phosLSSHSHQSQIYR.S	0.9989	0.9998	0.996	0.825	-0.193949	-0.872934	-0.339492	7	7	CENTER
sp|O15027|SC16A_HUMAN_1369	R.RSSphosLSSHSHQSQIYR.S	0.9802	0.9989	0.984	0.938	-0.21741	-1.03603	-0.409312	2	2	NR
sp|O15027|SC16A_HUMAN_1371 1372_C	R.RSSL(SS)phosHSHQSQIYR.S	0.9927	0.9949	0.98	0.668	0.078671	-0.872934	-0.475803	3	1	CENTER
sp|O15027|SC16A_HUMAN_1440 1441_C	R.SNFSSGPGFPEYGYPADTVWPAMEQVSSRP(TS)phosPEKFSVPHVCAR.F	0.9824	0.9972	0.98	0.986	3.75949	0.64754	-1.55597	2	1	NR
sp|O15027|SC16A_HUMAN_1964	R.LLPSAPQTLPDGPLASphosPAR.V	1	1	0.983	0.977	0.37228	2.25972	0.943722	2	1	NR
sp|O15027|SC16A_HUMAN_197 201	R.QNPHDGVVTphosPAASphosPSLPQPGLQMPGQWGPVQGGPQPSGQHR.S	0.9985	0.9991	0.683	0.676	0.432723	0.74186	0.154568	1	2	CENTER
sp|O15027|SC16A_HUMAN_201	R.QNPHDGVVTPAASphosPSLPQPGLQMPGQWGPVQGGPQPSGQHR.S	0.9979	0.9993	0.945	0.98	1.26768	1.44352	0.0879199	2	2	Q1
sp|O15027|SC16A_HUMAN_2054	K.FANLTphosPSR.T	0.9997	0.9991	0.973	0.969	-0.545099	-0.131246	0.206926	2	3	CENTER
sp|O15027|SC16A_HUMAN_2081	R.ADSGPTQPPLSphosLSPAPETKRPGQAAK.K	0.9987	0.9995	0.499	0.499	0.432723	0.614181	0.0907289	3	3	CENTER
sp|O15027|SC16A_HUMAN_2083	R.ADSGPTQPPLSLSphosPAPETK.R	0.9993	0.9996	0.996	0.99	0.432723	0.452606	0.00994144	9	12	CENTER
sp|O15027|SC16A_HUMAN_314	R.IVNHWASphosPELR.Q	1	1	1	1	-0.545024	-0.167065	0.188979	9	8	CENTER
sp|O15027|SC16A_HUMAN_342	R.GDSphosPENR.T	1	1	1	0.997	-0.473233	-0.826573	-0.17667	3	4	CENTER
sp|O15027|SC16A_HUMAN_568 569_C	K.QID(SS)phosPVGGETDETTVSQNYR.G	0.9984	0.9995	0.998	0.998	0.161743	0.0577323	-0.0520055	4	4	CENTER
sp|O15027|SC16A_HUMAN_569	K.QIDSSphosPVGGETDETTVSQNYR.G	0.9999	1	0.988	0.995	0.157331	-0.27248	-0.214906	6	12	CENTER
sp|O15027|SC16A_HUMAN_575	K.QIDSSPVGGETphosDETTVSQNYR.G	0.9974	0.9221	0.578	0.881	0.710631	-0.428632	-0.569632	1	1	CENTER
sp|O15037|KHNYN_HUMAN_10	M.PTWGARPASphosPDRFAVSAEAENKVR.E	0.9998	0.9998	0.986	0.985	0.0881938	-0.075751	-0.0819724	9	6	CENTER
sp|O15042|SR140_HUMAN_37	R.SSDVHSSGSSDAHMDASGPSphosDSDMPSR.T	0.9994	0.9997	0.998	0.996	0.349627	-0.097122	-0.223375	4	2	CENTER
sp|O15042|SR140_HUMAN_485	K.LYSILQGDSphosPTKWR.T	0.9998	0.9999	0.997	0.997	-0.501522	-0.446549	0.0274868	11	10	CENTER
sp|O15042|SR140_HUMAN_49	R.TRPKSphosPR.K	0.9983	0.9974	0.996	0.989	-0.15412	0.103219	0.12867	4	3	CENTER
sp|O15042|SR140_HUMAN_550	R.DKLEEILRGLTphosPR.K	1	0.9999	1	1	-0.473301	-0.377407	0.0479472	4	3	CENTER
sp|O15042|SR140_HUMAN_63	R.NESARESphosLCDSPHQNLSRPLLENK.L	0.9892	0.9875	0.995	0.978	1.03481	-0.188962	-0.611887	2	1	NR
sp|O15042|SR140_HUMAN_67	R.ESLCDSphosPHQNLSRPLLENK.L	1	0.9998	0.997	0.998	-0.95028	0.584185	0.767233	16	12	Q2
sp|O15042|SR140_HUMAN_919	K.EKDECTphosPTR.K	0.9972	0.9952	0.995	0.923	-0.404846	-0.0708883	0.166979	7	2	CENTER
sp|O15042|SR140_HUMAN_946 948	R.VKSphosPSphosPKSER.S	0.9999	0.9998	1	1	-0.0829182	-0.0689778	0.0069702	9	2	CENTER
sp|O15042|SR140_HUMAN_974	R.SSHKDSphosPR.D	1	1	0.997	0.997	-0.452391	0.00368343	0.228037	8	7	CENTER
sp|O15047|SET1A_HUMAN_1167 1169	R.RKTphosVSphosFSAIEVVPAPEPPPATPPQAK.F	0.999	0.9995	0.928	0.89	-0.339781	1.28379	0.811786	4	7	Q2
sp|O15047|SET1A_HUMAN_1169	K.TVSphosFSAIEVVPAPEPPPATPPQAK.F	0.9984	0.9992	0.966	0.965	-0.400776	2.91473	1.65775	4	6	NR
sp|O15047|SET1A_HUMAN_220 221 222_C	R.RR(SSS)phosDTAAYPAGTTAVGTPGNGTPCSQDTSFSSSR.Q	0.9999	0.9999	0.999	0.999	2.04972	1.67611	-0.186805	7	5	Q1
sp|O15047|SET1A_HUMAN_464	R.TSPRPASphosPAR.S	0.9783	0.9498	0.997	0.997	0.451286	0.672062	0.110388	2	1	CENTER
sp|O15047|SET1A_HUMAN_464 468	R.TSPRPASphosPARSphosGSPAPETTNESVPFAQHSSLDSR.L	0.9921	0.9984	0.716	0.724	1.20433	1.2917	0.0436855	2	2	Q1
sp|O15047|SET1A_HUMAN_468	R.SphosGSPAPETTNESVPFAQHSSLDSR.L	1	1	0.964	0.957	0.316	0.31527	-0.000365046	13	12	CENTER
sp|O15047|SET1A_HUMAN_470	R.SGSphosPAPETTNESVPFAQHSSLDSR.L	0.9994	1	0.974	0.959	0.0497196	0.566825	0.258553	1	2	CENTER
sp|O15047|SET1A_HUMAN_508	R.SKFSFLASphosDTEEEEENSSMVLGAR.D	0.9991	0.9974	0.988	0.976	-0.473233	-0.527817	-0.0272921	3	4	CENTER
sp|O15047|SET1A_HUMAN_540	R.DTGSEVPSGSGHGPCTphosPPPAPANFEDVAPTGSGEPGATR.E	0.9998	0.9999	0.997	0.998	3.61999	1.94128	-0.839351	3	4	Q1
sp|O15055|PER2_HUMAN_977	R.ASphosPPLFQSR.S	0.9969	0.9999	0.998	0.998	-0.171049	0.636503	0.403776	5	4	CENTER
sp|O15056|SYNJ2_HUMAN_1124	K.SASphosDASISSGTHGQYSILQTAR.L	0.9993	0.9995	0.997	0.992	-0.126311	-0.984906	-0.429298	9	10	CENTER
sp|O15056|SYNJ2_HUMAN_1251	R.TGKPLSphosPEEQFEQQTVHFTIGPPETSVEAPPVVTAPR.V	0.9956	0.9991	0.495	0.992	0.363828	0.022751	-0.170539	1	4	CENTER
sp|O15056|SYNJ2_HUMAN_1260	R.RTGKPLSPEEQFEQQTphosVHFTIGPPETSVEAPPVVTAPR.V	0.9971	0.9984	0.727	0.757	2.89148	1.16787	-0.861802	1	1	Q1
sp|O15056|SYNJ2_HUMAN_1443	K.SSDPLDSGTRSphosPK.R	0.9978	0.9994	0.988	0.926	3.00768	4.80215	0.897231	1	2	Q1
sp|O15062|ZBTB5_HUMAN_208	R.LRPSphosIDESAISDVTPENGPSGVHSR.E	0.9991	0.999	0.998	0.996	1.45865	-0.996317	-1.22748	1	1	Q4
sp|O15067|PUR4_HUMAN_569	R.SphosPNRDFLTHVSAR.E	0.9993	0.9996	0.725	0.685	1.02018	0.207556	-0.40631	1	1	NR
sp|O15068|MCF2L_HUMAN_620	R.QGRGSphosAGEEEESLAILRR.H	1	1	0.998	0.916	-0.589878	-0.103232	0.243323	3	1	CENTER
sp|O15068|MCF2L_HUMAN_965 972 973 974 975_C	R.ALEQSQSphosLPLPAP(TSTS)phosPSRGNSR.N	0.9975	0.9995	1.463	1.552	0.64396	0.3761	-0.13393	2	4	CENTER
sp|O15068|MCF2L_HUMAN_972 973 974 975_C	R.ALEQSQSLPLPAP(TSTS)phosPSRGNSR.N	0.9999	0.9993	0.992	0.998	0.291477	0.437071	0.0727966	3	2	CENTER
sp|O15084|ANR28_HUMAN_1011	K.TVSphosFEALPIMR.N	0.991	0.9979	0.995	0.995	-0.667881	0.207556	0.437718	3	3	CENTER
sp|O15085|ARHGB_HUMAN_1295	R.TRNSphosGIWESPELDR.N	0.9996	0.9999	0.995	0.99	-1.18245	-0.94569	0.118382	7	5	Q3
sp|O15085|ARHGB_HUMAN_1457	K.SLGGESphosSGGTTPVGSFHTEAAR.W	0.9979	0.9991	0.931	0.938	0.0244513	-0.674388	-0.34942	2	1	CENTER
sp|O15085|ARHGB_HUMAN_1457 1458_C	K.SLGGE(SS)phosGGTTPVGSFHTEAAR.W	0.9998	0.9995	1.278	1.012	0.0690849	-0.424352	-0.246718	7	8	CENTER
sp|O15085|ARHGB_HUMAN_1458	K.SLGGESSphosGGTTPVGSFHTEAAR.W	0.9987	0.9995	0.951	0.991	0.753156	-0.14546	-0.449308	3	3	CENTER
sp|O15085|ARHGB_HUMAN_1462	K.SLGGESSGGTTphosPVGSFHTEAAR.W	0.9995	0.9998	0.988	0.994	-0.559821	-0.174315	0.192753	1	1	CENTER
sp|O15085|ARHGB_HUMAN_1478	R.WTDGSphosLSPPAKEPLASDSR.N	0.9905	0.9997	0.499	0.596	0.127001	0.192753	0.0328762	4	4	CENTER
sp|O15085|ARHGB_HUMAN_1480	R.WTDGSLSphosPPAKEPLASDSR.N	0.9994	1	0.998	0.997	0.402428	0.138843	-0.131792	8	11	CENTER
sp|O15085|ARHGB_HUMAN_150	R.ITSVIPSphosPPPPPPLPPPQR.L	0.9999	1	0.999	0.998	1.4949	1.52947	0.017283	17	24	Q1
sp|O15085|ARHGB_HUMAN_251 254 255_C	R.NSVLSDPGLDSphosPR(TS)phosPVIMAR.V	0.9987	0.9995	1.292	1.306	-0.911806	0.115192	0.513499	3	3	CENTER
sp|O15085|ARHGB_HUMAN_251 255	R.NSVLSDPGLDSphosPRTSphosPVIMAR.V	0.9896	0.9875	0.905	0.91	-1.37837	-0.446119	0.466127	1	1	Q3
sp|O15085|ARHGB_HUMAN_254 255_C	R.NSVLSDPGLDSPR(TS)phosPVIMAR.V	0.9996	1	0.994	0.984	0.0976541	-0.203759	-0.150706	3	5	CENTER
sp|O15085|ARHGB_HUMAN_255	R.NSVLSDPGLDSPRTSphosPVIMAR.V	0.9996	0.9991	0.981	0.968	0.162194	-0.0150751	-0.0886347	3	2	CENTER
sp|O15085|ARHGB_HUMAN_549 550_C	K.SSSQ(ST)phosFHIPLSPVEVKPGNVR.N	1	0.9989	0.434	0.636	0.673156	-0.0354872	-0.354322	1	1	CENTER
sp|O15085|ARHGB_HUMAN_556	K.SSSQSTFHIPLSphosPVEVKPGNVR.N	1	1	0.999	0.999	0.484104	0.381195	-0.0514545	10	12	CENTER
sp|O15085|ARHGB_HUMAN_635	R.SRSphosDVDMDAAAEATR.L	0.9986	0.9995	0.993	0.99	-0.371846	-0.569105	-0.0986295	4	8	CENTER
sp|O15085|ARHGB_HUMAN_668	R.SLENPTphosPPFTPK.M	0.9996	0.9998	0.998	0.997	0.615053	0.415497	-0.0997781	17	19	CENTER
sp|O15116|LSM1_HUMAN_123	R.GLSphosIPRADTLDEY.-	0.9849	0.9998	0.605	0.996	0.186029	-1.6343	-0.910166	2	4	NR
sp|O15119|TBX3_HUMAN_456	R.GLGAEERRSphosPVR.E	0.9919	0.9971	1	1	-0.171049	-0.378285	-0.103618	1	2	CENTER
sp|O15119|TBX3_HUMAN_707	R.SSTLSSSSMSLSphosPK.L	0.9984	0.9929	0.973	0.972	0.119835	0.33588	0.108022	2	1	CENTER
sp|O15151|MDM4_HUMAN_367	R.TISphosAPVVRPK.D	0.9949	0.9998	0.997	0.996	-0.0201824	-0.0689778	-0.0243977	6	4	CENTER
sp|O15155|BET1_HUMAN_50	K.SLSphosIEIGHEVK.T	0.9946	0.9888	0.995	0.994	0.894528	-0.124346	-0.509437	6	8	CENTER
sp|O15156|ZBT7B_HUMAN_180	R.QYLEAFATATASGVPNGEDSphosPPQVPLPPPPPPPPRPVAR.R	0.9985	0.9987	0.998	0.998	-0.605145	-0.264513	0.170316	3	5	CENTER
sp|O15156|ZBT7B_HUMAN_480	R.KDDAPPHYPPPSTAAASphosPAGLDLSNGHLDTFR.L	0.9993	0.9993	0.513	0.937	0.771004	2.15633	0.692663	1	1	Q1
sp|O15164|TIF1A_HUMAN_1042	K.RLKSphosIEER.Q	1	1	1	1	-6.64	-6.64	0	3	6	Q3
sp|O15164|TIF1A_HUMAN_660	R.TVQSphosPNSSVPSPGLAGPVTMTSVHPPIR.S	0.9999	0.9999	0.997	0.997	0.595154	0.828	0.116423	7	8	Q1
sp|O15164|TIF1A_HUMAN_663 664_C	R.TVQSPN(SS)phosVPSPGLAGPVTMTSVHPPIR.S	0.9999	0.9982	0.604	0.887	0.801884	0.886288	0.0422024	2	4	Q1
sp|O15164|TIF1A_HUMAN_667	R.TVQSPNSSVPSphosPGLAGPVTMTSVHPPIR.S	0.9899	0.9981	0.789	0.65	1.11639	1.82067	0.352141	1	2	Q1
sp|O15164|TIF1A_HUMAN_685	R.TVQSPNSSVPSPGLAGPVTMTSVHPPIRSphosPSASSVGSR.G	0.9985	0.9981	0.876	0.694	0.0923033	1.17361	0.540653	2	1	NR
sp|O15164|TIF1A_HUMAN_744	R.IKQENSGPPENYDFPVVIVKQESphosDEESRPQNANYPR.S	0.992	0.9954	0.892	0.852	-0.0940062	0.325612	0.209809	2	3	CENTER
sp|O15164|TIF1A_HUMAN_808	K.SEWLDPSphosQKSPLHVGETR.K	0.9959	0.9998	0.876	0.986	-0.551361	-0.182531	0.184415	2	4	CENTER
sp|O15164|TIF1A_HUMAN_811	K.SEWLDPSQKSphosPLHVGETR.K	0.9997	0.9999	0.984	0.983	-0.943854	-0.203759	0.370048	10	9	CENTER
sp|O15169|AXIN1_HUMAN_486 493	R.TPGRQSphosPGPGHRSphosPDSGHVAK.M	0.9947	0.995	0.745	0.931	0.386645	0.0789716	-0.153837	2	1	CENTER
sp|O15169|AXIN1_HUMAN_77	R.RSDLDLGYEPEGSASphosPTPPYLK.W	0.9999	1	0.997	0.995	0.343144	-0.159815	-0.25148	2	1	CENTER
sp|O15173|PGRC2_HUMAN_104	R.DFSphosLEQLR.Q	0.9997	0.9999	1	1	-0.404908	-0.138353	0.133278	2	4	CENTER
sp|O15173|PGRC2_HUMAN_208	R.LLKPGEEPSphosEYTDEEDTKDHNKQD.-	0.9986	0.9887	0.505	0.878	-0.289369	-0.633746	-0.172189	1	1	CENTER
sp|O15173|PGRC2_HUMAN_208 210 211_C	R.LLKPGEEPSphosE(YT)phosDEEDTKDHNKQD.-	0.9872	0.9934	1.318	1.339	-0.301753	0.138843	0.220298	1	7	CENTER
sp|O15173|PGRC2_HUMAN_210 211_C	R.LLKPGEEPSE(YT)phosDEEDTKDHNKQD.-	0.9983	1	0.998	0.998	-0.352379	0.0418186	0.197099	20	20	CENTER
sp|O15173|PGRC2_HUMAN_211	R.LLKPGEEPSEYTphosDEEDTKDHNKQD.-	0.9986	0.9947	0.965	0.964	-0.352379	0.0165075	0.184443	7	3	CENTER
sp|O15173|PGRC2_HUMAN_90	R.GLGAGAGAGEESphosPATSLPR.M	0.9988	1	0.992	0.995	-1.69437	-0.896781	0.398792	2	1	Q3
sp|O15194|CTDSL_HUMAN_33	K.ASQCNVSphosLKK.Q	0.9905	0.9995	0.997	0.998	-0.700302	-0.264513	0.217895	1	1	CENTER
sp|O15211|RGL2_HUMAN_619	R.RSASphosCGSPLSGGAEEASGGTGYGGEGSGPGASDCR.L	0.9997	0.9999	0.954	0.989	0.704452	0.281291	-0.211581	3	4	CENTER
sp|O15226|NKRF_HUMAN_618	R.SESphosHTDLTFSR.E	0.9929	0.9602	0.997	0.99	-0.0260478	-0.360728	-0.16734	2	1	CENTER
sp|O15228|GNPAT_HUMAN_17	F.SVGPTSphosPSAVVLLYSK.E	0.9655	0.9607	0.992	0.98	-0.378374	0.366114	0.372244	4	2	CENTER
sp|O15231|ZN185_HUMAN_152 153 154 155 158_C	R.R(SSTS)phosGDTphosEEEEEEEVVPFSSDEQKR.R	0.9989	0.9997	1.473	1.476	-0.778128	-0.213095	0.282516	2	2	CENTER
sp|O15231|ZN185_HUMAN_152 153 154 155_C	R.R(SSTS)phosGDTEEEEEEEVVPFSSDEQKR.R	0.9996	0.9998	1	0.989	-0.126311	0.121129	0.12372	9	8	CENTER
sp|O15231|ZN185_HUMAN_153	R.RSSphosTSGDTEEEEEEEVVPFSSDEQK.R	0.9991	0.9996	0.95	0.925	-0.0617017	0.115192	0.0884467	1	1	CENTER
sp|O15231|ZN185_HUMAN_153 158	R.RSSphosTSGDTphosEEEEEEEVVPFSSDEQKR.R	0.9997	0.9998	0.939	0.929	-0.819884	-0.411354	0.204265	1	1	CENTER
sp|O15231|ZN185_HUMAN_289	R.LQILTphosPR.A	0.9999	0.9999	1	1	-0.247155	-0.311818	-0.0323317	6	7	CENTER
sp|O15231|ZN185_HUMAN_446	R.GGQGDPAVPAQQPADPSphosTPERQSSPSGSEQLVR.R	0.9994	0.9997	0.977	0.973	0.588459	0.545057	-0.0217012	1	1	CENTER
sp|O15231|ZN185_HUMAN_446 447 452 453_C	R.GGQGDPAVPAQQPADP(ST)phosPERQ(SS)phosPSGSEQLVR.R	0.9996	0.9997	1.278	1.28	0.767895	0.619637	-0.0741291	4	4	CENTER
sp|O15231|ZN185_HUMAN_446 447_C	R.GGQGDPAVPAQQPADP(ST)phosPER.Q	0.9998	0.9997	1	1	0.588459	0.887894	0.149717	9	6	Q1
sp|O15231|ZN185_HUMAN_452 453_C	R.GGQGDPAVPAQQPADPSTPERQ(SS)phosPSGSEQLVR.R	0.9995	0.9997	0.994	0.938	0.851493	0.72771	-0.0618918	6	7	Q1
sp|O15231|ZN185_HUMAN_453	R.QSSphosPSGSEQLVR.R	0.9996	0.9997	0.996	0.996	-0.352609	-0.653924	-0.150658	4	7	CENTER
sp|O15231|ZN185_HUMAN_465	R.RESphosCGSSVLTDFEGKDVATK.V	0.9995	0.9999	0.997	0.997	-0.0512093	-0.921028	-0.43491	17	21	CENTER
sp|O15231|ZN185_HUMAN_512	R.GGQGDPAVPTQQPADPSphosTPEQQNSPSGSEQFVR.R	0.9996	0.999	0.932	0.924	2.04461	2.07591	0.0156512	2	1	Q1
sp|O15231|ZN185_HUMAN_512 513_C	R.GGQGDPAVPTQQPADP(ST)phosPEQQNSPSGSEQFVR.R	0.9999	0.9999	1	0.996	0.871026	0.990744	0.0598593	10	11	Q1
sp|O15231|ZN185_HUMAN_513	R.GGQGDPAVPTQQPADPSTphosPEQQNSPSGSEQFVRR.E	0.9997	0.9999	0.92	0.991	0.078671	0.571368	0.246348	1	5	CENTER
sp|O15231|ZN185_HUMAN_519	R.GGQGDPAVPTQQPADPSTPEQQNSphosPSGSEQFVR.R	1	0.9999	0.995	0.998	0.00893781	0.977688	0.484375	4	5	CENTER
sp|O15231|ZN185_HUMAN_64	R.ATSphosFSSAGEVPKPRPPSTR.A	0.9915	0.9972	0.997	0.997	-0.14855	0.836569	0.492559	10	12	CENTER
sp|O15231|ZN185_HUMAN_66 67_C	R.SRATSF(SS)phosAGEVPKPRPPSTR.A	0.9561	0.9588	0.461	0.62	-0.104451	0.734987	0.419719	1	2	CENTER
sp|O15234|CASC3_HUMAN_125	K.SEANDAVNSphosSTKEEKGEEKPDTK.S	0.9991	0.9986	0.986	0.986	-0.473233	0.218696	0.345965	2	1	CENTER
sp|O15234|CASC3_HUMAN_148	K.STVTGERQSphosGDGQESTEPVENK.V	0.9998	0.9998	0.999	0.999	-0.265375	-0.327938	-0.0312817	20	21	CENTER
sp|O15234|CASC3_HUMAN_263	R.YphosGSPPQRDPNWNGER.L	0.9666	0.9902	0.5	0.5	-0.0558834	0.185013	0.120448	2	3	CENTER
sp|O15234|CASC3_HUMAN_265	R.YGSphosPPQRDPNWNGER.L	0.9995	0.9999	0.988	0.982	0.162194	0.0911463	-0.035524	9	9	CENTER
sp|O15234|CASC3_HUMAN_702 703_C	R.RTPQPVTIKPPPPEVVSRG(SS)phos.-	0.9959	0.9979	0.666	0.666	1.11173	0.63074	-0.240495	1	2	Q1
sp|O15265|ATX7_HUMAN_224	K.LLKSphosPKEK.L	0.9998	0.9998	1	1	-0.636172	-0.0896877	0.273242	4	4	CENTER
sp|O15294|OGT1_HUMAN_20	R.MLSphosFQGLAELAHR.E	1	1	1	1	-0.574771	-0.644118	-0.0346732	4	6	CENTER
sp|O15297|PPM1D_HUMAN_40	R.KYMEDVTQIVVEPEPTAEEKPSphosPRR.S	1	1	0.997	0.998	0.279962	0.273144	-0.00340902	4	3	CENTER
sp|O15297|PPM1D_HUMAN_432	R.VNSphosKDHIPALVR.S	1	1	1	1	-0.733859	-0.695147	0.0193561	10	5	Q3
sp|O15297|PPM1D_HUMAN_85	R.EARDPLPDAGASphosPAPSR.C	0.9999	0.9996	0.997	0.997	-0.172661	0.415497	0.294079	4	3	CENTER
sp|O15344|TRI18_HUMAN_92 96	K.ASVSphosGPNSphosPSETRR.E	0.999	0.9989	0.997	0.996	0.3246	3.22806	1.45173	2	2	NR
sp|O15344|TRI18_HUMAN_96	K.ASVSGPNSphosPSETRR.E	0.9996	0.9997	0.997	0.993	-0.327732	0.953439	0.640586	4	8	Q2
sp|O15355|PPM1G_HUMAN_183	K.SGGGTGEEPGSphosQGLNGEAGPEDSTR.E	0.9973	0.9985	0.999	0.998	0.943516	-0.490817	-0.717166	2	2	Q4
sp|O15355|PPM1G_HUMAN_527	R.KLEEVLSphosTEGAEENGNSDKK.K	0.9997	0.9999	0.986	0.953	-1.24131	0.680144	0.960729	4	3	Q2
sp|O15355|PPM1G_HUMAN_527 528_C	R.KLEEVL(ST)phosEGAEENGNSDKK.K	0.9995	0.9999	1	1	-1.35238	0.688182	1.02028	3	5	Q2
sp|O15357|SHIP2_HUMAN_158	R.SGSTSISAPTGPSSphosPLPAPETPTAPAAESAPNGLSTVSHDYLK.G	0.9999	0.9816	0.961	0.977	2.00631	0.971101	-0.517603	2	2	Q1
sp|O15371|EIF3D_HUMAN_161	R.DSSphosVEVR.S	0.9801	0.9896	0.995	0.996	-0.148507	-0.594218	-0.222856	3	7	CENTER
sp|O15371|EIF3D_HUMAN_274	R.VGSphosKLFFDKR.D	1	1	1	1	-0.277091	-0.566819	-0.144864	5	8	CENTER
sp|O15372|EIF3H_HUMAN_183	K.DFSphosPEALK.K	1	1	1	1	-0.25888	-0.555744	-0.148432	14	13	CENTER
sp|O15400|STX7_HUMAN_131	R.VSGSphosFPEDSSKER.N	0.992	0.9984	0.996	0.988	-1.18245	1.396	1.28923	3	3	Q2
sp|O15400|STX7_HUMAN_78 79_C	K.ETDKYIKEFGSLP(TT)phosPSEQR.Q	0.9995	0.9995	0.995	0.99	0.454976	-0.233816	-0.344396	3	1	CENTER
sp|O15417|TNC18_HUMAN_1127	R.LALSphosPEDKPIR.L	1	1	1	1	-0.252843	0.201942	0.227393	8	12	CENTER
sp|O15417|TNC18_HUMAN_1540	R.THAPSALSphosPPR.K	0.9897	1	0.983	0.998	2.35278	0.626775	-0.863001	2	10	Q1
sp|O15417|TNC18_HUMAN_1579	R.HKGSphosEEEHDALIGMGK.A	1	1	1	1	-0.636257	-0.319878	0.158189	4	6	CENTER
sp|O15417|TNC18_HUMAN_1857	R.ERALSphosPGLEESGLGLLAR.F	1	1	0.999	0.999	-0.487308	-0.0354872	0.225911	13	7	CENTER
sp|O15417|TNC18_HUMAN_1863	R.ERALSPGLEESphosGLGLLAR.F	1	1	0.548	0.545	-0.651939	-0.428737	0.111601	3	4	CENTER
sp|O15417|TNC18_HUMAN_2146	R.GGAVERPLTphosPAPR.S	1	1	1	1	-0.0201824	0.536151	0.278167	5	10	CENTER
sp|O15417|TNC18_HUMAN_263	R.LAERLSphosPFLAESK.T	1	1	0.999	0.999	-1.13737	1.02527	1.08132	6	4	Q2
sp|O15417|TNC18_HUMAN_991	K.AVSphosPPPSPR.A	1	1	0.998	0.998	0.0636464	-0.594218	-0.328932	6	9	CENTER
sp|O15417|TNC18_HUMAN_991 995 999	K.AVSphosPPPSphosPRASphosPVAALK.A	1	1	1	1	0.621626	1.4667	0.422538	1	4	Q1
sp|O15417|TNC18_HUMAN_999	R.ASphosPVAALK.A	0.9999	0.9999	1	1	-1.37837	-0.188962	0.594706	1	1	NR
sp|O15427|MOT4_HUMAN_463 464_C	R.EVEHFLKAEPEKNGEVVHTPE(TS)phosV.-	0.9967	0.9978	0.999	0.999	-0.205537	-0.048784	0.0783767	5	3	CENTER
sp|O15427|MOT4_HUMAN_464	K.AEPEKNGEVVHTPETSphosV.-	0.9957	0.998	0.982	0.975	0.30309	0.043072	-0.130009	4	2	CENTER
sp|O15439|MRP4_HUMAN_646	K.SGIDFGSLLKKDNEESEQPPVPGTphosPTLR.N	0.9999	0.9999	0.996	0.991	0.152693	0.865174	0.356241	8	12	CENTER
sp|O15446|RPA34_HUMAN_128	R.ILEGPQQSLSGSphosPLQPIPASPPPQIPPGLRPR.F	0.9999	0.9999	0.997	0.992	1.2358	1.46779	0.115997	4	3	Q1
sp|O15446|RPA34_HUMAN_128 136	R.ILEGPQQSLSGSphosPLQPIPASphosPPPQIPPGLRPR.F	0.9995	1	0.966	0.985	0.797646	0.597208	-0.100219	8	7	CENTER
sp|O15446|RPA34_HUMAN_136	R.ILEGPQQSLSGSPLQPIPASphosPPPQIPPGLRPR.F	1	1	0.997	0.993	1.1295	0.98096	-0.0742686	20	18	Q1
sp|O15446|RPA34_HUMAN_171 172_C	R.SALAPNLL(TS)phosGK.K	0.9987	0.9963	1	0.999	0.107053	-0.463931	-0.285492	7	2	CENTER
sp|O15446|RPA34_HUMAN_172	R.SALAPNLLTSphosGK.K	0.9957	0.9994	0.933	0.978	0.0300908	-0.499891	-0.264991	3	5	CENTER
sp|O15446|RPA34_HUMAN_25	R.FSCPPNFTAKPPASphosESPR.F	0.9983	0.9993	0.498	0.556	0.579145	0.434733	-0.0722061	2	1	CENTER
sp|O15446|RPA34_HUMAN_27	R.FSCPPNFTAKPPASESphosPR.F	0.9996	0.9925	0.977	0.87	0.324082	1.04769	0.361802	1	2	Q1
sp|O15446|RPA34_HUMAN_285	K.QEQINTEPLEDTVLSphosPTK.K	0.9998	0.9998	0.993	0.995	-0.651939	0.0658496	0.358894	1	8	CENTER
sp|O15479|MAGB2_HUMAN_100 101 102 103_C	K.NASSSQA(STST)phosKSPSEDPLTR.K	0.9484	0.9991	0.507	0.889	0.0976541	0.179221	0.0407833	1	2	CENTER
sp|O15479|MAGB2_HUMAN_105	K.NASSSQASTSTKSphosPSEDPLTR.K	0.9997	0.9996	0.994	0.974	-0.148507	-0.28011	-0.0658015	5	3	CENTER
sp|O15479|MAGB2_HUMAN_77 78 79_C	R.APTTAAAAAAGV(SST)phosK.S	0.9981	0.9709	0.999	0.999	-4.70629	-3.28147	0.712407	2	2	Q3
sp|O15525|MAFG_HUMAN_124	R.TVARSphosPVAPAR.G	1	0.9984	0.98	0.934	-1.99877	-1.10564	0.446566	2	2	Q3
sp|O15530|PDPK1_HUMAN_241	R.ANSphosFVGTAQYVSPELLTEK.S	0.9995	0.9997	0.999	0.998	0.125668	-0.39438	-0.260024	14	20	CENTER
sp|O15534|PER1_HUMAN_1075	R.SGTGSAASGSLGSGLGSGSGSGSphosHEGGSTSASITR.S	0.9995	0.9997	0.785	0.481	0.797365	-0.781304	-0.789335	2	1	Q4
sp|O15534|PER1_HUMAN_1261 1262 1263_C	K.A(SSS)phosQDLAMEEEEEGR.S	0.9986	0.9989	1	1	-0.240871	0.0542559	0.147563	2	2	CENTER
sp|O15534|PER1_HUMAN_592	K.ALPCQSphosPDPELEAGSAPVQAPLALVPEEAERK.E	0.9999	0.9999	0.999	0.999	1.00014	0.264904	-0.367617	14	14	Q1
sp|O15534|PER1_HUMAN_645	R.YLESCNLPSphosTTKR.K	0.9981	0.9988	0.983	0.983	1.07867	0.571368	-0.253652	1	3	Q1
sp|O15534|PER1_HUMAN_704	R.KEPVVGGTLSphosPLALANK.A	0.9991	0.9999	0.975	0.977	-0.777298	-0.806495	-0.0145984	2	2	Q3
sp|O15534|PER1_HUMAN_815	R.GLDSSSTAPSphosALGER.G	0.9978	0.9988	0.996	0.998	-0.193949	-0.188962	0.00249391	5	7	CENTER
sp|O15534|PER1_HUMAN_830	R.GCHHGPAPPSphosRR.H	1	0.9952	1	1	0.266531	0.208379	-0.029076	1	2	CENTER
sp|O15534|PER1_HUMAN_979 980_C	R.C(SS)phosPLQLNLLQLEELPRAEGAAVAGGPGSSAGPPPPSAEAAEPEAR.L	1	1	1	1	-1.68848	-1.03847	0.325004	2	2	Q3
sp|O15550|KDM6A_HUMAN_829	K.TDNSVASSPSSAISTATPSphosPK.S	0.9999	1	0.997	0.997	0.206588	0.409657	0.101534	5	4	CENTER
sp|O43149|ZZEF1_HUMAN_1518	K.LPSSSGLPAADVSPATAEEPLSphosPSTPTRRPPFTR.G	0.9999	0.9987	0.987	0.984	2.33977	0.201942	-1.06892	2	2	NR
sp|O43149|ZZEF1_HUMAN_1529	K.LPSSSGLPAADVSPATAEEPLSPSTPTRRPPFTphosR.G	0.9983	0.9986	0.359	0.485	1.10705	-0.0354872	-0.57127	1	1	NR
sp|O43149|ZZEF1_HUMAN_1537	R.LLSphosFRSMEEAR.L	0.9517	0.9562	1	1	0.447597	0.109205	-0.169196	5	4	CENTER
sp|O43149|ZZEF1_HUMAN_1540	R.LLSFRSphosMEEAR.L	0.9598	0.9978	0.994	0.993	0.413908	-1.37741	-0.895658	4	6	Q4
sp|O43149|ZZEF1_HUMAN_240	R.SphosPEMDKLK.S	0.9991	0.9982	1	0.889	6.12412	6.48018	0.178031	3	1	Q1
sp|O43150|ASAP2_HUMAN_701	R.LLHEDLDESphosDDDMDEKLQPSPNRR.E	1	0.9892	0.995	0.996	0.510591	-0.625446	-0.568018	2	2	CENTER
sp|O43150|ASAP2_HUMAN_822	R.SSSphosDPPAVHPPLPPLR.V	0.9953	0.9964	0.99	0.989	-0.0453244	-0.104834	-0.0297549	2	2	CENTER
sp|O43159|RRP8_HUMAN_223	K.FQPPQVPDQAPAEAPTEKTEVSphosPVPR.T	0.9994	0.9997	0.991	0.998	1.63418	0.882829	-0.375678	2	5	Q1
sp|O43166|SI1L1_HUMAN_1149	R.SQCRNSphosPSNLSSSSDTGSVGGTYR.Q	0.9998	0.9998	0.984	0.976	-2.05257	-0.00313432	1.02472	2	4	NR
sp|O43166|SI1L1_HUMAN_1178	K.SMPEGFGVSphosRRSPASIDR.Q	0.9915	0.9968	0.498	0.905	-0.911806	-0.00925563	0.451275	1	3	CENTER
sp|O43166|SI1L1_HUMAN_1181	K.SMPEGFGVSRRSphosPASIDR.Q	0.9884	0.9985	0.976	0.778	-0.969909	-1.48174	-0.255917	1	1	Q3
sp|O43166|SI1L1_HUMAN_1255	K.VLPAFRESphosPSGR.L	0.9999	1	0.994	0.996	-0.969909	0.161374	0.565641	6	4	CENTER
sp|O43166|SI1L1_HUMAN_1365 1366 1367_C	K.VAPLWH(SSS)phosEVISMADR.T	0.9827	0.9831	1	1	-1.09364	-0.0573693	0.518138	2	2	NR
sp|O43166|SI1L1_HUMAN_1433	R.HSASphosPVVFTSAR.S	0.9974	0.9999	0.992	0.998	-1.30175	0.207556	0.754654	2	1	NR
sp|O43166|SI1L1_HUMAN_1442 1443_C	R.(SS)phosPKEELHPAAPSQLAPSFSSSSSSSSGPR.S	0.9999	1	1	1	0.157331	0.840185	0.341427	8	7	CENTER
sp|O43166|SI1L1_HUMAN_1528	R.DLRASphosPKPTSK.S	1	1	0.99	0.932	-1.42899	0.173608	0.801301	2	3	NR
sp|O43166|SI1L1_HUMAN_1549	K.LIDLESphosPTPESQK.S	1	1	0.998	0.996	-0.931428	-0.0622045	0.434612	12	11	CENTER
sp|O43166|SI1L1_HUMAN_1564 1565_C	K.FHAL(SS)phosPQSPFPSTPTSR.R	0.9945	0.9993	0.998	0.814	0.266531	0.196329	-0.0351012	1	1	CENTER
sp|O43166|SI1L1_HUMAN_1565	K.FHALSSphosPQSPFPSTPTSR.R	0.9997	0.9998	0.987	0.993	-0.404846	0.536179	0.470512	5	7	CENTER
sp|O43166|SI1L1_HUMAN_1585	R.TLSphosDESIYNSQREHFFTSR.A	0.9986	0.9993	0.997	0.997	-1.13754	-0.369067	0.384235	6	10	Q3
sp|O43166|SI1L1_HUMAN_161 162_C	R.FLMPEAYP(SS)phosPR.K	0.9997	1	0.998	0.996	-1.20554	1.16211	1.18383	2	3	Q2
sp|O43166|SI1L1_HUMAN_1632 1633 1634_C	K.SLPLRRP(SYT)phosLGMK.S	0.9458	0.981	1	1	-0.0829182	-0.411456	-0.164269	3	8	CENTER
sp|O43166|SI1L1_HUMAN_208	R.EYGSphosTSSIDKQGTSGESFFDLLK.G	0.9938	0.9966	0.98	0.977	-0.179099	-0.3593	-0.0901003	2	2	CENTER
sp|O43166|SI1L1_HUMAN_208 209 210 211_C	R.EYG(STSS)phosIDKQGTSGESFFDLLK.G	0.9812	0.9738	1	0.996	-0.404846	-0.481743	-0.0384486	1	1	CENTER
sp|O43169|CYB5B_HUMAN_37	K.RNSphosLKELWLVIHGR.V	1	1	1	1	-0.61286	-0.394281	0.10929	12	10	CENTER
sp|O43172|PRP4_HUMAN_483	K.IWTHPGWSphosPLK.T	1	0.9999	0.995	0.995	-0.126689	0.0292185	0.0779538	4	5	CENTER
sp|O43175|SERA_HUMAN_57	R.SATphosKVTADVINAAEKLQVVGR.A	0.9994	0.9987	0.599	0.917	-0.126311	-0.574853	-0.224271	5	4	CENTER
sp|O43189|PHF1_HUMAN_20	R.SGASSLWDPASphosPAPTSGPRPR.L	0.9999	0.9999	0.994	0.995	0.188016	0.366254	0.0891186	4	5	CENTER
sp|O43237|DC1L2_HUMAN_194	K.FVKDFQDYMEPEEGCQGSphosPQRR.G	1	1	0.998	0.998	0.0151833	-0.446119	-0.230651	16	24	CENTER
sp|O43237|DC1L2_HUMAN_443 446	K.KTGSphosPGSphosPGAGGVQSTAKK.S	0.9999	0.9999	0.959	0.687	0.339561	-0.075751	-0.207656	2	1	CENTER
sp|O43290|SNUT1_HUMAN_392	R.LASEYLTphosPEEMVTFKK.T	0.9998	0.9999	0.998	0.998	-0.252843	-0.264513	-0.00583476	8	11	CENTER
sp|O43290|SNUT1_HUMAN_448	R.RVSphosEVEEEKEPVPQPLPSDDTR.V	1	1	0.999	0.997	0.387161	0.544812	0.0788258	4	2	CENTER
sp|O43291|SPIT2_HUMAN_237	R.TVWSphosSGDDKEQLVK.N	0.9698	0.9882	0.991	0.988	1.15964	0.486163	-0.336738	2	4	Q1
sp|O43294|TGFI1_HUMAN_403	R.RGSphosLCATCGLPVTGR.C	0.9972	0.9979	0.998	0.998	1.83462	-0.17233	-1.00348	3	4	NR
sp|O43296|ZN264_HUMAN_155	K.SPGKMSphosPECDGLGTADGVCSR.L	0.9968	0.999	0.997	0.998	0.0399386	0.31527	0.137665	1	1	CENTER
sp|O43296|ZN264_HUMAN_553	R.SSSphosLTQHQR.M	0.9818	0.9709	0.99	0.986	0.400385	0.766184	0.182899	2	1	CENTER
sp|O43303|CP110_HUMAN_366	K.SLTGSYAKLPSphosPEPSMSPK.M	0.9996	0.9932	0.38	0.518	-2.36538	-1.05524	0.655066	2	2	Q3
sp|O43303|CP110_HUMAN_370	K.LPSPEPSphosMSPK.M	0.9983	0.979	0.5	0.43	0.296875	-0.103232	-0.200053	4	1	CENTER
sp|O43303|CP110_HUMAN_372	K.LPSPEPSMSphosPK.M	0.9996	0.9999	0.949	0.954	0.417695	0.221593	-0.0980511	3	4	CENTER
sp|O43303|CP110_HUMAN_382 383 384 400_C	R.(TSS)phosACHILINNPINACELSphosPK.G	0.9998	0.9994	1.205	1.161	-0.501522	-0.909312	-0.203895	1	2	Q3
sp|O43310|CTIF_HUMAN_328	K.RKDSphosILPER.L	0.9988	1	1	1	0.595154	-0.707525	-0.651339	5	6	CENTER
sp|O43314|VIP2_HUMAN_1006	R.RRSphosGEQITSSPVSPK.S	0.9935	0.9999	0.995	0.985	3.64825	0.185013	-1.73162	2	1	NR
sp|O43314|VIP2_HUMAN_1074	K.QNPTVGSHCAGLFSTSVLGGSSSphosAPNLQDYAR.T	0.9997	0.9998	0.95	0.964	0.28687	-0.00925563	-0.148063	2	1	CENTER
sp|O43314|VIP2_HUMAN_1108	K.RFSphosISFAR.H	0.9807	0.9961	0.985	0.984	-4.17109	-3.21871	0.476192	2	1	Q3
sp|O43314|VIP2_HUMAN_1165 1166 1167_C	K.TAEI(SST)phosALRSSPIMR.K	0.9917	0.9956	0.359	0.77	-1.11534	-0.377407	0.368966	1	3	Q3
sp|O43314|VIP2_HUMAN_1171 1172_C	K.TAEISSTALR(SS)phosPIMRK.K	0.9996	0.9996	0.999	0.996	-0.0521569	-0.394281	-0.171062	8	7	CENTER
sp|O43314|VIP2_HUMAN_1172	R.KTAEISSTALRSSphosPIMR.K	0.9998	0.9999	0.991	0.996	-0.00998664	-0.174315	-0.0821641	5	6	CENTER
sp|O43314|VIP2_HUMAN_38	R.HFFHHADEDDEEEDDSphosPPER.Q	1	1	1	1	0.867907	-0.075751	-0.471829	6	6	CENTER
sp|O43314|VIP2_HUMAN_780	K.GYCTphosPLVR.K	1	1	0.996	0.997	-0.174681	-0.624071	-0.224695	2	4	CENTER
sp|O43318|M3K7_HUMAN_389	K.RMSphosADMSEIEAR.L	0.9994	1	0.995	0.997	0.139409	-0.849475	-0.494442	4	5	CENTER
sp|O43318|M3K7_HUMAN_439	R.RRSphosIQDLTVTGTEPGQVSSR.S	0.9995	0.9997	0.999	0.999	0.134887	-0.674388	-0.404638	23	29	CENTER
sp|O43318|M3K7_HUMAN_444	R.SIQDLTphosVTGTEPGQVSSR.S	0.9977	0.9955	0.855	0.659	0.355966	-0.518269	-0.437118	4	3	CENTER
sp|O43353|RIPK2_HUMAN_357	K.MELSLNIPVNHGPQEESCGSSQLHENSGSphosPETSR.S	0.9992	0.9986	0.586	0.932	0.561365	0.294361	-0.133502	3	1	CENTER
sp|O43353|RIPK2_HUMAN_529	K.QMGLQPYPEILVVSRSphosPSLNLLQNK.S	0.9995	0.9991	0.838	0.895	0.332119	-0.426228	-0.379174	3	2	CENTER
sp|O43353|RIPK2_HUMAN_531	R.SPSphosLNLLQNK.S	0.9994	0.9994	0.997	0.996	0.180089	-0.463821	-0.321955	12	11	CENTER
sp|O43379|WDR62_HUMAN_1053	R.FATSLPHFPGCAGPTEDELSLPEGPSVPSSSLPQTphosPEQEKFLR.H	0.9986	0.9963	0.907	0.985	1.49132	0.937795	-0.276761	1	1	Q1
sp|O43379|WDR62_HUMAN_1123	R.ATQCLVKSphosPEVK.L	1	1	0.999	0.999	0.078671	-0.674388	-0.37653	8	11	CENTER
sp|O43379|WDR62_HUMAN_1144	R.AGTGYASphosPDRTHVLAAGK.A	0.9988	0.9992	0.994	0.99	0.299698	-0.437588	-0.368643	5	4	CENTER
sp|O43379|WDR62_HUMAN_1191	R.NLPTphosPTSAPTPGLAQGVHAPSTCSYMEATASSR.A	0.9926	0.9997	0.996	0.997	1.93302	0.251611	-0.840706	1	4	NR
sp|O43379|WDR62_HUMAN_32 33_C	R.RGQ(SS)phosPPPAPPICLR.R	1	0.9998	1	1	0.820403	0.229752	-0.295326	12	17	CENTER
sp|O43379|WDR62_HUMAN_33	R.GQSSphosPPPAPPICLR.R	0.9998	0.9995	0.973	0.98	0.948791	0.229752	-0.35952	5	5	CENTER
sp|O43379|WDR62_HUMAN_49	R.TRLSphosTASEETVQNR.V	0.9924	0.998	0.987	0.987	-0.205537	-0.629584	-0.212023	1	2	CENTER
sp|O43379|WDR62_HUMAN_49 50_C	R.TRL(ST)phosASEETVQNR.V	0.9957	0.9809	0.98	1.322	0.0690849	-0.377797	-0.223441	5	4	CENTER
sp|O43390|HNRPR_HUMAN_113	K.QGSphosKVQESTKGPDEAK.L	0.9954	0.9965	0.993	0.995	-0.796625	-0.473451	0.161587	2	2	CENTER
sp|O43390|HNRPR_HUMAN_252	R.LFVGSphosIPK.N	1	1	1	1	-0.459294	0.022863	0.241079	4	4	CENTER
sp|O43395|PRPF3_HUMAN_164	K.QLSFISphosPPTPQPK.T	0.9992	0.9991	0.974	0.987	1.51975	0.64754	-0.436103	5	3	Q1
sp|O43395|PRPF3_HUMAN_167	K.QLSFISPPTphosPQPK.T	0.9994	0.9992	0.769	0.52	-0.473233	0.0911463	0.28219	1	1	CENTER
sp|O43395|PRPF3_HUMAN_619	K.WDEQTSNTKGDDDEESphosDEEAVK.K	0.9998	0.9999	0.997	0.998	-0.473233	-0.311818	0.0807074	11	15	CENTER
sp|O43399|TPD54_HUMAN_161	R.KLGDMRNSphosATFK.S	0.9794	0.9939	0.985	0.986	0.516184	-1.8215	-1.16884	10	4	Q4
sp|O43399|TPD54_HUMAN_166	R.NSATFKSphosFEDR.V	1	1	0.997	0.997	-0.0512472	-1.18896	-0.568857	34	32	NR
sp|O43399|TPD54_HUMAN_195	K.VVGDRENGSDNLPSSAGSphosGDKPLSDPAPF.-	0.9909	0.997	0.839	0.977	2.31645	1.71796	-0.299244	2	2	Q1
sp|O43399|TPD54_HUMAN_21	K.GLLSDSphosMTDVPVDTGVAAR.T	0.9995	0.9998	0.994	0.995	3.25178	-3.04977	-3.15078	7	8	Q4
sp|O43399|TPD54_HUMAN_96	R.SphosWHDVQVSSAYVK.T	1	1	0.999	0.998	2.08806	-2.89678	-2.49242	4	5	Q4
sp|O43402|EMC8_HUMAN_103	R.VKDASphosPNQVAEK.V	1	1	1	1	-2.57477	-2.04878	0.262994	1	2	Q3
sp|O43426|SYNJ1_HUMAN_1220	R.ASAGRLTphosPESQSK.T	0.9996	0.9995	0.977	0.996	-4.20629	-5.80367	-0.798692	2	3	Q3
sp|O43426|SYNJ1_HUMAN_1391 1392_C	R.(SS)phosPNPFITGLTR.T	0.9996	0.9995	1	1	0.315795	-1.55524	-0.93552	4	6	NR
sp|O43426|SYNJ1_HUMAN_1565	R.RPPPPPVPLLPPGTSPPVDPFTTLASKASphosPTLDFTER.-	0.9701	0.9834	0.651	0.984	0.879185	0.283791	-0.297697	1	1	CENTER
sp|O43432|IF4G3_HUMAN_1156	R.GGSphosSKDLLDNQSQEEQRR.E	0.9935	0.9986	0.997	0.994	-0.115381	-0.594218	-0.239419	8	5	CENTER
sp|O43432|IF4G3_HUMAN_1156 1157_C	R.GG(SS)phosKDLLDNQSQEEQRR.E	0.9843	0.9925	0.991	1	0.509199	-0.759277	-0.634238	2	3	CENTER
sp|O43432|IF4G3_HUMAN_1409	K.LDFIESDSphosPCSSEALSKK.E	1	0.9999	0.996	0.964	0.0976541	-0.594218	-0.345936	3	3	CENTER
sp|O43432|IF4G3_HUMAN_232	K.SPSphosPVLR.L	0.9989	0.9995	0.993	0.99	0.554512	-0.069105	-0.311808	7	8	CENTER
sp|O43432|IF4G3_HUMAN_240	R.LVLSphosGEKK.E	0.9824	0.9975	1	1	-0.240871	-0.695147	-0.227138	1	1	CENTER
sp|O43432|IF4G3_HUMAN_495	R.RSphosPVPAQIAITVPK.T	1	1	0.999	0.999	0.440179	-0.14546	-0.29282	15	13	CENTER
sp|O43439|MTG8R_HUMAN_264	R.VCTISphosPAPR.H	0.9994	1	0.993	0.98	0.324082	0.285583	-0.0192494	3	4	CENTER
sp|O43439|MTG8R_HUMAN_33	M.PGSphosPVEVK.L	0.9972	1	1	1	0.0594348	-6.64	-3.34972	1	2	NR
sp|O43463|SUV91_HUMAN_391	R.MDSNFGLAGLPGSphosPK.K	1	1	0.999	0.999	-0.418267	0.114403	0.266335	5	4	CENTER
sp|O43474|KLF4_HUMAN_236	K.ASLSphosAPGSEYGSPSVISVSK.G	0.9992	0.9996	0.998	0.998	0.148541	-0.14546	-0.147	4	7	CENTER
sp|O43474|KLF4_HUMAN_254	K.ASLSAPGSEYGSPSVISVSKGSphosPDGSHPVVVAPYNGGPPR.T	0.9755	0.9592	0.677	0.845	0.39412	1.00368	0.304782	2	1	Q1
sp|O43474|KLF4_HUMAN_315 316_C	R.QLPSR(TT)phosPTLGLEEVLSSR.D	1	0.9999	0.996	0.998	-0.0882814	0.376238	0.232259	8	9	CENTER
sp|O43474|KLF4_HUMAN_316	R.QLPSRTTphosPTLGLEEVLSSR.D	0.9984	0.9983	0.988	0.985	-0.0723099	-0.233816	-0.080753	4	3	CENTER
sp|O43491|E41L2_HUMAN_499	R.LVSphosPEQPPK.A	1	0.9999	1	1	-0.358848	-0.23903	0.0599092	4	2	CENTER
sp|O43491|E41L2_HUMAN_550	R.SphosLDGAPIGVMDQSLMK.D	1	1	0.976	0.956	-0.171049	-0.439499	-0.134225	1	2	CENTER
sp|O43491|E41L2_HUMAN_598	R.EVRSphosPTKAPHLQLIEGK.K	0.9998	0.9999	0.991	0.992	-0.15412	-0.377407	-0.111643	32	30	CENTER
sp|O43491|E41L2_HUMAN_682 683_C	R.ITPLSLQTQG(SS)phosHETLNIVEEK.K	0.9968	0.9991	0.542	0.99	-0.911806	-0.368489	0.271659	1	4	CENTER
sp|O43491|E41L2_HUMAN_683	R.ITPLSLQTQGSSphosHETLNIVEEK.K	0.9986	0.9814	0.938	0.947	-1.01128	-0.103232	0.454022	2	1	NR
sp|O43491|E41L2_HUMAN_715	R.VITEEMNGKEISphosPGSGPGEIR.K	0.9999	0.9999	0.997	0.998	-0.277091	-0.168524	0.0542834	7	8	CENTER
sp|O43491|E41L2_HUMAN_87	K.QKSphosYTLVVAK.D	0.9985	0.9977	0.991	0.98	-0.0617401	-0.527577	-0.232919	6	6	CENTER
sp|O43491|E41L2_HUMAN_87 88 89_C	K.QK(SYT)phosLVVAK.D	0.9935	0.9963	1.001	1.001	-0.0829182	-0.555744	-0.236413	13	12	CENTER
sp|O43493|TGON2_HUMAN_263	R.KDHSphosKPISNPSDNK.E	0.9835	0.9861	0.892	0.965	-6.64	-6.64	0	2	4	Q3
sp|O43502|RA51C_HUMAN_20	R.DLVSFPLSphosPAVR.V	1	0.9998	0.997	0.997	-0.0105593	0.573459	0.292009	2	2	CENTER
sp|O43524|FOXO3_HUMAN_253	R.AVSphosMDNSNKYTK.S	1	1	0.999	0.998	-0.700302	0.477092	0.588697	6	6	CENTER
sp|O43524|FOXO3_HUMAN_294	K.AALQTAPESADDSPSQLSKWPGSphosPTSR.S	0.9987	0.9995	0.943	0.84	1.04484	0.951216	-0.0468107	1	1	Q1
sp|O43524|FOXO3_HUMAN_425	K.GSGLGSphosPTSSFNSTVFGPSSLNSLR.Q	0.9997	0.9999	0.993	0.978	0.37905	1.32153	0.471242	4	2	Q1
sp|O43524|FOXO3_HUMAN_427 428 429_C	K.GSGLGSP(TSS)phosFNSTVFGPSSLNSLR.Q	0.9976	0.9998	0.723	0.676	-0.274712	0.346076	0.310394	2	2	CENTER
sp|O43572|AKA10_HUMAN_281	R.NSPASphosPLKELSGK.L	0.9999	0.9999	0.998	0.998	0.201883	-0.174388	-0.188136	8	10	CENTER
sp|O43583|DENR_HUMAN_73	K.LTVENSphosPK.Q	1	1	0.999	0.998	-0.109978	-0.705678	-0.29785	2	2	CENTER
sp|O43598|DNPH1_HUMAN_123	R.ILCLFRPQSphosGR.V	0.9991	0.9998	1	1	0.0928619	-0.36926	-0.231061	4	2	CENTER
sp|O43639|NCK2_HUMAN_90	R.DASphosPTPSTDAEYPANGSGADRIYDLNIPAFVK.F	0.9991	0.999	0.864	0.997	2.44204	0.0292185	-1.20641	1	3	NR
sp|O43665|RGS10_HUMAN_16	K.RPPSphosDIHDSDGSSSSSHQSLK.S	0.9994	1	0.997	0.997	2.05415	2.21125	0.0785493	8	6	Q1
sp|O43665|RGS10_HUMAN_41	K.WAASphosLENLLEDPEGVKR.F	1	1	1	1	-0.667881	-0.674388	-0.00325391	5	3	CENTER
sp|O43683|BUB1_HUMAN_661	K.FSPIQEKSphosPK.Q	0.991	1	0.997	0.998	-0.84825	-0.226262	0.310994	2	2	CENTER
sp|O43683|BUB1_HUMAN_671 672_C	K.QALSSHM(YS)phosASLLR.L	0.981	0.9935	0.992	0.986	0.698247	-1.04878	-0.873516	5	3	Q4
sp|O43684|BUB3_HUMAN_211	R.VAVEYLDPSphosPEVQKK.K	0.9997	0.9999	0.998	0.998	-0.418456	-0.327938	0.0452589	6	5	CENTER
sp|O43719|HTSF1_HUMAN_387	R.RSDSphosVSASER.A	0.9999	0.9998	0.996	0.995	0.580535	-0.225788	-0.403162	10	10	CENTER
sp|O43719|HTSF1_HUMAN_403	R.HFSphosEHPSTSK.M	1	1	0.998	0.998	0.540706	-0.490817	-0.515762	6	6	CENTER
sp|O43719|HTSF1_HUMAN_452 453_C	K.E(SS)phosPEKEAEEGCPEKESEEGCPK.R	0.9989	0.9983	1	1	0.249657	0.207556	-0.0210507	2	3	CENTER
sp|O43719|HTSF1_HUMAN_453	K.ESSphosPEKEAEEGCPEKESEEGCPK.R	1	1	0.991	0.989	0.116391	0.0911463	-0.0126222	14	14	CENTER
sp|O43719|HTSF1_HUMAN_479	R.GFEGSphosCSQKESEEGNPVR.G	0.9856	0.9952	0.92	0.99	-0.516527	0.173608	0.345068	4	5	CENTER
sp|O43719|HTSF1_HUMAN_481	K.RGFEGSCSphosQKESEEGNPVR.G	0.9899	0.9988	0.994	0.993	-0.582483	0.109205	0.345844	8	10	CENTER
sp|O43719|HTSF1_HUMAN_498	K.ESEEGNPVRGSEEDSphosPKK.E	0.9771	0.9998	0.966	0.994	0.959207	0.592241	-0.183483	1	2	Q1
sp|O43741|AAKB2_HUMAN_108	K.IPLIKSphosHNDFVAILDLPEGEHQYK.F	1	1	0.999	0.999	0.458647	-0.7517	-0.605173	4	2	CENTER
sp|O43741|AAKB2_HUMAN_182 183 184_C	R.DL(SSS)phosPPGPYGQEMYAFR.S	0.9997	0.9988	1	1.001	0.608451	-0.0292605	-0.318856	18	16	CENTER
sp|O43765|SGTA_HUMAN_301 303	R.SQIRSphosRTphosPSASNDDQQE.-	0.9572	0.9869	0.497	0.514	-0.0512093	-0.613847	-0.281319	2	1	CENTER
sp|O43765|SGTA_HUMAN_301 305	R.SQIRSphosRTPSphosASNDDQQE.-	0.965	0.9602	0.592	0.94	-0.0512093	-1.15982	-0.554303	1	1	NR
sp|O43765|SGTA_HUMAN_305	R.SRTPSphosASNDDQQE.-	0.9974	0.9987	0.996	0.993	-0.00492453	0.0165075	0.010716	10	8	CENTER
sp|O43765|SGTA_HUMAN_77	K.EMPQDLRSphosPARTPPSEEDSAEAER.L	0.9975	1	0.999	1	6.12412	0.47745	-2.82334	3	4	NR
sp|O43765|SGTA_HUMAN_77 81	K.EMPQDLRSphosPARTphosPPSEEDSAEAER.L	0.9994	0.9993	0.998	0.998	0.628169	-0.110336	-0.369252	9	10	CENTER
sp|O43765|SGTA_HUMAN_81	R.SPARTphosPPSEEDSAEAER.L	0.9997	0.9998	0.998	0.997	0.269694	0.33588	0.033093	4	5	CENTER
sp|O43768|ENSA_HUMAN_108 109_C	R.K(SS)phosLVTSK.L	0.997	0.9976	0.888	1	0.0594023	-0.896781	-0.478092	8	11	CENTER
sp|O43776|SYNC_HUMAN_547	R.FVQRCTphosP.-	0.9977	0.9989	1	1	-0.0882814	-0.428632	-0.170175	4	4	CENTER
sp|O43776|SYNC_HUMAN_59	R.WNVISphosKSQLK.N	0.9577	0.9875	0.5	0.735	-0.980958	-0.594218	0.19337	2	1	Q3
sp|O43776|SYNC_HUMAN_61	R.WNVISKSphosQLK.N	0.9831	0.9887	0.521	0.943	-0.806054	-0.695147	0.0554536	2	1	Q3
sp|O43847|NRDC_HUMAN_61	K.AKSTCSphosCPDLQPNGQDLGENSR.V	0.9706	0.9943	0.974	0.976	-1.73347	1.05345	1.39346	1	2	Q2
sp|O43847|NRDC_HUMAN_86	R.LGADESphosEEEGRRGSLSNAGDPEIVK.S	0.9794	0.9988	0.494	1	0.28687	-0.509783	-0.398326	2	4	CENTER
sp|O43847|NRDC_HUMAN_94	R.RGSphosLSNAGDPEIVKSPSDPK.Q	0.9999	0.9996	0.996	0.996	0.890105	-0.803671	-0.846888	34	41	Q4
sp|O43896|KIF1C_HUMAN_1033	R.RNSphosLDGGGR.S	1	1	1	1	-0.269566	-0.613847	-0.17214	2	4	CENTER
sp|O43896|KIF1C_HUMAN_1081 1082 1083_C	R.YPP(YTT)phosPPR.M	0.9987	0.9991	0.999	1	0.0927378	0.381195	0.144229	18	26	CENTER
sp|O43896|KIF1C_HUMAN_1092	R.SphosAPDLKESGAAV.-	1	1	1	0.998	0.545243	-0.14546	-0.345352	4	7	CENTER
sp|O43896|KIF1C_HUMAN_915	R.MPSARPPSphosPPLSSWER.V	0.9995	0.9998	0.996	0.965	0.673156	0.415497	-0.12883	7	5	CENTER
sp|O43900|PRIC3_HUMAN_381	R.SphosWSAGPVTAPLAASTASFSAVK.G	0.9986	0.9985	0.924	0.948	0.628169	0.451741	-0.0882137	3	4	CENTER
sp|O43900|PRIC3_HUMAN_437	R.GAPHRHSphosMPELGLR.S	1	1	1	1	-0.385323	-0.103232	0.141046	4	3	CENTER
sp|O43929|ORC4_HUMAN_10	K.SNSphosLIHTECLSQVQR.L	0.9985	0.9971	0.994	0.989	-0.884962	-1.80367	-0.459355	2	1	Q3
sp|O43930|PRKY_HUMAN_207	R.TWTLCGTphosPEYLAPEVIQSK.G	0.9535	0.9973	0.431	0.647	0.316	0.663934	0.173967	1	1	CENTER
sp|O43933|PEX1_HUMAN_1181	R.TASphosQEGCQELTQEQR.D	0.9993	0.9995	0.994	0.994	-0.148507	-0.341265	-0.0963794	5	4	CENTER
sp|O43933|PEX1_HUMAN_1211	R.YRSQSphosGEDESMNQPGPIK.T	0.9993	0.9996	0.994	0.99	0.704452	0.933879	0.114713	3	2	Q1
sp|O60216|RAD21_HUMAN_394	R.CLTphosPLVPEDLRK.R	1	1	1	1	-0.11534	0.251611	0.183475	6	5	CENTER
sp|O60231|DHX16_HUMAN_103	R.LLEDSphosEESSEETVSR.A	0.9987	0.9984	0.998	0.997	-0.11534	-0.499891	-0.192276	4	6	CENTER
sp|O60231|DHX16_HUMAN_160	K.QQTEKPESphosEDEWERTER.E	1	0.9997	0.995	0.994	-0.264916	-0.34424	-0.0396619	31	34	CENTER
sp|O60244|MED14_HUMAN_1119	R.AGNWPGSPQVSGPSphosPAAR.M	0.9999	0.9999	0.433	0.925	-2.57477	1.10688	1.84083	3	2	Q2
sp|O60244|MED14_HUMAN_1128	R.MPGMSphosPANPSLHSPVPDASHSPR.A	0.9998	0.9998	0.985	0.999	-0.391549	0.167861	0.279705	1	2	CENTER
sp|O60244|MED14_HUMAN_1136	R.MPGMSPANPSLHSphosPVPDASHSPR.A	0.9999	1	0.984	0.998	0.125668	1.84372	0.859023	4	4	NR
sp|O60244|MED14_HUMAN_1144	R.MPGMSPANPSLHSPVPDASHSphosPR.A	1	1	0.989	0.994	0.476818	0.907098	0.21514	6	6	Q1
sp|O60244|MED14_HUMAN_617	R.KLSphosDDPCPVESK.K	1	1	0.999	0.999	-0.28323	0.00368343	0.143457	20	23	CENTER
sp|O60256|KPRB_HUMAN_227	R.LGIAVIHGEAQDAESDLVDGRHSphosPPMVR.S	0.9999	0.9999	0.997	0.994	0.0881938	-0.428632	-0.258413	11	11	CENTER
sp|O60264|SMCA5_HUMAN_113	K.QTELFAHFIQPAAQKTphosPTSPLK.M	0.9994	0.9997	0.983	0.987	0.0101912	-1.13709	-0.573643	3	2	NR
sp|O60264|SMCA5_HUMAN_115	K.QTELFAHFIQPAAQKTPTphosSPLK.M	0.9957	0.9786	0.906	0.915	0.134887	0.0666932	-0.0340969	1	1	CENTER
sp|O60264|SMCA5_HUMAN_115 116_C	K.QTELFAHFIQPAAQKTP(TS)phosPLK.M	0.9998	0.9999	0.998	0.998	-0.199743	0.0418186	0.120781	12	9	CENTER
sp|O60264|SMCA5_HUMAN_116	K.QTELFAHFIQPAAQKTPTSphosPLK.M	0.9998	0.9999	0.986	0.988	-0.182454	0.0418186	0.112136	3	2	CENTER
sp|O60264|SMCA5_HUMAN_66	K.GGPEGVAAQAVASAASAGPADAEMEEIFDDASphosPGKQK.E	1	1	0.999	0.998	-0.182636	0.196329	0.189482	6	7	CENTER
sp|O60271|JIP4_HUMAN_183	K.LHQLSphosGSDQLESTAHSR.L	0.9998	0.9998	0.996	0.985	-1.13737	-0.188962	0.474202	9	9	NR
sp|O60271|JIP4_HUMAN_217	K.ERPISLGIFPLPAGDGLLTphosPDAQKGGETPGSEQWK.F	1	1	0.999	0.999	-0.641647	-0.188962	0.226343	10	11	CENTER
sp|O60271|JIP4_HUMAN_226	K.GGETphosPGSEQWKFQELSQPR.S	0.9913	0.9997	0.953	0.995	-0.228996	0.0706346	0.149816	1	4	CENTER
sp|O60271|JIP4_HUMAN_249	K.VSphosNSPEPQKAVEQEDELSDVSQGGSK.A	0.9999	1	0.984	0.969	0.180116	-0.174609	-0.177363	9	8	CENTER
sp|O60271|JIP4_HUMAN_251	K.VSNSphosPEPQKAVEQEDELSDVSQGGSK.A	0.9999	0.9995	0.953	0.977	0.107053	-0.212785	-0.159919	1	2	CENTER
sp|O60271|JIP4_HUMAN_275 276_C	K.A(TT)phosPASTANSDVATIPTDTPLKEENEGFVK.V	0.9999	0.9999	0.998	0.998	-0.0151566	-0.076779	-0.0308112	4	4	CENTER
sp|O60271|JIP4_HUMAN_292	K.ATTPASTANSDVATIPTDTphosPLKEENEGFVK.V	1	0.9999	0.984	0.996	-0.247453	-0.048784	0.0993346	2	5	CENTER
sp|O60271|JIP4_HUMAN_363 364 365_C	K.G(SST)phosPTKGIENK.A	0.9983	0.9995	1	0.999	-0.159734	-0.327938	-0.0841022	5	5	CENTER
sp|O60271|JIP4_HUMAN_365	K.GSSTphosPTKGIENK.A	0.9952	0.9978	0.983	0.983	-0.159734	-0.311907	-0.0760868	1	2	CENTER
sp|O60271|JIP4_HUMAN_586	K.YNAPTSHVTphosPSVK.K	0.9996	0.9995	0.993	0.994	0.566885	-0.0774222	-0.322154	6	6	CENTER
sp|O60271|JIP4_HUMAN_593 594 595_C	K.R(SST)phosLSQLPGDK.S	0.9955	1	0.999	1	3.19962	-0.781304	-1.99046	6	7	NR
sp|O60271|JIP4_HUMAN_728 732 733_C	R.SphosASQ(SS)phosLDKLDQELKEQQK.E	0.9987	0.9972	0.792	0.928	-0.0100224	-0.826392	-0.408185	6	4	CENTER
sp|O60271|JIP4_HUMAN_730	R.SASphosQSSLDKLDQELK.E	0.9978	0.9988	0.997	0.994	-1.20554	0.591859	0.898698	5	8	Q2
sp|O60271|JIP4_HUMAN_730 732 733_C	R.SASphosQ(SS)phosLDKLDQELK.E	0.9873	0.9944	1.336	1.335	0.0101912	-0.737582	-0.373887	7	10	CENTER
sp|O60271|JIP4_HUMAN_730 733	R.SASphosQSSphosLDKLDQELK.E	0.995	0.9955	0.981	0.982	-0.00998664	-0.945262	-0.467638	3	4	CENTER
sp|O60271|JIP4_HUMAN_732	R.SASQSphosSLDKLDQELK.E	0.9824	0.9796	0.932	0.912	-0.301753	-0.716209	-0.207228	5	1	CENTER
sp|O60271|JIP4_HUMAN_732 733_C	R.SASQ(SS)phosLDKLDQELKEQQK.E	0.9977	0.9984	0.989	1.796	-0.252843	-0.716209	-0.231683	3	9	CENTER
sp|O60271|JIP4_HUMAN_733	R.SASQSSphosLDKLDQELK.E	0.9972	0.9992	0.969	0.991	-0.452523	-0.94569	-0.246584	2	2	Q3
sp|O60292|SI1L3_HUMAN_1364	R.EVSphosPAPAVAGQSK.G	1	1	0.999	0.999	0.800082	1.20775	0.203834	4	4	Q1
sp|O60292|SI1L3_HUMAN_1531	K.LIIMDNLGPEQERDTphosGQSPQKGLQR.T	0.9984	0.9985	0.524	0.876	-0.545024	0.150525	0.347774	1	1	CENTER
sp|O60292|SI1L3_HUMAN_1544	R.TLSphosDESLCSGR.R	0.996	0.9989	0.996	0.997	-0.501522	-0.264513	0.118505	6	9	CENTER
sp|O60292|SI1L3_HUMAN_1702 1703_C	R.(TT)phosPTMSEEPPLDLTGK.V	0.9983	0.9999	0.992	0.998	1.87919	-0.159815	-1.0195	1	3	NR
sp|O60292|SI1L3_HUMAN_172	R.SSSphosEITLSECDAEDAGEPR.G	0.9994	0.9997	0.989	0.991	1.76804	-0.131246	-0.949645	3	3	NR
sp|O60293|ZC3H1_HUMAN_1046	R.RRSphosFLESNYFTKPNLK.H	1	1	0.999	0.997	-0.205537	-0.574853	-0.184658	19	23	CENTER
sp|O60293|ZC3H1_HUMAN_116	K.EPFRSHPPSphosVR.M	0.9198	0.9891	0.997	0.998	-6.64	-6.64	0	3	4	Q3
sp|O60293|ZC3H1_HUMAN_206	K.SFGRSphosPSR.K	0.9976	0.9981	0.964	0.975	-0.240871	0.00368343	0.122277	3	3	CENTER
sp|O60293|ZC3H1_HUMAN_352	R.RISphosTSDILSEK.K	0.9989	0.999	0.979	0.929	0.0399386	-0.613847	-0.326893	3	1	CENTER
sp|O60293|ZC3H1_HUMAN_352 353 354_C	R.RI(STS)phosDILSEK.K	0.9942	0.9988	1	1.001	-0.252843	-0.716209	-0.231683	3	3	CENTER
sp|O60293|ZC3H1_HUMAN_655	R.AFKPEETSSNSDPPSphosPPVLNNSHPVPR.S	0.9999	0.9999	0.997	0.996	0.85396	0.917428	0.0317338	16	19	Q1
sp|O60293|ZC3H1_HUMAN_948 949_C	R.LD(SS)phosPVSSPR.K	0.9932	0.9992	0.998	0.998	-0.155607	0.304853	0.23023	2	3	CENTER
sp|O60293|ZC3H1_HUMAN_949	R.LDSSphosPVSSPR.K	0.9986	0.9997	0.906	0.973	-0.159734	0.39101	0.275372	1	2	CENTER
sp|O60303|K0556_HUMAN_453	R.VVSphosPTKEQVSDTEDKQR.M	0.9999	1	0.998	0.998	0.0297862	-0.481743	-0.255765	4	3	CENTER
sp|O60303|K0556_HUMAN_691	R.KDSphosLSQLEEYLR.L	0.9988	0.9994	0.997	0.996	-0.264916	-1.07575	-0.405418	5	8	NR
sp|O60303|K0556_HUMAN_693	R.KDSLSphosQLEEYLR.L	0.9907	0.9969	0.529	0.965	0.078671	-0.849475	-0.464073	1	3	CENTER
sp|O60307|MAST3_HUMAN_747	R.RLSphosADIR.L	0.98	0.9974	1	1	0.000137575	-0.716365	-0.358251	3	4	CENTER
sp|O60318|GANP_HUMAN_430	R.QSNRSESTDSLGGLSphosPSEVTAIQCK.N	0.9996	0.9999	0.992	0.996	-1.91181	-0.563781	0.674012	1	4	Q3
sp|O60318|GANP_HUMAN_527	K.EKKPGDGEVSphosPSTEDAPFQHSPLGK.A	1	1	0.998	0.998	0.390967	0.138843	-0.126062	22	22	CENTER
sp|O60318|GANP_HUMAN_556 557_C	R.TGASSLLNK(SS)phosPVKKPSLLK.A	0.9973	0.9951	0.996	0.998	-0.802611	-0.0225503	0.39003	2	4	CENTER
sp|O60333|KIF1B_HUMAN_1057	R.SGLSphosLEELR.L	0.9999	1	0.997	0.997	0.206588	-0.896781	-0.551685	6	11	CENTER
sp|O60333|KIF1B_HUMAN_1452	K.MSDTphosGSPGMQRR.R	0.9936	0.9912	0.942	0.581	-0.667881	-0.896781	-0.11445	1	2	Q3
sp|O60333|KIF1B_HUMAN_1454	K.MSDTGSphosPGMQR.R	0.9995	0.9999	0.991	0.996	-0.0936446	-0.377407	-0.141881	8	7	CENTER
sp|O60333|KIF1B_HUMAN_1487	R.GDSphosLILEHQWELEKLELLHEVEKTR.H	1	1	1	1	-0.0829182	-0.28011	-0.0985957	8	6	CENTER
sp|O60336|MABP1_HUMAN_1263	R.SISphosVGENLGLVAEPQAHAPIR.V	0.9992	0.998	0.991	0.99	0.854888	-0.0896877	-0.472288	2	4	CENTER
sp|O60336|MABP1_HUMAN_18	K.NLLRSphosPSIK.L	0.9658	0.9996	0.5	0.991	0.337907	-0.606708	-0.472308	2	2	CENTER
sp|O60341|KDM1A_HUMAN_166	K.KLPPPPPQAPPEEENESphosEPEEPSGVEGAAFQSR.L	0.9998	1	0.999	0.999	1.22613	1.19623	-0.0149488	50	52	Q1
sp|O60343|TBCD4_HUMAN_105 106_C	R.CVPAPGAGASGG(TS)phosPSATQPNPAVFIFEHK.A	0.9997	0.9998	0.706	0.946	1.1667	0.410639	-0.378028	3	8	Q1
sp|O60343|TBCD4_HUMAN_317 318_C	R.C(SS)phosVTGVQRR.V	0.9902	0.9885	0.996	0.882	-0.0829182	-0.311818	-0.11445	3	1	CENTER
sp|O60343|TBCD4_HUMAN_318	R.CSSphosVTGVQR.R	0.9949	0.9976	0.994	0.993	-0.120825	-0.311818	-0.0954966	4	7	CENTER
sp|O60343|TBCD4_HUMAN_341	R.HASphosAPSHVQPSDSEKNR.T	0.9998	0.9999	0.995	0.996	0.258094	-0.075751	-0.166923	14	16	CENTER
sp|O60343|TBCD4_HUMAN_349	R.HASAPSHVQPSphosDSEKNR.T	0.9982	0.9986	0.518	0.528	0.396649	-0.0632133	-0.229931	2	2	CENTER
sp|O60343|TBCD4_HUMAN_370	R.FEINLISphosPDTK.S	0.9992	0.9997	0.983	0.988	-0.574771	-0.411968	0.0814018	1	2	CENTER
sp|O60343|TBCD4_HUMAN_568 569 570_C	R.SL(TSS)phosLENIFSR.G	0.9977	0.9874	1	0.999	-0.517033	-0.28011	0.118462	8	5	CENTER
sp|O60343|TBCD4_HUMAN_570	R.SLTSSphosLENIFSR.G	0.9979	0.999	0.994	0.993	-0.365318	-0.203759	0.0807796	11	15	CENTER
sp|O60343|TBCD4_HUMAN_588	R.GRLGSphosVDSFER.S	1	1	0.997	0.997	-0.104451	-0.34424	-0.119894	23	23	CENTER
sp|O60343|TBCD4_HUMAN_666	R.AQGVRSphosPLLR.Q	1	1	1	1	-0.171049	-0.174388	-0.0016697	16	20	CENTER
sp|O60343|TBCD4_HUMAN_749 750 751 752 754_C	R.KR(TSST)phosCSphosNESLSVGGTSVTPR.R	0.9961	0.9968	1.261	1.256	0.0399386	-0.550022	-0.29498	1	2	CENTER
sp|O60343|TBCD4_HUMAN_749 750 751 752_C	R.(TSST)phosCSNESLSVGGTSVTPR.R	0.9966	0.9979	1.39	1.328	-0.0304507	-0.463821	-0.216685	7	4	CENTER
sp|O60343|TBCD4_HUMAN_754	R.TSSTCSphosNESLSVGGTSVTPR.R	0.9974	0.9986	0.994	0.996	-2.91181	-3.99632	-0.542255	2	3	Q3
sp|O60346|PHLP1_HUMAN_411 412_C	R.RPGHPAQPLPLPQTA(SS)phosPQPQQK.A	0.9997	0.9993	0.993	0.974	0.078671	0.396001	0.158665	1	1	CENTER
sp|O60353|FZD6_HUMAN_653	R.SEGRISphosPK.S	0.9992	0.9998	0.998	0.998	-0.104492	-0.249083	-0.0722953	2	2	CENTER
sp|O60381|HBP1_HUMAN_380	R.RASphosLSCGGPGGQDFAR.S	0.9981	0.9987	0.906	0.98	0.682038	-0.822585	-0.752311	2	2	Q4
sp|O60381|HBP1_HUMAN_382	R.RASLSphosCGGPGGQDFAR.S	0.9982	0.9965	0.913	0.852	0.291477	-1.10323	-0.697355	3	1	Q4
sp|O60381|HBP1_HUMAN_402	K.NCGSphosPGSSQLSSNSLYAK.A	0.9999	0.9999	0.998	0.998	0.0574175	-0.38782	-0.222619	4	2	CENTER
sp|O60437|PEPL_HUMAN_13 14_C	K.GK(YS)phosPTVQTR.S	0.9994	0.998	0.998	0.777	-1.08296	0.138843	0.6109	8	3	NR
sp|O60437|PEPL_HUMAN_14	K.GKYSphosPTVQTR.S	0.9985	0.9993	0.972	0.972	-0.684274	0.814485	0.749379	2	2	Q2
sp|O60437|PEPL_HUMAN_1657	R.SphosIVVIHPDTGR.E	1	1	0.996	0.998	-0.487308	0.347933	0.417621	5	6	CENTER
sp|O60437|PEPL_HUMAN_830	R.LQSphosPATK.V	0.9962	0.9969	0.993	0.996	-0.431813	-0.203759	0.114027	1	1	CENTER
sp|O60437|PEPL_HUMAN_887	R.NRPDSphosGVEEAWK.L	1	1	1	1	-0.001593	0.381127	0.19136	2	4	CENTER
sp|O60447|EVI5_HUMAN_102	R.LLETDSKSphosLR.S	0.93	0.9904	0.899	0.86	-0.154645	-0.446119	-0.145737	2	2	CENTER
sp|O60488|ACSL4_HUMAN_674	K.VRLSphosPEPWTPETGLVTDAFK.L	0.9999	0.9997	0.999	0.997	-0.322141	-0.167502	0.0773194	2	2	CENTER
sp|O60493|SNX3_HUMAN_155	K.SYTphosPSKIR.H	0.9873	0.9997	0.994	0.995	-0.501522	-0.226262	0.13763	3	4	CENTER
sp|O60493|SNX3_HUMAN_72	R.RYSphosDFEWLR.S	0.9991	0.9996	0.99	0.987	0.735084	-1.41135	-1.07322	7	9	Q4
sp|O60499|STX10_HUMAN_132	R.EILAGKPAAQKSphosPSDLLDASAVSATSR.Y	0.9999	0.9995	0.998	0.997	2.58024	-0.159815	-1.37003	2	3	NR
sp|O60499|STX10_HUMAN_134	R.EILAGKPAAQKSPSphosDLLDASAVSATSR.Y	0.9985	0.9998	0.996	0.997	1.13947	-0.28011	-0.709792	3	3	NR
sp|O60504|VINEX_HUMAN_368	R.DFVYPSSTRDPSASphosNGGGSPAR.R	0.9935	0.9972	0.803	0.89	0.806051	0.396001	-0.205025	1	1	CENTER
sp|O60504|VINEX_HUMAN_395	R.LKFDFQAQSphosPK.E	1	1	1	1	-0.750742	-0.422065	0.164338	4	4	CENTER
sp|O60504|VINEX_HUMAN_529 530_C	R.LCDDGPQLP(TS)phosPR.L	0.9999	1	1	1	0.078671	-0.131315	-0.104993	21	28	CENTER
sp|O60504|VINEX_HUMAN_530	R.LRLCDDGPQLPTSphosPR.L	0.9999	1	0.981	0.971	0.144047	-0.048784	-0.0964155	11	9	CENTER
sp|O60504|VINEX_HUMAN_544 545_C	R.HP(SS)phosPSALR.S	0.9986	0.9986	0.999	0.999	0.324082	0.173608	-0.0752368	6	7	CENTER
sp|O60504|VINEX_HUMAN_545	P.SSphosPSALR.S	0.9953	0.9954	0.984	0.985	-0.341195	-0.103832	0.118681	4	2	CENTER
sp|O60504|VINEX_HUMAN_604 605 606_C	R.GPSHPLDLG(TSS)phosPNTSQIHWTPYR.A	0.9987	0.9994	1	0.999	0.014492	0.821922	0.403715	4	4	CENTER
sp|O60504|VINEX_HUMAN_606	R.GPSHPLDLGTSSphosPNTSQIHWTPYR.A	0.9998	0.9999	0.978	0.983	0.215306	0.95788	0.371287	5	7	CENTER
sp|O60506|HNRPQ_HUMAN_159	R.KYGGPPPDSVYSGQQPSphosVGTEIFVGKIPR.D	0.9908	0.9926	0.994	0.993	1.15315	-0.218709	-0.685929	1	1	NR
sp|O60524|NEMF_HUMAN_417	R.NPYLLSphosEEEDDDVDGDVNVEKNETEPPKGK.K	0.9989	0.998	0.997	0.998	0.927729	0.527245	-0.200242	7	7	Q1
sp|O60524|NEMF_HUMAN_798	K.LASphosKEESSNSSDSK.S	1	1	0.999	0.999	-0.453714	-0.792488	-0.169387	4	4	CENTER
sp|O60524|NEMF_HUMAN_936	R.GGQRVSphosDNIKK.E	1	1	1	1	-2.05136	1.69058	1.87097	6	4	Q2
sp|O60566|BUB1B_HUMAN_1042 1043_C	K.VGKL(TS)phosPGALLFQ.-	0.9889	0.9987	1	1	-1.70067	-1.13125	0.284714	2	3	Q3
sp|O60566|BUB1B_HUMAN_434 435_C	R.EAELL(TS)phosAEKR.A	0.9987	0.9987	1	1	-0.553334	-1.37741	-0.412037	2	1	Q3
sp|O60566|BUB1B_HUMAN_435	R.EAELLTSphosAEKR.A	0.998	0.9989	0.938	0.93	-0.501522	-1.44612	-0.472299	1	1	Q3
sp|O60566|BUB1B_HUMAN_543	K.NKSphosPPADPPR.V	1	1	1	1	-0.521744	-0.772311	-0.125283	4	4	CENTER
sp|O60566|BUB1B_HUMAN_670	K.KLSphosPIIEDSR.E	1	1	0.999	0.999	-0.445488	-0.343495	0.0509966	7	6	CENTER
sp|O60583|CCNT2_HUMAN_474 475 476 477_C	K.QGQSQAA(SSSS)phosVTSPIKMKIPIANTEK.Y	0.9999	0.977	0.567	0.344	-0.150634	-1.21871	-0.534038	4	1	NR
sp|O60583|CCNT2_HUMAN_479 480_C	K.QGQSQAASSSSV(TS)phosPIK.M	0.9999	0.9999	0.996	0.992	-0.372555	-0.27248	0.0500378	4	12	CENTER
sp|O60583|CCNT2_HUMAN_480	K.QGQSQAASSSSVTSphosPIKMK.L	0.9999	1	0.987	0.986	-0.193949	-0.34424	-0.0751452	14	11	CENTER
sp|O60583|CCNT2_HUMAN_549	K.HSSphosPHISR.D	0.9997	0.9995	0.991	0.992	-0.0407927	-0.0354872	0.00265276	6	5	CENTER
sp|O60583|CCNT2_HUMAN_601	K.HSADGIPPTVLRSphosPVGLSSDGISSSSSSSR.K	0.9998	0.9999	0.998	0.998	0.0881625	-0.181638	-0.1349	14	20	CENTER
sp|O60610|DIAP1_HUMAN_22	K.KGRSphosPDELPSAGGDGGK.S	1	1	0.996	0.991	-0.636172	-0.428632	0.10377	5	5	CENTER
sp|O60658|PDE8A_HUMAN_359	R.KGSphosLDVK.A	0.9884	0.9913	1	1	0.241146	-1.10323	-0.672189	5	3	NR
sp|O60658|PDE8A_HUMAN_457	R.RLSphosGNEYVLSTK.N	0.999	0.9994	0.997	0.996	0.0399386	-0.759277	-0.399608	3	3	CENTER
sp|O60658|PDE8A_HUMAN_461	R.RLSGNEYphosVLSTK.N	0.9794	0.9976	0.967	0.57	-0.289369	-1.34424	-0.527435	1	1	NR
sp|O60664|PLIN3_HUMAN_130	K.ELVSSKVSphosGAQEMVSSAK.D	0.9989	0.9993	0.998	0.997	0.516115	-0.249083	-0.382599	8	9	CENTER
sp|O60664|PLIN3_HUMAN_241	R.LGSphosLSER.L	0.9965	0.9987	0.994	0.993	-0.559821	0.298843	0.429332	3	4	CENTER
sp|O60673|REV3L_HUMAN_1724	R.SGTLSphosPEIFEK.S	0.9989	0.9997	0.995	0.995	-0.252843	-0.518269	-0.132713	5	5	CENTER
sp|O60673|REV3L_HUMAN_1967	K.TAFSAMTQNPRPGSphosPLR.S	1	0.9999	0.997	0.998	-0.71679	0.22397	0.47038	3	2	CENTER
sp|O60683|PEX10_HUMAN_261	R.RASphosLEER.A	0.9906	0.9945	1	1	0.188994	-1.06277	-0.625883	1	2	NR
sp|O60716|CTND1_HUMAN_230	R.HYEDGYPGGSDNYGSphosLSR.V	0.999	0.9994	0.981	0.991	-0.700395	0.444256	0.572326	4	11	CENTER
sp|O60716|CTND1_HUMAN_252	R.YRPSMEGYRAPSphosRQDVYGPQPQVR.V	0.9826	0.9968	0.991	0.995	0.106779	0.378191	0.135706	2	4	CENTER
sp|O60716|CTND1_HUMAN_268	R.VGGSphosSVDLHR.F	0.9933	0.9965	0.989	0.986	-0.264916	1.3809	0.822907	7	4	NR
sp|O60716|CTND1_HUMAN_268 269_C	R.VGG(SS)phosVDLHR.F	1	0.9929	1	1	-0.252843	0.294361	0.273602	5	5	CENTER
sp|O60716|CTND1_HUMAN_269	R.VGGSSphosVDLHR.F	0.9936	0.9983	0.985	0.992	-0.277091	-0.360728	-0.0418186	1	3	CENTER
sp|O60716|CTND1_HUMAN_288	R.FHPEPYGLEDDQRSphosMGYDDLDYGMMSDYGTARR.T	0.9843	0.9915	0.988	0.943	0.540289	-0.438649	-0.489469	2	2	CENTER
sp|O60716|CTND1_HUMAN_320	R.RLRSphosYEDMIGEEVPSDQYYWAPLAQHER.G	0.9925	0.9998	0.994	0.974	0.948791	-1.67498	-1.31188	3	2	Q4
sp|O60716|CTND1_HUMAN_320 321_C	R.LR(SY)phosEDMIGEEVPSDQYYWAPLAQHER.G	0.9925	0.9885	0.999	0.998	0.917082	-1.04582	-0.981452	1	2	Q4
sp|O60716|CTND1_HUMAN_349	R.GSLASphosLDSLRK.G	0.9997	0.9999	0.998	0.998	-0.487308	-0.256798	0.115255	32	40	CENTER
sp|O60716|CTND1_HUMAN_349 352	R.GSLASphosLDSphosLRK.G	0.9498	0.9921	0.998	0.997	-0.838821	-0.103232	0.367794	2	7	CENTER
sp|O60716|CTND1_HUMAN_352	R.GSLASLDSphosLRK.G	1	1	0.996	0.998	-1.45929	0.754744	1.10702	11	10	Q2
sp|O60716|CTND1_HUMAN_861 862_C	R.SQ(SS)phosHSYDDSTLPLIDRNQK.S	0.9635	0.9981	0.683	0.99	-0.21351	-0.311818	-0.0491543	2	3	CENTER
sp|O60716|CTND1_HUMAN_862	R.SQSSphosHSYDDSTLPLIDRNQK.S	0.9942	0.9973	0.94	0.984	-0.352436	0.256771	0.304604	2	2	CENTER
sp|O60716|CTND1_HUMAN_864	R.SQSSHSphosYDDSTLPLIDR.N	0.9991	0.9993	0.984	0.986	0.218049	-0.116152	-0.1671	6	4	CENTER
sp|O60716|CTND1_HUMAN_864 865_C	R.SQSSH(SY)phosDDSTLPLIDRNQK.S	0.9986	0.9985	0.996	0.994	-0.0670637	-0.446119	-0.189528	10	12	CENTER
sp|O60716|CTND1_HUMAN_868 869_C	R.SQSSHSYDD(ST)phosLPLIDRNQK.S	0.989	0.992	0.998	0.998	-0.264916	0.240723	0.252819	1	5	CENTER
sp|O60716|CTND1_HUMAN_916	R.GDHNRTphosLDR.S	1	0.9932	1	1	-1.26537	-0.188962	0.538206	6	9	NR
sp|O60749|SNX2_HUMAN_185	R.RFSphosDFLGLHSK.L	1	1	0.999	0.999	0.379425	-4.80367	-2.59155	9	5	NR
sp|O60763|USO1_HUMAN_942	K.LKDLGHPVEEEDELESphosGDQEDEDDESEDPGKDLDHI.-	0.9919	0.9947	0.994	0.999	-0.38436	-1.00418	-0.30991	2	4	Q3
sp|O60765|Z354A_HUMAN_185	R.EKTphosPPKCEIQGNSLK.Q	1	1	0.999	0.998	-0.212325	-0.519337	-0.153506	4	2	CENTER
sp|O60784|TOM1_HUMAN_160	R.KGLEFPMTDLDMLSphosPIHTPQR.T	0.9999	0.9999	0.998	0.998	0.162082	0.509211	0.173565	4	7	CENTER
sp|O60784|TOM1_HUMAN_461 462_C	K.AADRLPNL(SS)phosPSAEGPPGPPSGPAPR.K	0.9997	1	0.998	0.999	1.25599	0.937795	-0.159099	6	3	Q1
sp|O60784|TOM1_HUMAN_462	K.AADRLPNLSSphosPSAEGPPGPPSGPAPR.K	0.9999	0.9999	0.994	0.994	1.38136	0.882829	-0.249266	12	11	Q1
sp|O60825|F262_HUMAN_466	R.RNSphosFTPLSSSNTIR.R	1	0.9989	0.998	0.997	-0.00998664	-0.174315	-0.0821641	10	19	CENTER
sp|O60825|F262_HUMAN_468	R.RNSFTphosPLSSSNTIR.R	0.9893	0.9967	0.946	0.975	0.303993	-0.188962	-0.246477	2	2	CENTER
sp|O60825|F262_HUMAN_483	R.NYSphosVGSRPLKPLSPLR.A	0.9935	0.9938	0.997	0.993	0.387161	0.185013	-0.101074	7	5	CENTER
sp|O60825|F262_HUMAN_493	R.NYSVGSRPLKPLSphosPLR.A	0.9997	0.9998	0.988	0.99	0.67947	-0.264513	-0.471991	5	5	CENTER
sp|O60828|PQBP1_HUMAN_247	K.TGADTTAAGPLFQQRPYPSphosPGAVLR.A	0.9998	0.9999	0.975	0.977	0.269354	0.762257	0.246452	4	4	CENTER
sp|O60828|PQBP1_HUMAN_94 95_C	K.LR(SS)phosNADAEEKLDR.S	0.9983	0.9987	1	1	-0.0367346	-0.960859	-0.462062	2	2	CENTER
sp|O60832|DKC1_HUMAN_21	R.KSphosLPEEDVAEIQHAEEFLIKPESK.V	1	1	0.998	0.998	-0.11534	0.330746	0.223043	8	10	CENTER
sp|O60832|DKC1_HUMAN_485	K.AGLESphosGAEPGDGDSDTTK.K	1	1	0.999	0.998	-0.171765	-0.695147	-0.261691	6	9	CENTER
sp|O60832|DKC1_HUMAN_494	K.AGLESGAEPGDGDSphosDTTKKK.K	0.9998	0.9999	0.996	0.993	-0.418267	-0.174315	0.121976	17	17	CENTER
sp|O60832|DKC1_HUMAN_496 497_C	K.AGLESGAEPGDGDSD(TT)phosKK.K	0.9997	0.9991	0.605	0.664	-0.459561	-0.14546	0.15705	2	2	CENTER
sp|O60832|DKC1_HUMAN_513	K.AKEVELVSphosE.-	0.9998	0.9999	1	1	-0.445488	-0.360728	0.0423801	6	3	CENTER
sp|O60841|IF2P_HUMAN_107	K.KQSphosFDDNDSEELEDKDSK.S	0.9998	0.9999	0.996	0.992	-0.104451	-0.872934	-0.384241	3	3	CENTER
sp|O60841|IF2P_HUMAN_107 113	K.KQSphosFDDNDSphosEELEDKDSK.S	1	0.9989	0.996	0.999	-0.040942	-0.546314	-0.252686	2	2	CENTER
sp|O60841|IF2P_HUMAN_113	K.KQSFDDNDSphosEELEDKDSK.S	0.9995	0.9998	0.999	0.998	-0.326844	-0.574853	-0.124005	22	25	CENTER
sp|O60841|IF2P_HUMAN_1168	K.IEPIPGESphosPKMFGR.H	1	1	1	1	0.311936	0.0666932	-0.122621	12	11	CENTER
sp|O60841|IF2P_HUMAN_134 135_C	K.VEM(YS)phosGSDDDDDFNKLPK.K	0.9489	0.9895	0.994	0.666	0.819157	-0.695147	-0.757152	2	3	Q4
sp|O60841|IF2P_HUMAN_164	K.SNKKWDGSphosEEDEDNSK.K	1	1	0.999	0.998	-0.205537	-0.518269	-0.156366	31	30	CENTER
sp|O60841|IF2P_HUMAN_214	K.NKPGPNIESphosGNEDDDASFK.L	1	1	0.999	0.999	0.0690849	-0.249083	-0.159084	64	65	CENTER
sp|O60841|IF2P_HUMAN_411	K.LLTKSphosQR.E	0.993	0.9966	0.902	0.949	-0.79365	-0.546561	0.123545	2	4	CENTER
sp|O60869|EDF1_HUMAN_53	K.WAAGQNKQHSphosITK.N	0.9948	0.9797	0.989	0.938	-0.0304507	-0.942268	-0.455908	3	2	CENTER
sp|O60885|BRD4_HUMAN_1051	R.HHKSphosDPYSTGHLR.E	0.9922	1	0.997	0.998	-0.620575	-0.117171	0.251702	7	7	CENTER
sp|O60885|BRD4_HUMAN_1064 1070 1083	R.EAPSphosPLMIHSphosPQMSQFQSLTHQSphosPPQQNVQPK.K	0.999	0.9991	0.996	0.995	-0.391549	1.57571	0.983628	8	10	NR
sp|O60885|BRD4_HUMAN_1064 1083	R.EAPSphosPLMIHSPQMSQFQSLTHQSphosPPQQNVQPK.K	0.9997	0.9998	0.994	0.995	-0.365318	1.37125	0.868286	9	10	Q2
sp|O60885|BRD4_HUMAN_1070 1083	R.EAPSPLMIHSphosPQMSQFQSLTHQSphosPPQQNVQPK.K	0.9998	0.9998	0.993	0.946	0.257502	0.95788	0.350189	12	11	CENTER
sp|O60885|BRD4_HUMAN_1074	R.EAPSPLMIHSPQMSphosQFQSLTHQSPPQQNVQPK.K	0.9774	0.9983	0.456	0.32	0.493671	0.630957	0.0686429	2	1	CENTER
sp|O60885|BRD4_HUMAN_1083	R.EAPSPLMIHSPQMSQFQSLTHQSphosPPQQNVQPK.K	1	0.9999	0.994	0.997	0.984924	0.638104	-0.17341	13	12	Q1
sp|O60885|BRD4_HUMAN_1117	K.IHSphosPIIR.S	1	1	1	1	-0.667881	0.138843	0.403362	19	19	CENTER
sp|O60885|BRD4_HUMAN_1126	R.SEPFSphosPSLRPEPPKHPESIK.A	0.9992	0.9992	0.995	0.995	0.402185	0.622593	0.110204	6	9	CENTER
sp|O60885|BRD4_HUMAN_294 295 296_C	R.KAD(TTT)phosPTTIDPIHEPPSLPPEPK.T	0.9998	0.9983	0.958	0.996	1.46598	4.10772	1.32087	5	1	Q1
sp|O60885|BRD4_HUMAN_469 470_C	K.MPDEPEEPVVAV(SS)phosPAVPPPTK.V	1	1	1	1	-0.0304507	1.90369	0.967069	17	17	NR
sp|O60885|BRD4_HUMAN_470	R.FAKMPDEPEEPVVAVSSphosPAVPPPTK.V	0.9997	1	0.967	0.984	0.557613	1.8933	0.667842	8	13	Q1
sp|O60885|BRD4_HUMAN_598 599_C	K.SKPPP(TY)phosESEEEDKCKPMSYEEKR.Q	0.9906	0.9937	0.984	0.996	-0.159734	0.396001	0.277867	16	19	CENTER
sp|O60885|BRD4_HUMAN_601	K.SKPPPTYESphosEEEDKCKPMSYEEK.R	0.9953	0.997	0.99	0.994	-0.188477	0.346076	0.267276	8	7	CENTER
sp|O60927|PP1RB_HUMAN_108 109_C	R.RATLGPTP(TT)phosPPQPPDPSQPPPGPMQH.-	0.9997	0.9989	0.985	0.996	6.04573	3.20211	-1.42181	2	2	Q1
sp|O60927|PP1RB_HUMAN_58	R.RSSphosKCCCIYEKPR.A	0.9943	0.9881	0.985	0.983	0.782781	-1.55574	-1.16926	9	3	Q4
sp|O60930|RNH1_HUMAN_74	K.SphosASPEVSEGHENQHGQESEAK.A	0.9965	0.9994	0.5	0.514	-0.0407927	-0.249818	-0.104513	1	2	CENTER
sp|O60930|RNH1_HUMAN_76	R.KSASphosPEVSEGHENQHGQESEAK.A	1	0.9999	0.997	0.996	0.00516441	-0.211234	-0.108199	10	8	CENTER
sp|O60934|NBN_HUMAN_278	R.LITEENEEEHNFFLAPGTCVVDTGITNSphosQTLIPDCQKK.W	0.9931	0.9944	0.61	0.92	-0.651939	0.0981923	0.375066	1	2	CENTER
sp|O60934|NBN_HUMAN_343	K.TTTPGPSLSphosQGVSVDEK.L	0.9989	0.9993	0.989	0.994	-0.205537	-0.048784	0.0783767	5	6	CENTER
sp|O60934|NBN_HUMAN_397	R.MLSphosQDAPTVK.E	1	1	0.998	0.997	-0.708546	0.309986	0.509266	4	6	CENTER
sp|O60934|NBN_HUMAN_432	R.IPNYQLSphosPTKLPSINK.S	0.9999	0.9999	0.997	0.996	-0.574771	0.509211	0.541991	13	11	CENTER
sp|O60934|NBN_HUMAN_485 486_C	R.IE(TS)phosCSLLEQTQPATPSLWK.N	0.9948	0.9707	0.514	0.461	-0.404846	-0.089426	0.15771	3	1	CENTER
sp|O60934|NBN_HUMAN_488	R.IETSCSphosLLEQTQPATPSLWK.N	0.9905	0.9951	0.928	0.943	-0.404846	-0.152638	0.126104	3	2	CENTER
sp|O60941|DTNB_HUMAN_394	R.VLDSphosPSRLDEEHR.L	0.9945	0.999	0.991	0.99	-0.459294	-0.256963	0.101166	7	12	CENTER
sp|O60941|DTNB_HUMAN_550 551 552_C	R.(STS)phosAGSTPTHCPQDSLSGVGGDVQEAFAQGTRR.N	0.9908	0.9968	0.999	1.191	-2.15973	0.696174	1.42795	3	7	Q2
sp|O75030|MITF_HUMAN_414	R.AHGLSLIPSTGLCSphosPDLVNR.L	0.9999	0.9973	0.961	0.997	-0.365318	-0.518269	-0.0764757	1	1	CENTER
sp|O75037|KI21B_HUMAN_1127 1128 1129_C	K.G(STS)phosHDDFKFK.S	0.9776	0.9653	1.001	0.999	0.454149	-0.945905	-0.700027	2	2	Q4
sp|O75037|KI21B_HUMAN_1149	K.AVSphosAECLGPPLDISTK.N	1	1	0.998	0.998	-1.7003	-2.44655	-0.373123	3	2	Q3
sp|O75037|KI21B_HUMAN_1197	R.TVSphosLPTR.G	0.9879	0.9937	0.996	0.996	0.409622	-0.233816	-0.321719	2	1	CENTER
sp|O75037|KI21B_HUMAN_1214 1215_C	R.ATE(TS)phosPLTR.R	0.996	0.9988	0.998	0.998	-0.00998664	-0.089426	-0.0397197	1	1	CENTER
sp|O75037|KI21B_HUMAN_1215	R.ATETSphosPLTR.R	0.9982	0.9994	0.983	0.945	0.116391	-0.0622045	-0.0892976	1	4	CENTER
sp|O75037|KI21B_HUMAN_1237 1240 1241_C	R.STDVGFTphosPP(SS)phosPPTRPR.N	0.9988	0.9994	1.302	1.302	0.393139	0.0292185	-0.18196	2	3	CENTER
sp|O75044|SRGP2_HUMAN_206	R.QTPRSphosPDSTANVR.L	0.9987	0.9981	0.983	0.99	1.05459	0.00149491	-0.526545	7	4	NR
sp|O75044|SRGP2_HUMAN_427	K.STVSphosETFMSKPSIAK.R	0.9977	0.9991	0.997	0.993	0.545326	-0.305611	-0.425469	4	2	CENTER
sp|O75044|SRGP2_HUMAN_724	R.GGSMEDYCDSPHGETTSVEDSTQDVTAEHHTSphosDDECEPIEAIAK.F	0.9946	0.9953	0.982	0.972	0.316	-0.075751	-0.195875	2	1	CENTER
sp|O75044|SRGP2_HUMAN_909	R.HSSphosLKNRLDSPQIR.K	0.9901	0.9824	0.982	0.978	-0.205537	-0.34424	-0.0693512	1	1	CENTER
sp|O75052|CAPON_HUMAN_266	K.VSHPQEPMLTASphosPR.M	0.9998	0.9999	0.996	0.991	-0.182454	-0.19636	-0.00695316	7	8	CENTER
sp|O75061|AUXI_HUMAN_565 566 567 568 570_C	R.RSA(TSTS)phosASphosPTLR.V	0.998	0.9984	1.108	1.15	6.12412	0.33588	-2.89412	1	1	NR
sp|O75061|AUXI_HUMAN_565 566 567 568_C	R.RSA(TSTS)phosASPTLR.V	0.9984	0.9987	1.502	1.434	3.10001	0.917428	-1.09129	1	1	Q1
sp|O75061|AUXI_HUMAN_570	R.SATSTSASphosPTLR.V	0.9999	0.9999	0.997	0.996	0.078671	-0.328758	-0.203715	3	6	CENTER
sp|O75064|DEN4B_HUMAN_1092	R.SphosPMDSLLHPR.E	1	1	0.991	0.997	0.363828	-0.188962	-0.276395	3	5	CENTER
sp|O75064|DEN4B_HUMAN_953	R.SLRDPASphosPPGR.L	1	1	0.998	0.998	0.274798	0.150525	-0.0621366	14	21	CENTER
sp|O75069|TMCC2_HUMAN_438	R.NKFGSphosADNIAHLK.D	1	1	1	1	-0.597673	-0.00925563	0.294209	20	15	CENTER
sp|O75096|LRP4_HUMAN_1887	R.RGSphosLPDTGWKHER.K	0.9901	0.9908	0.998	0.998	-0.126311	0.0666932	0.096502	3	1	CENTER
sp|O75113|N4BP1_HUMAN_242	K.AGTphosPVSELTK.Q	1	1	0.998	0.998	-0.418267	0.0727279	0.245497	13	10	CENTER
sp|O75113|N4BP1_HUMAN_288	R.RFSphosDSEER.H	1	0.9999	0.984	0.982	-0.126311	-0.594218	-0.233954	9	9	CENTER
sp|O75113|N4BP1_HUMAN_300	K.KQFSphosLENVQEGEILHDAK.T	1	1	1	1	0.462318	-1.48174	-0.972031	14	13	Q4
sp|O75113|N4BP1_HUMAN_398	R.FQEDREFSphosAGTVYPETNKTK.N	0.9727	0.9809	0.934	0.499	1.00014	-3.99632	-2.49823	1	1	Q4
sp|O75116|ROCK2_HUMAN_1361 1362_C	K.KPPAPDPFAR(SS)phosPR.T	0.9995	0.9997	1	1	0.0881938	0.65576	0.283783	10	9	CENTER
sp|O75116|ROCK2_HUMAN_1379	R.RPSphosRQLAPNKPS.-	1	1	0.993	0.991	0.682449	-0.249083	-0.465766	4	7	CENTER
sp|O75122|CLAP2_HUMAN_1012 1013_C	K.ASLLHSMPTH(SS)phosPR.S	1	0.9999	0.98	0.994	-1.35238	0.330746	0.841562	3	4	NR
sp|O75122|CLAP2_HUMAN_323 324 325 326 327_C	R.(SSSSS)phosQESLNRPFSSK.W	0.9957	0.9967	1.411	1.914	-0.0464524	-0.103232	-0.0283897	6	3	CENTER
sp|O75122|CLAP2_HUMAN_327	R.SSSSSphosQESLNRPFSSK.W	0.9887	0.9968	0.949	0.937	-0.126311	0.0165075	0.0714091	1	1	CENTER
sp|O75122|CLAP2_HUMAN_370	R.SRSphosDIDVNAAAGAK.A	0.9997	1	0.963	0.981	-0.159734	-0.633746	-0.237006	5	9	CENTER
sp|O75122|CLAP2_HUMAN_461	R.SphosGSPGRVLTTTALSTVSSGVQR.V	0.9997	0.9985	0.497	0.499	-0.230209	-0.781304	-0.275547	2	1	CENTER
sp|O75122|CLAP2_HUMAN_469 470 471_C	R.SGSPGRVL(TTT)phosALSTVSSGVQR.V	0.9818	0.9997	0.352	0.457	0.0690849	-0.737582	-0.403334	1	1	CENTER
sp|O75122|CLAP2_HUMAN_499 503 507	R.SphosQGCSphosREASphosPSRLSVAR.S	0.9898	0.9903	0.986	0.985	0.206588	-0.574853	-0.390721	2	1	CENTER
sp|O75122|CLAP2_HUMAN_503 507	R.SQGCSphosREASphosPSRLSVAR.S	0.9863	0.9884	0.673	0.989	-1.60514	-1.94569	-0.170273	1	1	Q3
sp|O75122|CLAP2_HUMAN_507	R.EASphosPSRLSVAR.S	0.9892	0.9973	0.996	0.996	0.162194	-0.327938	-0.245066	3	9	CENTER
sp|O75122|CLAP2_HUMAN_583 584 585_C	R.L(SSS)phosVSAMR.V	0.9917	0.9937	0.997	0.997	-0.126311	-0.555869	-0.214779	1	2	CENTER
sp|O75122|CLAP2_HUMAN_594	R.VLNTphosGSDVEEAVADALKKPAR.R	0.9856	0.9916	0.722	0.5	-0.228996	-0.481743	-0.126373	5	3	CENTER
sp|O75122|CLAP2_HUMAN_596	R.VLNTGSphosDVEEAVADALKKPAR.R	0.9994	0.9985	0.994	0.989	-0.121076	-0.481743	-0.180334	4	9	CENTER
sp|O75122|CLAP2_HUMAN_955	R.GVTEAIQNFSFRSphosQEDMNEPLKR.D	0.9894	0.9902	0.976	0.939	-0.289369	-1.44612	-0.578375	1	1	NR
sp|O75128|COBL_HUMAN_260	R.SNSphosKGCLTTPNSPSMHSR.S	0.9941	0.9788	0.991	0.967	1.85534	0.283791	-0.785775	2	1	NR
sp|O75128|COBL_HUMAN_815	R.LQADPKPISphosPQQK.S	1	1	1	1	-0.445488	0.540563	0.493026	4	4	CENTER
sp|O75128|COBL_HUMAN_962	R.KLSphosTQDRPAAIHR.S	0.9926	0.9918	0.929	0.931	0.996947	-0.499891	-0.748419	2	1	Q4
sp|O75131|CPNE3_HUMAN_14	K.VALNVSphosCANLLDKDIGSK.S	1	1	0.999	0.999	1.02955	-0.505577	-0.767563	4	4	Q4
sp|O75131|CPNE3_HUMAN_242 243_C	K.LKEASR(SS)phosPVEFECINEK.K	0.9998	0.9999	0.944	0.984	-0.411182	-0.781304	-0.185061	4	9	CENTER
sp|O75131|CPNE3_HUMAN_243	K.LKEASRSSphosPVEFECINEK.K	0.9998	1	0.984	0.985	-0.517033	-0.574853	-0.0289101	6	7	CENTER
sp|O75132|ZBED4_HUMAN_1053	R.CDAGSphosPSKDSAAEENLWSLVAK.V	0.9998	0.9995	0.978	0.926	-0.0724269	-0.117171	-0.022372	4	3	CENTER
sp|O75132|ZBED4_HUMAN_623 624_C	K.TEVSETARP(SS)phosPDTRVPR.G	0.9977	0.9986	0.998	0.998	0.0300908	0.0150938	-0.00749851	5	2	CENTER
sp|O75132|ZBED4_HUMAN_624	K.TEVSETARPSSphosPDTR.V	0.9983	0.9963	0.929	0.96	-2.98981	-1.971	0.509403	1	2	Q3
sp|O75140|DEPD5_HUMAN_1530	R.RNSphosTSSTNQNMFCEER.V	0.9928	0.9995	0.981	0.991	1.93302	-0.823671	-1.37835	1	4	Q4
sp|O75140|DEPD5_HUMAN_1530 1531 1532 1533 1534_C	R.RN(STSST)phosNQNMFCEER.V	0.9991	0.9988	1	1.001	-2.07227	0.537003	1.30464	3	2	Q2
sp|O75140|DEPD5_HUMAN_579	R.FHVGSphosAESMLHVRPGGYTPQR.A	0.9916	0.9942	0.999	0.997	-1.50159	-0.289028	0.606283	2	2	NR
sp|O75143|ATG13_HUMAN_355	R.LATCTPSDRTHCAATPSSSEDTETVSNSphosSEGR.A	0.9986	0.9986	0.995	0.982	3.28735	-2.43125	-2.8593	3	4	Q4
sp|O75145|LIPA3_HUMAN_17	R.RGSphosALGPDEAGGELER.L	1	1	1	1	0.516012	-0.352484	-0.434248	8	14	CENTER
sp|O75145|LIPA3_HUMAN_683	R.LAPPSphosPAR.E	0.9933	0.9991	1	1	0.568187	-0.188962	-0.378574	3	1	CENTER
sp|O75145|LIPA3_HUMAN_714	R.GEGPAIPGDTphosPPPTPR.S	0.9988	0.9993	0.997	0.995	0.946381	6.48018	2.7669	2	2	NR
sp|O75151|PHF2_HUMAN_1056	R.RPSphosASSPNNNTAAK.G	0.999	0.9874	0.996	0.982	-0.914935	-1.58845	-0.336755	2	2	Q3
sp|O75151|PHF2_HUMAN_474	K.AVRPEVNTVASSDEVCDGDREKEEPPSphosPIEATPPQSLLEK.V	0.9986	0.9989	0.997	0.996	0.905712	0.444225	-0.230744	2	2	Q1
sp|O75151|PHF2_HUMAN_539	R.ESASphosPTIPNLDLLEAHTK.E	0.9996	1	0.996	0.994	-0.00998664	0.0479559	0.0289713	25	24	CENTER
sp|O75151|PHF2_HUMAN_541	K.SRESASPTphosIPNLDLLEAHTK.E	0.9984	0.9977	0.936	0.963	0.0300908	-0.0159019	-0.0229963	3	2	CENTER
sp|O75151|PHF2_HUMAN_705	R.DLSphosFLLDKK.A	0.9997	1	1	1	-0.365318	-0.296225	0.0345463	5	4	CENTER
sp|O75151|PHF2_HUMAN_899	R.KGSphosDDAPYSPTAR.V	1	1	0.999	0.998	0.0541845	-0.188962	-0.121573	4	5	CENTER
sp|O75151|PHF2_HUMAN_929	R.VASphosIETGLAAAAAK.L	1	0.9985	0.997	0.996	0.144047	-0.792488	-0.468267	3	2	CENTER
sp|O75152|ZC11A_HUMAN_108	K.TVLPTVPESphosPEEEVKASQLSVQQNK.L	1	0.9999	0.999	0.999	0.0201753	0.240723	0.110274	15	15	CENTER
sp|O75152|ZC11A_HUMAN_132	K.LSVQSNPSphosPQLR.S	0.9998	1	0.998	0.996	-0.589878	-0.921028	-0.165575	4	7	Q3
sp|O75152|ZC11A_HUMAN_290	R.KFSphosAGGDSDPPLKR.S	0.9989	0.9993	0.997	0.998	0.617711	-0.837933	-0.727822	14	12	Q4
sp|O75152|ZC11A_HUMAN_321	K.KVEAPETNIDKTphosPK.K	0.9996	0.9999	0.996	0.998	0.174487	1.07359	0.449551	2	2	NR
sp|O75152|ZC11A_HUMAN_491 492 493 494 495_C	R.VQQSSE(SSTSS)phosPSQHEATPGAR.R	0.9991	0.9996	0.994	0.998	-0.352379	-0.0223118	0.165034	1	1	CENTER
sp|O75152|ZC11A_HUMAN_495	R.VQQSSESSTSSphosPSQHEATPGAR.R	0.9989	0.9998	0.985	0.96	-0.327066	-0.0223118	0.152377	2	1	CENTER
sp|O75152|ZC11A_HUMAN_758 759_C	R.RL(SS)phosASTGKPPLSVEDDFEK.L	0.9975	0.996	1	0.5	-0.445488	-0.446119	-0.000315623	3	1	CENTER
sp|O75153|CLU_HUMAN_664	K.SEDPPGQEAGSphosEEEGSSASGLAK.V	0.9995	0.9998	0.998	0.998	0.629806	0.179221	-0.225293	10	10	CENTER
sp|O75154|RFIP3_HUMAN_102	R.GQLASphosPDAPGPGPR.S	1	1	1	1	0.735084	0.545057	-0.0950137	3	3	CENTER
sp|O75157|T22D2_HUMAN_550 551 552_C	R.(SSS)phosIIQHVGLPLAPGTHSAPTSLPQSDLSQFQTQTQPLVGQVDDTR.R	0.9945	0.9954	0.996	0.995	1.82611	0.0885948	-0.868757	3	2	NR
sp|O75161|NPHP4_HUMAN_142	R.IFSNQPDSphosPISASQDKR.L	0.9994	0.9998	0.96	0.994	0.107053	-0.360728	-0.23389	1	3	CENTER
sp|O75164|KDM4A_HUMAN_523	K.SSSSLGSGSSRDSISSphosDSETSEPLSCR.A	0.9943	0.9984	0.987	0.994	0.0200381	-0.189262	-0.10465	2	2	CENTER
sp|O75167|PHAR2_HUMAN_237	K.ASASphosPSTSSTSSRPK.A	0.9998	0.9995	0.997	0.994	-0.620575	0.150525	0.38555	3	1	CENTER
sp|O75167|PHAR2_HUMAN_560	R.KLSphosLRPTVAELQAR.R	0.9994	0.9989	0.997	0.998	0.10217	-0.695147	-0.398658	2	1	CENTER
sp|O75170|PP6R2_HUMAN_289	R.VGTEGLVDSphosFSQGLER.S	0.9976	0.9995	0.997	0.994	0.206482	-1.18896	-0.697722	8	7	NR
sp|O75170|PP6R2_HUMAN_771	R.CSSphosPVDTECSHAEGSR.S	0.9999	0.9999	0.997	0.997	0.134887	-0.382202	-0.258544	5	6	CENTER
sp|O75179|ANR17_HUMAN_12	K.ATVPVAAATphosAAEGEGSPPAVAAVAGPPAAAEVGGGVGGSSR.A	0.9765	0.9842	0.424	0.677	-0.352379	0.213126	0.282752	1	2	CENTER
sp|O75179|ANR17_HUMAN_1696	K.SGPSphosPLSSPNGK.L	0.9588	0.9932	0.983	0.984	-4.57477	-5.80367	-0.61445	1	1	Q3
sp|O75179|ANR17_HUMAN_1696 1699 1700_C	K.SGPSphosPL(SS)phosPNGKLTVASPK.R	0.9808	0.9993	1.302	1.3	-0.841195	-0.249083	0.296056	2	3	CENTER
sp|O75179|ANR17_HUMAN_1709	K.LTVASphosPK.R	1	0.9999	0.997	0.998	-0.733469	-0.211234	0.261118	9	6	CENTER
sp|O75179|ANR17_HUMAN_19	K.ATVPVAAATAAEGEGSphosPPAVAAVAGPPAAAEVGGGVGGSSR.A	0.9996	0.9993	0.888	0.982	1.40251	0.31527	-0.54362	3	3	NR
sp|O75179|ANR17_HUMAN_2047	K.EHYPVSSPSSPSphosPPAQPGGVSR.N	0.9976	0.9988	0.959	0.983	0.171183	0.150525	-0.0103292	1	1	CENTER
sp|O75182|SIN3B_HUMAN_1001 1002 1003_C	R.YVEQYVGTEGA(SSS)phosPTEGFLLKPVFLQR.N	1	0.9999	0.999	0.998	-0.391549	0.0292185	0.210384	5	1	CENTER
sp|O75182|SIN3B_HUMAN_1003	R.YVEQYVGTEGASSSphosPTEGFLLKPVFLQR.N	0.9998	0.9999	0.982	0.977	-0.445554	-0.156648	0.144453	8	6	CENTER
sp|O75182|SIN3B_HUMAN_29	R.SphosGSAGHEKLPVHVEDALTYLDQVK.L	1	1	0.967	0.899	0.107022	-0.235096	-0.171059	4	4	CENTER
sp|O75182|SIN3B_HUMAN_724 725_C	R.DSPQGQ(TT)phosDPSERK.K	0.9037	0.9313	0.992	0.912	2.62817	6.48018	1.92601	1	2	Q1
sp|O75182|SIN3B_HUMAN_739 740_C	R.KKPAPGPH(SS)phosPPEEK.G	0.9998	0.9999	1	1	0.608451	0.85454	0.123045	7	9	Q1
sp|O75190|DNJB6_HUMAN_277	R.HAPHCLSphosEEEGEQDRPR.A	1	1	1	1	0.125402	-0.279939	-0.20267	10	8	CENTER
sp|O75335|LIPA4_HUMAN_700	K.CETSphosPPSSPR.T	0.9993	0.9996	0.994	0.993	1.42505	-0.117171	-0.771112	10	7	NR
sp|O75351|VPS4B_HUMAN_102	K.EGQPSPADEKGNDSphosDGEGESDDPEKK.K	0.9914	0.9985	0.997	0.996	0.781588	-0.0223118	-0.40195	2	1	CENTER
sp|O75362|ZN217_HUMAN_407	R.AGAESphosPTMSVDGR.Q	0.9997	0.9998	0.996	0.996	-0.559898	0.229752	0.394825	4	5	CENTER
sp|O75362|ZN217_HUMAN_648	R.TKADVTphosPPPDGSTTHNLEVSPK.E	0.9994	0.9999	0.994	0.994	-0.459561	-0.0825885	0.188486	4	8	CENTER
sp|O75362|ZN217_HUMAN_662	R.TKADVTPPPDGSTTHNLEVSphosPKEK.Q	0.9978	0.9983	0.946	0.986	-0.0304507	0.103219	0.0668349	1	1	CENTER
sp|O75362|ZN217_HUMAN_795	K.GKQSphosPPGPGKAPLTSGIDSSTLAPSNLK.S	1	1	0.999	0.994	0.206562	0.490686	0.142062	6	4	CENTER
sp|O75367|H2AY_HUMAN_129	K.GKLEAIITphosPPPAK.K	1	1	1	1	-0.0882814	0.0418186	0.06505	36	29	CENTER
sp|O75369|FLNB_HUMAN_1505	K.YADEEIPRSphosPFKVK.V	1	1	0.999	0.999	-0.487308	0.185013	0.336161	17	17	CENTER
sp|O75369|FLNB_HUMAN_1609	R.IRATphosQTGDASK.C	0.975	0.9748	0.995	0.993	-0.545099	-0.633746	-0.0443237	2	1	CENTER
sp|O75369|FLNB_HUMAN_2083	K.FADEHVPGSphosPFTVK.L	0.9992	0.9993	0.985	0.988	-1.21727	1.88369	1.55048	2	2	Q2
sp|O75369|FLNB_HUMAN_2107	R.APSphosVATVGSICDLNLK.L	0.9964	0.9996	0.993	0.996	0.291477	-0.353615	-0.322546	9	14	CENTER
sp|O75369|FLNB_HUMAN_2465	K.YGGPNHIVGSphosPFKAK.V	1	1	0.998	0.972	-0.235227	-0.127098	0.0540643	6	2	CENTER
sp|O75369|FLNB_HUMAN_2478	R.LVSphosPGSANETSSILVESVTR.S	0.9999	1	0.996	0.999	0.717553	0.266983	-0.225285	4	12	CENTER
sp|O75369|FLNB_HUMAN_2553 2554_C	K.AGSNMLLIGVHGP(TT)phosPCEEVSMK.H	0.9984	0.9965	0.998	0.998	0.394345	-4.26839	-2.33137	6	2	NR
sp|O75369|FLNB_HUMAN_2554	K.AGSNMLLIGVHGPTTphosPCEEVSMK.H	0.9999	1	0.974	0.957	1.01519	-0.446119	-0.730656	1	1	Q4
sp|O75369|FLNB_HUMAN_983	K.LDVTILSphosPSR.K	0.9999	0.9999	0.996	0.994	-1.09364	0.356165	0.724905	7	8	Q2
sp|O75376|NCOR1_HUMAN_1472	K.AQLSphosPGIYDDTSAR.R	1	0.9991	0.998	0.998	-0.487308	0.467179	0.477244	3	2	CENTER
sp|O75376|NCOR1_HUMAN_2184	R.NDARSphosPGSISYLPSFFTK.L	0.9994	0.9998	0.997	0.997	-0.398198	0.115192	0.256695	2	3	CENTER
sp|O75376|NCOR1_HUMAN_224	K.QQQLEEEAAKPPEPEKPVSphosPPPVEQK.H	1	1	1	1	0.614813	0.294361	-0.160226	14	13	CENTER
sp|O75376|NCOR1_HUMAN_70	R.RRPSphosLLSEFHPGSDRPQER.R	1	1	0.998	0.999	1.14346	-0.455949	-0.799705	2	2	Q4
sp|O75381|PEX14_HUMAN_232	R.QFPPSphosPSAPK.L	0.9978	0.9872	0.992	0.524	-0.752843	1.23525	0.994045	2	1	Q2
sp|O75382|TRIM3_HUMAN_427	R.ALRPGDLPPSphosPDDVKR.R	1	0.9996	1	1	0.388377	0.304853	-0.0417619	2	1	CENTER
sp|O75382|TRIM3_HUMAN_437	R.VKSphosPGGPGSHVR.Q	1	1	0.999	0.999	0.162194	-0.181787	-0.171991	8	8	CENTER
sp|O75382|TRIM3_HUMAN_7	K.REDSphosPGPEVQPMDK.Q	1	1	1	1	0.0399386	0.0165075	-0.0117156	3	5	CENTER
sp|O75385|ULK1_HUMAN_450	R.NLQSphosPTQFQTPR.S	0.9997	0.9999	0.998	0.996	-1.37837	0.903688	1.14103	5	5	Q2
sp|O75385|ULK1_HUMAN_467 468 469_C	R.SG(STS)phosPLGFAR.A	0.9906	0.9992	0.998	0.999	1.07867	-0.872934	-0.975803	1	2	Q4
sp|O75385|ULK1_HUMAN_479	R.ASPSphosPPAHAEHGGVLAR.K	0.9969	0.9933	0.889	0.991	-0.222291	-1.0653	-0.421504	2	2	NR
sp|O75385|ULK1_HUMAN_556	R.LHSphosAPNLSDLHVVRPK.L	0.9938	0.9999	0.999	0.999	-0.346081	0.150525	0.248303	8	13	CENTER
sp|O75385|ULK1_HUMAN_623	R.NPLPPILGSphosPTK.A	0.9994	0.9994	0.991	0.981	0.394855	0.185013	-0.104921	9	7	CENTER
sp|O75386|TULP3_HUMAN_9	R.CRLSphosPSGDSVFHEEMMK.M	1	0.9999	0.913	0.949	-0.271106	-0.127098	0.072004	2	2	CENTER
sp|O75396|SC22B_HUMAN_137	R.RNLGSphosINTELQDVQR.L	0.9989	0.9991	0.998	0.997	1.34209	-1.80367	-1.57288	14	21	Q4
sp|O75398|DEAF1_HUMAN_211	R.NISphosGTLYK.N	0.9923	0.9949	0.987	0.956	-0.278958	-0.613847	-0.167444	4	4	CENTER
sp|O75398|DEAF1_HUMAN_432	K.IVLTSLPALAVPPPTphosPTK.A	0.9999	0.9999	0.977	0.985	0.43622	0.448986	0.00638311	24	20	CENTER
sp|O75400|PR40A_HUMAN_151	K.SMWTEHKSphosPDGR.T	0.9993	0.9996	0.988	0.995	-0.358848	-0.103232	0.127808	6	7	CENTER
sp|O75400|PR40A_HUMAN_34	R.RLSphosGSSLCSGSWVSADGFLR.R	0.9994	0.9998	0.997	0.995	0.591154	-1.29596	-0.943559	12	10	Q4
sp|O75400|PR40A_HUMAN_36 37_C	R.RLSG(SS)phosLCSGSWVSADGFLR.R	0.9876	0.9938	0.575	0.666	0.491318	-1.1803	-0.83581	1	2	Q4
sp|O75400|PR40A_HUMAN_885 888	R.HKSDSphosPESphosDAEREK.D	0.9993	0.9997	0.994	0.994	-0.326844	-0.131246	0.0977988	5	5	CENTER
sp|O75400|PR40A_HUMAN_888	K.SDSPESphosDAEREK.D	0.9992	1	0.999	0.998	-1.15973	-0.446119	0.356807	5	7	Q3
sp|O75410|TACC1_HUMAN_153	K.ISIVRPFSphosIETK.D	0.9979	0.9967	0.984	0.992	0.120671	1.55729	0.718307	4	4	NR
sp|O75410|TACC1_HUMAN_248	K.AIGGEFSphosDTNAAVEGTPLPK.A	0.9974	0.9924	0.991	0.99	1.64117	0.138843	-0.751162	3	1	NR
sp|O75410|TACC1_HUMAN_275 276_C	K.ASYHFSPEELDEN(TS)phosPLLGDAR.F	0.9989	0.9998	0.997	0.999	-0.326844	0.527245	0.427045	1	1	CENTER
sp|O75410|TACC1_HUMAN_276	K.ASYHFSPEELDENTSphosPLLGDAR.F	1	1	0.992	0.992	-0.217219	0.527245	0.372232	4	7	CENTER
sp|O75410|TACC1_HUMAN_504	R.DGHATphosDEEKLASTSCGQK.S	0.9989	1	0.999	0.999	-0.67181	-0.921028	-0.124609	6	7	Q3
sp|O75417|DPOLQ_HUMAN_2267	K.MPTLVGESphosPPSQAVGK.G	0.999	0.989	0.653	0.973	0.0399386	0.304853	0.132457	1	1	CENTER
sp|O75420|GGYF1_HUMAN_237	R.SphosAGWREHGER.R	0.9999	0.9997	1	1	-0.500957	-0.555744	-0.0273936	2	1	CENTER
sp|O75420|GGYF1_HUMAN_24	R.ALSGGGSVASphosPPPSPAMPK.Y	0.9992	1	0.998	0.997	0.183653	1.51859	0.667471	6	8	NR
sp|O75420|GGYF1_HUMAN_638	R.SLSphosVPDSGR.L	0.9656	0.9988	0.994	0.996	-3.98981	-2.15407	0.917871	2	4	Q3
sp|O75420|GGYF1_HUMAN_755 756_C	K.LLQQQQAVPVPPAP(SS)phosPPPLWAGLAK.Q	0.9999	0.9995	1	1	1.34409	0.984231	-0.17993	3	1	Q1
sp|O75420|GGYF1_HUMAN_756	K.LLQQQQAVPVPPAPSSphosPPPLWAGLAK.Q	0.9998	0.9999	0.969	0.929	1.4493	0.923848	-0.262727	2	2	Q1
sp|O75420|GGYF1_HUMAN_862 863_C	K.NSR(SS)phosPSLSDSYSHLSGRPIR.K	0.9984	0.9976	0.994	0.998	0.0971609	-0.716209	-0.406685	4	3	CENTER
sp|O75427|LRCH4_HUMAN_313	K.RWSphosGNESTDEFSELSFR.L	0.9994	0.9996	0.997	0.998	-0.487308	0.031546	0.259427	1	2	CENTER
sp|O75427|LRCH4_HUMAN_432	R.KDSphosLLKPGLR.A	1	1	1	1	0.663208	-0.674388	-0.668798	6	5	CENTER
sp|O75427|LRCH4_HUMAN_513	R.SSSphosQSGSGPSSPDSVLRPR.R	0.9798	0.9902	0.99	0.992	-0.989809	-0.360728	0.31454	1	3	Q3
sp|O75427|LRCH4_HUMAN_520 521_C	R.SSSQSGSGP(SS)phosPDSVLRPR.R	0.9996	0.9998	0.998	0.996	0.0446301	0.132954	0.0441621	6	6	CENTER
sp|O75427|LRCH4_HUMAN_521	R.SSSQSGSGPSSphosPDSVLRPR.R	0.9997	0.9999	0.994	0.983	0.162194	0.212868	0.0253368	3	4	CENTER
sp|O75436|VP26A_HUMAN_315	R.TNFHQRFESphosPESQASAEQPEM.-	0.9997	0.9998	0.985	0.992	0.12904	0.127066	-0.000986909	8	6	CENTER
sp|O75448|MED24_HUMAN_862	R.LLSphosSNEDDANILSSPTDR.S	0.9996	0.9997	0.995	0.995	0.152892	-0.759277	-0.456085	6	7	CENTER
sp|O75448|MED24_HUMAN_862 863_C	R.LL(SS)phosNEDDANILSSPTDR.S	0.9997	1	0.998	0.996	0.179676	-0.59435	-0.387013	2	2	CENTER
sp|O75448|MED24_HUMAN_872 873_C	R.LLSSNEDDANIL(SS)phosPTDR.S	1	1	0.998	0.997	-0.802182	0.53138	0.666781	3	6	CENTER
sp|O75448|MED24_HUMAN_873	R.LLSSNEDDANILSSphosPTDR.S	1	1	0.985	0.987	-0.767416	0.584185	0.675801	10	6	CENTER
sp|O75449|KTNA1_HUMAN_109	R.RPSphosPGPR.K	0.9997	0.999	1	1	0.333721	0.0165075	-0.158607	2	3	CENTER
sp|O75449|KTNA1_HUMAN_80 81_C	K.TLESFKLD(ST)phosPLK.A	0.9947	0.9987	1	1	2.62326	-0.28011	-1.45169	1	4	NR
sp|O75475|PSIP1_HUMAN_105 106_C	K.QSNA(SS)phosDVEVEEK.E	0.9988	0.9954	1	0.999	-0.815609	-0.411354	0.202127	4	4	CENTER
sp|O75475|PSIP1_HUMAN_106	K.QSNASSphosDVEVEEK.E	0.9988	0.9995	0.988	0.981	-0.193949	-0.14546	0.0242447	7	7	CENTER
sp|O75475|PSIP1_HUMAN_122	K.ETSVSKEDTphosDHEEKASNEDVTK.A	0.9996	0.9996	0.997	0.993	-0.494836	-0.28011	0.107363	4	5	CENTER
sp|O75475|PSIP1_HUMAN_140 141_C	K.AVDI(TT)phosPK.A	0.9996	0.9996	1	1	-0.104451	-0.446549	-0.171049	9	8	CENTER
sp|O75475|PSIP1_HUMAN_141	K.AVDITTphosPK.A	0.9965	0.9988	0.905	0.977	0.0300908	-0.288166	-0.159128	1	2	CENTER
sp|O75475|PSIP1_HUMAN_206	K.MVKQPCPSphosESDIITEEDKSK.K	0.9995	0.9994	0.991	0.991	-0.365318	0.0165075	0.190913	4	3	CENTER
sp|O75475|PSIP1_HUMAN_273	K.TGVTSTSphosDSEEEGDDQEGEKKR.K	0.9984	0.9995	0.992	0.984	-0.837806	-0.360728	0.238539	2	1	CENTER
sp|O75477|ERLN1_HUMAN_325 326_C	R.E(SS)phosLPSK.E	0.9907	0.9936	1	0.998	-0.00998664	-0.188962	-0.0894875	19	12	CENTER
sp|O75486|SUPT3_HUMAN_301	R.IGPLSphosPFTNAYRR.N	0.986	0.9995	0.991	0.995	-1.60514	-1.37741	0.113869	1	1	Q3
sp|O75494|SRS10_HUMAN_105 106 107 108_C	R.NV(YSSS)phosR.Y	0.9872	0.9912	1	1	-0.784694	-0.803671	-0.00948858	9	14	Q3
sp|O75494|SRS10_HUMAN_131	R.SphosRSFDYNYRR.S	0.986	0.9819	0.995	0.995	-0.0512093	-0.131246	-0.0400184	5	3	CENTER
sp|O75494|SRS10_HUMAN_131 133	R.SphosRSphosFDYNYRR.S	0.9999	0.9998	0.997	0.996	-0.692335	-0.411354	0.140491	4	9	CENTER
sp|O75494|SRS10_HUMAN_133	R.SRSphosFDYNYRR.S	0.9998	0.9998	0.997	0.983	-0.487378	-0.117171	0.185103	18	16	CENTER
sp|O75494|SRS10_HUMAN_136	R.SFDYphosNYRR.S	0.9504	0.9626	0.607	0.284	-0.545024	0.0789716	0.311998	1	1	CENTER
sp|O75494|SRS10_HUMAN_156 158	R.SphosRSphosHSDNDRFK.H	0.9955	0.9886	0.985	0.986	-0.652026	-0.218709	0.216659	6	9	CENTER
sp|O75494|SRS10_HUMAN_158	R.SphosHSDNDRFK.H	0.9234	0.9907	0.822	0.678	-0.365318	-0.0223118	0.171503	1	5	CENTER
sp|O75494|SRS10_HUMAN_160	R.SHSphosDNDRFK.H	0.9843	0.9938	0.988	0.73	-0.358848	-0.0354872	0.161681	6	3	CENTER
sp|O75494|SRS10_HUMAN_23	R.NVADDTRSphosEDLR.R	0.973	0.9696	0.764	0.773	-0.418267	-0.188962	0.114653	2	1	CENTER
sp|O75494|SRS10_HUMAN_256	R.SWTSphosPKSSGH.-	0.9899	0.9993	0.993	0.985	-0.431813	-0.138353	0.14673	4	4	CENTER
sp|O75494|SRS10_HUMAN_256 259	R.SWTSphosPKSphosSGH.-	0.9966	0.9981	0.964	0.963	-0.391549	-0.45497	-0.0317105	1	2	CENTER
sp|O75494|SRS10_HUMAN_92	R.QIEIQFAQGDRKTphosPNQMK.A	1	1	1	1	-0.513861	0.712007	0.612934	4	2	CENTER
sp|O75526|RMXL2_HUMAN_351	R.GLSphosLSMER.G	0.9816	0.9865	0.5	0.85	-6.15973	-5.80367	0.178031	21	21	Q3
sp|O75528|TADA3_HUMAN_296 297 298_C	K.ESGADGA(STS)phosPR.N	0.9997	0.9998	1	0.999	-0.289369	-0.0354872	0.126941	1	1	CENTER
sp|O75528|TADA3_HUMAN_298	K.ESGADGASTSphosPR.N	0.9999	0.9997	0.978	0.965	-0.159734	-0.0159019	0.0719159	3	2	CENTER
sp|O75533|SF3B1_HUMAN_129	R.TMIISphosPERLDPFADGGKTPDPK.M	1	1	0.998	0.998	0.000137575	0.622593	0.311228	24	29	CENTER
sp|O75533|SF3B1_HUMAN_129 142	R.TMIISphosPERLDPFADGGKTphosPDPK.M	0.9999	0.9999	0.998	0.998	6.12412	5.61603	-0.254046	3	2	Q1
sp|O75533|SF3B1_HUMAN_194	K.VVNGAAASQPPSphosKR.K	0.9995	0.9996	0.996	0.996	3.42711	3.62678	0.0998375	3	3	Q1
sp|O75533|SF3B1_HUMAN_207	R.RWDQTADQTphosPGATPK.K	0.9999	0.9999	0.997	0.997	-0.767416	-0.410128	0.178644	7	8	CENTER
sp|O75533|SF3B1_HUMAN_207 211	K.RRWDQTADQTphosPGATphosPK.K	1	0.9999	0.999	0.998	-0.69492	0.647445	0.671183	6	4	CENTER
sp|O75533|SF3B1_HUMAN_211	R.WDQTADQTPGATphosPK.K	0.9999	1	0.999	0.999	-0.552422	0.758571	0.655497	16	20	CENTER
sp|O75533|SF3B1_HUMAN_223	K.KLSSWDQAETphosPGHTPSLR.W	0.9999	1	0.998	0.999	-0.431813	0.320366	0.37609	21	16	CENTER
sp|O75533|SF3B1_HUMAN_223 227	K.KLSSWDQAETphosPGHTphosPSLR.W	0.9999	1	0.997	0.995	-0.205537	0.647328	0.426433	17	22	CENTER
sp|O75533|SF3B1_HUMAN_227	K.KLSSWDQAETPGHTphosPSLR.W	1	1	0.992	0.994	-0.559821	0.562651	0.561236	7	10	CENTER
sp|O75533|SF3B1_HUMAN_235	R.WDETphosPGRAK.G	0.9999	1	1	1	-0.480271	0.3562	0.418235	8	11	CENTER
sp|O75533|SF3B1_HUMAN_242 248	R.AKGSphosETPGATphosPGSK.L	0.9582	0.9018	0.68	0.679	0.581733	0.31527	-0.133232	1	1	CENTER
sp|O75533|SF3B1_HUMAN_244	R.AKGSETphosPGATPGSK.L	0.9996	0.9997	0.997	0.997	0.561301	1.70015	0.569427	8	5	Q1
sp|O75533|SF3B1_HUMAN_244 248	K.GSETphosPGATphosPGSK.L	0.9986	0.9993	0.996	0.992	-0.240871	0.207512	0.224191	5	4	CENTER
sp|O75533|SF3B1_HUMAN_248	K.GSETPGATphosPGSK.L	0.9998	0.9998	0.996	0.99	-0.0829182	0.509211	0.296065	6	9	CENTER
sp|O75533|SF3B1_HUMAN_257 259	K.IWDPTphosPSphosHTPAGAATPGRGDTPGHATPGHGGATSSAR.K	0.998	0.9982	0.837	0.683	0.747157	1.86166	0.557254	1	1	Q1
sp|O75533|SF3B1_HUMAN_257 261	K.IWDPTphosPSHTphosPAGAATPGRGDTPGHATPGHGGATSSAR.K	0.998	0.9986	0.974	0.948	0.568187	1.72115	0.57648	1	2	Q1
sp|O75533|SF3B1_HUMAN_257 267 273	K.IWDPTphosPSHTPAGAATphosPGRGDTphosPGHATPGHGGATSSAR.K	0.9967	0.9976	0.606	0.796	-1.57477	-1.29806	0.138357	1	2	Q3
sp|O75533|SF3B1_HUMAN_261 267 273	K.IWDPTPSHTphosPAGAATphosPGRGDTphosPGHATPGHGGATSSAR.K	0.9978	0.9987	0.866	0.849	-0.53281	-0.481743	0.0255333	2	1	CENTER
sp|O75533|SF3B1_HUMAN_267	K.IWDPTPSHTPAGAATphosPGRGDTPGHATPGHGGATSSAR.K	0.9986	0.9988	0.992	0.99	0.729009	0.499849	-0.11458	7	4	CENTER
sp|O75533|SF3B1_HUMAN_267 273	K.IWDPTPSHTPAGAATphosPGRGDTphosPGHATPGHGGATSSAR.K	0.9986	0.9989	0.955	0.914	0.704399	1.396	0.345801	4	3	Q1
sp|O75533|SF3B1_HUMAN_273 278	K.IWDPTPSHTPAGAATPGRGDTphosPGHATphosPGHGGATSSAR.K	0.9977	0.9988	0.916	0.857	0.766433	0.930641	0.0821035	2	2	Q1
sp|O75533|SF3B1_HUMAN_296 299	R.WDETphosPKTphosERDTPGHGSGWAETPR.T	0.9972	0.9969	0.687	0.687	-0.147034	0.00316569	0.0750999	2	2	CENTER
sp|O75533|SF3B1_HUMAN_313	R.DTPGHGSGWAETphosPR.T	0.9995	0.9995	0.994	0.997	-0.388339	0.733796	0.561068	4	8	CENTER
sp|O75533|SF3B1_HUMAN_326	R.GGDSIGETphosPTPGASKR.K	0.9997	0.9999	0.998	0.998	-0.115381	0.684118	0.39975	6	10	CENTER
sp|O75533|SF3B1_HUMAN_326 328	R.TDRGGDSIGETphosPTphosPGASKR.K	0.999	0.9993	0.998	0.998	0.127622	0.167311	0.0198443	4	10	CENTER
sp|O75533|SF3B1_HUMAN_328	R.GGDSIGETPTphosPGASK.R	0.9993	0.9997	0.992	0.996	0.0300908	-0.970781	-0.500436	3	3	CENTER
sp|O75533|SF3B1_HUMAN_421	K.VLPPPAGYphosVPIRTPARK.L	0.97	0.9975	0.571	0.611	0.078671	1.00368	0.462506	4	5	NR
sp|O75533|SF3B1_HUMAN_426	K.VLPPPAGYVPIRTphosPARK.L	1	1	0.998	0.997	0.116391	1.10021	0.491908	102	112	NR
sp|O75533|SF3B1_HUMAN_432	R.KLTphosATPTPLGGMTGFHMQTEDR.T	0.9998	0.9998	0.997	0.995	0.938298	-1.24908	-1.09369	3	3	Q4
sp|O75533|SF3B1_HUMAN_434	R.KLTATphosPTPLGGMTGFHMQTEDR.T	1	0.9999	0.997	0.995	-0.240871	0.588646	0.414758	13	7	CENTER
sp|O75533|SF3B1_HUMAN_436	R.KLTATPTphosPLGGMTGFHMQTEDR.T	1	0.9999	0.995	0.998	0.391008	0.767781	0.188387	6	6	CENTER
sp|O75534|CSDE1_HUMAN_114	R.MNGQVVCAVPHNLESphosKSPAAPGQSPTGSVCYER.N	0.9889	0.993	0.994	0.991	0.76837	1.20795	0.219788	2	2	Q1
sp|O75534|CSDE1_HUMAN_123	K.SPAAPGQSphosPTGSVCYER.N	0.9997	0.9998	0.969	0.979	0.685538	0.00362592	-0.340956	2	4	CENTER
sp|O75534|CSDE1_HUMAN_445	K.TTSphosPNKGKEK.E	0.9949	0.9898	0.994	0.99	-0.0512093	-0.518388	-0.233589	5	4	CENTER
sp|O75534|CSDE1_HUMAN_514	R.LLGRNSphosNSKR.L	0.933	0.9986	0.995	0.994	-0.264916	-0.94569	-0.340387	7	7	CENTER
sp|O75554|WBP4_HUMAN_262	K.NSDGGSphosDPETQKEK.S	0.997	0.9987	0.998	0.998	0.0594348	-0.19636	-0.127897	5	4	CENTER
sp|O75554|WBP4_HUMAN_277	K.QNSphosLGSNEEK.S	0.9966	0.9884	0.997	0.992	1.13947	-0.695147	-0.917311	5	1	Q4
sp|O75569|PRKRA_HUMAN_18	R.HRAEAPPLEREDSphosGTFSLGK.M	0.9993	0.9987	0.99	0.99	0.615053	-0.546314	-0.580684	17	20	CENTER
sp|O75569|PRKRA_HUMAN_196	K.FSNISphosPENHISLTNVVGHSLGCTWHSLR.N	0.9941	0.9994	0.977	0.954	4.16219	4.52725	0.182526	1	1	Q1
sp|O75569|PRKRA_HUMAN_20	R.HRAEAPPLEREDSGTphosFSLGK.M	1	0.9976	0.954	0.835	0.508938	-0.674388	-0.591663	8	3	CENTER
sp|O75592|MYCB2_HUMAN_2787 2789	R.SDSHSRSphosLSphosPNHNTLQTLK.S	0.9983	0.9991	0.982	0.995	0.28321	-1.07575	-0.67948	7	6	Q4
sp|O75592|MYCB2_HUMAN_2789	R.SLSphosPNHNTLQTLK.S	0.9998	0.9998	0.997	0.996	0.0399386	-0.295877	-0.167908	20	17	CENTER
sp|O75592|MYCB2_HUMAN_2821	R.LSSphosPKPK.T	0.9907	0.9976	0.992	0.995	0.144047	-0.411354	-0.277701	1	3	CENTER
sp|O75592|MYCB2_HUMAN_2844	R.SSSphosPHDKNLPQK.S	0.9975	0.9991	0.994	0.989	0.134887	-0.360728	-0.247807	5	7	CENTER
sp|O75592|MYCB2_HUMAN_2871	R.SKSphosDSYTLDPDTLR.K	0.9968	0.999	0.992	0.992	0.0399386	-0.352484	-0.196211	5	8	CENTER
sp|O75592|MYCB2_HUMAN_2873 2874 2875_C	R.SKSD(SYT)phosLDPDTLR.K	0.9667	0.9978	0.976	0.952	-0.326844	-0.481743	-0.0774498	3	5	CENTER
sp|O75592|MYCB2_HUMAN_2896 2897 2898_C	K.MPLTEPLRGR(STS)phosPKPK.S	0.9966	0.9982	1.719	1.998	0.542704	-0.0157837	-0.279244	2	2	CENTER
sp|O75592|MYCB2_HUMAN_2896 2898	K.MPLTEPLRGRSphosTSphosPKPK.S	0.998	0.9976	0.901	0.954	0.673156	-0.0573693	-0.365263	1	2	CENTER
sp|O75592|MYCB2_HUMAN_3090	K.NRHSphosLEISSALNMFNIAPHGPDISK.M	0.9925	0.9938	0.999	0.998	0.561479	-1.61398	-1.08773	2	2	Q4
sp|O75592|MYCB2_HUMAN_3478	R.SYSphosVVASEYDKQHSILPAR.V	0.9933	0.9987	0.995	0.997	0.537129	-0.826392	-0.68176	2	4	CENTER
sp|O75592|MYCB2_HUMAN_3505	R.RVNSphosGDTEVGSSLLR.H	0.9961	0.9989	0.988	0.998	-0.137366	-0.446119	-0.154377	6	11	CENTER
sp|O75643|U520_HUMAN_225	R.EEASphosDDDMEGDEAVVR.C	1	1	1	1	-0.307998	-0.218787	0.0446055	4	4	CENTER
sp|O75665|OFD1_HUMAN_669	K.SPLAAKSphosPPSLHLLEAFK.N	0.9999	0.9999	0.998	0.997	0.0733045	0.0911463	0.0089209	2	5	CENTER
sp|O75665|OFD1_HUMAN_735 736 737_C	R.RL(SST)phosPLPK.A	0.9824	0.9972	1.001	1.001	0.139467	-0.481743	-0.310605	4	4	CENTER
sp|O75665|OFD1_HUMAN_774	R.SHIASPSPCPDRMPLPSphosPTESR.H	0.9897	0.9995	0.897	0.991	-1.85885	-1.44612	0.206364	2	3	Q3
sp|O75665|OFD1_HUMAN_899	R.RQSphosNLQEVLER.E	1	1	1	1	2.02358	-0.360728	-1.19215	2	1	NR
sp|O75674|TM1L1_HUMAN_323	K.EATNTTSEPSAPSQDLLDLSPSphosPR.M	0.9999	0.9999	0.986	0.987	0.772359	-0.493103	-0.632731	2	4	CENTER
sp|O75676|KS6A4_HUMAN_542	R.DLKPENILYADDTphosPGAPVK.L	0.9997	0.9996	0.997	0.989	0.471607	-0.19636	-0.333984	4	2	CENTER
sp|O75676|KS6A4_HUMAN_681 682_C	R.(SS)phosPPLRTPDVLESSGPAVR.S	0.9999	0.9999	1	1	-0.365318	-0.698945	-0.166813	11	12	CENTER
sp|O75676|KS6A4_HUMAN_682	R.SSphosPPLRTPDVLESSGPAVR.S	0.9986	0.9982	0.993	0.995	0.180116	-0.311818	-0.245967	3	4	CENTER
sp|O75683|SURF6_HUMAN_133	R.GQGSphosAKELSPAALEKR.R	0.9727	0.9985	0.5	0.5	-0.784694	-0.849475	-0.0323904	1	1	Q3
sp|O75683|SURF6_HUMAN_138	K.ELSphosPAALEKR.R	1	1	1	1	-0.182454	-0.360728	-0.0891371	45	37	CENTER
sp|O75683|SURF6_HUMAN_229	K.GNLTphosPLTGR.N	0.9999	0.9999	0.996	0.994	0.020141	-0.481743	-0.250942	4	1	CENTER
sp|O75683|SURF6_HUMAN_74	K.SLGEKSphosPAASGAR.R	0.9997	0.9998	0.995	0.954	-0.0617017	-0.327938	-0.133118	3	1	CENTER
sp|O75691|UTP20_HUMAN_1741	K.SLSDNGQPGTphosPDPADSGGTSAK.E	0.9999	1	0.998	0.998	0.405913	0.990744	0.292415	8	7	Q1
sp|O75694|NU155_HUMAN_992	K.AAPQSphosPSVPK.K	0.9991	0.999	0.996	0.986	0.00509434	0.396001	0.195453	14	15	CENTER
sp|O75717|WDHD1_HUMAN_383	R.SHILEDDENSphosVDISMLK.T	0.9999	0.9999	0.998	0.998	-0.365318	-0.759277	-0.19698	9	9	CENTER
sp|O75717|WDHD1_HUMAN_407	K.TGSSLLKEEEEDGQEGSphosIHNLPLVTSQRPFYDGPMPTPR.Q	0.9904	1	0.99	0.992	-0.301753	-1.63375	-0.665997	3	5	NR
sp|O75717|WDHD1_HUMAN_868	R.NQVEEDAEDSphosGEADDEEKPEIHKPGQNSFSK.S	0.9993	0.9996	0.999	0.999	0.239097	-0.574853	-0.406975	16	13	CENTER
sp|O75781|PALM_HUMAN_116	K.ENAAAPSphosPVRAPAPSPAKEER.K	0.996	0.9973	0.998	0.994	1.34409	1.80735	0.231631	1	1	Q1
sp|O75781|PALM_HUMAN_116 124	K.ENAAAPSphosPVRAPAPSphosPAKEER.K	1	1	1	1	1.23258	0.267781	-0.482401	1	2	NR
sp|O75781|PALM_HUMAN_124	K.ENAAAPSPVRAPAPSphosPAKEER.K	0.9981	0.9998	0.997	0.996	1.99242	0.490949	-0.750733	2	1	NR
sp|O75808|CAN15_HUMAN_337 338_C	R.YTPASP(SS)phosPDFTTWSCAK.C	0.9834	0.9998	0.998	0.998	1.31097	-0.0439762	-0.677475	2	4	NR
sp|O75808|CAN15_HUMAN_338	R.YTPASPSSphosPDFTTWSCAK.C	0.9973	0.9997	0.91	0.971	1.37165	0.386153	-0.492747	1	1	Q1
sp|O75815|BCAR3_HUMAN_290	K.RLSphosLTMGGVQAR.E	0.9996	0.9999	0.995	0.995	0.153149	-0.653924	-0.403537	9	13	CENTER
sp|O75815|BCAR3_HUMAN_370	R.TGSphosEPALSPAVVR.R	0.9867	0.9988	0.994	0.993	0.660445	-0.272311	-0.466378	3	2	CENTER
sp|O75815|BCAR3_HUMAN_76	R.SCDDFSHMGTLPHSphosKSPR.Q	0.9909	0.9983	0.497	0.507	0.0624502	0.122203	0.0298764	2	2	CENTER
sp|O75817|POP7_HUMAN_138	R.VFRVTphosPK.-	0.9996	0.9599	1	1	1.71255	2.61418	0.450815	2	1	Q1
sp|O75821|EIF3G_HUMAN_38	K.GIPLATphosGDTSPEPELLPGAPLPPPK.E	0.9971	0.9799	0.734	0.763	2.11872	1.2187	-0.45001	1	1	Q1
sp|O75821|EIF3G_HUMAN_41 42_C	K.GIPLATGD(TS)phosPEPELLPGAPLPPPKEVINGNIK.T	1	1	0.998	0.997	1.51622	1.06358	-0.226323	37	64	Q1
sp|O75821|EIF3G_HUMAN_42	K.GIPLATGDTSphosPEPELLPGAPLPPPKEVINGNIK.T	1	1	0.995	0.995	1.42147	0.865209	-0.278129	59	68	Q1
sp|O75822|EIF3J_HUMAN_109	K.VLTphosPEEQLADKLR.L	1	1	1	1	-0.046001	-0.264513	-0.109256	10	12	CENTER
sp|O75874|IDHC_HUMAN_94	K.QMWKSphosPNGTIR.N	0.9965	0.9993	0.994	0.994	-0.126689	-0.785585	-0.329448	2	2	CENTER
sp|O75909|CCNK_HUMAN_324	K.KPSphosPQPSSPR.Q	1	1	0.999	0.998	0.417695	0.262418	-0.0776387	12	6	CENTER
sp|O75909|CCNK_HUMAN_324 328 329_C	K.KPSphosPQP(SS)phosPR.Q	0.9997	0.9995	1.326	1.326	0.270713	0.803659	0.266473	14	11	CENTER
sp|O75909|CCNK_HUMAN_328 329_C	K.KPSPQP(SS)phosPR.Q	0.9998	0.9995	1	1	0.197818	0.50466	0.153421	6	4	CENTER
sp|O75909|CCNK_HUMAN_329	K.KPSPQPSSphosPR.Q	0.9998	0.9996	0.993	0.99	0.0300908	0.508955	0.239432	5	4	CENTER
sp|O75909|CCNK_HUMAN_340	K.RAVVVSphosPKEENK.A	1	1	1	1	-0.289369	-0.0622045	0.113582	35	29	CENTER
sp|O75909|CCNK_HUMAN_8 9_C	K.EN(SS)phosPSVTSANLDHTKPCWYWDKK.D	0.999	0.9391	0.998	0.974	-0.171049	-0.574853	-0.201902	1	1	CENTER
sp|O75909|CCNK_HUMAN_9	K.ENSSphosPSVTSANLDHTKPCWYWDKK.D	0.9988	0.9993	0.956	0.967	-0.206288	0.138843	0.172566	4	5	CENTER
sp|O75925|PIAS1_HUMAN_485	R.TCPSLSphosPTSPLNNK.G	0.9998	0.9998	0.996	0.995	0.111722	0.294361	0.0913194	8	7	CENTER
sp|O75925|PIAS1_HUMAN_487 488_C	R.TCPSLSP(TS)phosPLNNK.G	0.9997	0.9995	0.741	0.998	0.68913	-0.264513	-0.476821	2	1	CENTER
sp|O75925|PIAS1_HUMAN_488	R.TCPSLSPTSphosPLNNK.G	0.9996	0.9998	0.964	0.971	-2.40485	-0.131246	1.1368	3	2	NR
sp|O75925|PIAS1_HUMAN_503	K.GILSLPHQASphosPVSR.T	0.9998	0.9999	0.987	0.987	-0.295561	0.115192	0.205376	16	14	CENTER
sp|O75928|PIAS2_HUMAN_498 499_C	K.CIFMSETQ(SS)phosPTKGVLMYQPSSVR.V	0.9994	0.9991	0.998	0.996	-0.143539	0.0601824	0.101861	2	2	CENTER
sp|O75928|PIAS2_HUMAN_499	K.CIFMSETQSSphosPTKGVLMYQPSSVR.V	0.9997	0.9997	0.986	0.978	-0.819884	-0.0622045	0.37884	5	7	CENTER
sp|O75940|SPF30_HUMAN_201	R.SIFASphosPESVTGK.V	0.9997	0.9998	0.998	0.997	-0.00998664	-0.594218	-0.292116	12	9	CENTER
sp|O75962|TRIO_HUMAN_1778 1779_C	R.KWL(TS)phosPVR.R	0.9974	0.9995	1	1	-0.0722709	-0.594218	-0.260974	3	4	CENTER
sp|O75962|TRIO_HUMAN_1779	K.WLTSphosPVR.R	0.9991	0.9971	0.97	0.902	0.0201753	-0.921028	-0.470602	3	1	CENTER
sp|O75962|TRIO_HUMAN_1785	R.RLSphosSGKADGHVK.K	0.9806	0.9896	0.943	0.921	-0.0481477	-1.37741	-0.66463	2	1	NR
sp|O75962|TRIO_HUMAN_1785 1786_C	R.RL(SS)phosGKADGHVK.K	0.9651	0.969	1	1	-0.314244	-1.31324	-0.4995	3	4	NR
sp|O75962|TRIO_HUMAN_2428 2429_C	R.KGAANASG(SS)phosPDAPAKDAR.A	0.9986	0.9998	0.806	0.98	0.0160119	-0.297272	-0.156642	2	2	CENTER
sp|O75962|TRIO_HUMAN_2440	R.ASphosLGTLPLGKPR.A	0.993	1	0.716	0.668	-0.0304875	-0.188962	-0.0792371	2	3	CENTER
sp|O75962|TRIO_HUMAN_2671	R.EGLSNKVSphosVK.L	0.9982	0.9793	0.996	0.994	-0.501593	-6.64	-3.0692	2	2	NR
sp|O75976|CBPD_HUMAN_1368	K.SLLSHEFQDETphosDTEEETLYSSKH.-	0.9998	0.9999	0.999	0.998	0.102353	-0.481743	-0.292048	8	5	CENTER
sp|O76021|RL1D1_HUMAN_340	K.KEQTphosPEHGKK.K	1	1	1	1	-0.193949	-0.481743	-0.143897	13	11	CENTER
sp|O76021|RL1D1_HUMAN_358	K.ATphosNESEDEIPQLVPIGKK.T	0.9984	0.9998	0.5	0.612	0.332119	-0.131315	-0.231717	12	14	CENTER
sp|O76021|RL1D1_HUMAN_361	K.ATNESphosEDEIPQLVPIGKK.T	0.9999	0.9998	0.998	0.998	0.193406	-0.159815	-0.176611	114	127	CENTER
sp|O76021|RL1D1_HUMAN_423 427	K.AAESETphosPGKSphosPEKKPK.L	0.9977	0.9998	0.988	0.972	1.12567	-0.0947452	-0.610207	3	2	NR
sp|O76021|RL1D1_HUMAN_427	K.AAESETPGKSphosPEKKPK.L	0.9998	1	0.996	0.995	-0.0722709	0.463115	0.267693	13	13	CENTER
sp|O76021|RL1D1_HUMAN_443	K.EKSphosPSLGKK.D	0.9997	0.9998	0.995	0.996	-0.480683	0.00316569	0.241924	4	4	CENTER
sp|O76021|RL1D1_HUMAN_464 465_C	K.FF(TT)phosPSK.S	0.9974	0.999	0.998	0.998	-0.00492453	-0.695147	-0.345111	8	6	CENTER
sp|O76024|WFS1_HUMAN_235	R.LVSphosSESK.N	0.9905	0.9354	0.983	0.93	0.143585	0.262418	0.0594166	2	1	CENTER
sp|O76031|CLPX_HUMAN_443	K.YLGFGTphosPSNLGK.G	0.9989	0.9996	0.996	0.996	-0.466668	0.613959	0.540313	2	4	CENTER
sp|O76031|CLPX_HUMAN_617	R.APTKESSEEEYDSphosGVEEEGWPR.Q	0.9935	0.9949	0.997	0.998	0.231125	1.17932	0.474098	2	1	NR
sp|O76041|NEBL_HUMAN_953	R.SMQHSphosPNLR.T	1	1	0.982	0.95	-0.989948	0.0418186	0.515883	2	3	CENTER
sp|O76054|S14L2_HUMAN_114	K.GLLFSphosASK.Q	0.9763	0.9471	0.5	0.5	-0.590198	0.415497	0.502847	2	1	CENTER
sp|O76054|S14L2_HUMAN_9	R.VGDLSphosPR.Q	0.9992	0.999	1	1	0.114466	-0.446119	-0.280293	2	3	CENTER
sp|O76064|RNF8_HUMAN_157	R.KFSphosLDELAGPGAEGPSNLK.S	1	1	0.999	0.999	0.498478	-0.643835	-0.571157	7	4	CENTER
sp|O76074|PDE5A_HUMAN_86	R.GHTESCSCPLQQSphosPR.A	1	1	0.996	0.996	0.446058	-0.717614	-0.581836	2	2	CENTER
sp|O76080|ZFAN5_HUMAN_48	R.MSphosPMGTASGSNSPTSDSASVQR.A	0.9999	1	0.997	0.999	-0.0618554	-0.674388	-0.306267	6	7	CENTER
sp|O76080|ZFAN5_HUMAN_54	R.MSPMGTASphosGSNSPTSDSASVQR.A	0.9994	0.9998	0.631	0.58	1.32811	0.192444	-0.567831	1	2	NR
sp|O76080|ZFAN5_HUMAN_58	R.MSPMGTASGSNSphosPTSDSASVQR.A	0.9992	0.9996	0.936	0.876	1.22828	0.138843	-0.54472	1	1	NR
sp|O76094|SRP72_HUMAN_448	K.SPAHLSphosLIR.E	1	1	0.996	0.996	0.153035	-0.295877	-0.224456	2	3	CENTER
sp|O76094|SRP72_HUMAN_571	K.NYDPKVTphosPDPERWLPMR.E	1	1	0.998	0.997	0.568171	-0.152638	-0.360404	14	12	CENTER
sp|O76094|SRP72_HUMAN_620 621 624 625 630_C	K.TV(SS)phosPP(TS)phosPRPGSphosAATVSASTSNIIPPR.H	0.999	0.9983	0.886	0.957	0.363828	-0.107513	-0.23567	3	2	CENTER
sp|O76094|SRP72_HUMAN_620 621 624 625 633_C	K.TV(SS)phosPP(TS)phosPRPGSAATphosVSASTSNIIPPR.H	0.984	0.9927	0.652	0.714	-0.837806	0.229709	0.533758	1	2	CENTER
sp|O76094|SRP72_HUMAN_620 621 624 625_C	K.TV(SS)phosPP(TS)phosPRPGSAATVSASTSNIIPPRHQKPAGAPATK.K	0.9997	0.9998	1.264	1.268	0.519729	0.376238	-0.0717458	94	77	CENTER
sp|O76094|SRP72_HUMAN_620 621 630_C	K.TV(SS)phosPPTSPRPGSphosAATVSASTSNIIPPR.H	0.9545	0.93	1.156	0.765	-0.104451	0.207556	0.156004	3	1	CENTER
sp|O76094|SRP72_HUMAN_620 621_C	K.TV(SS)phosPPTSPRPGSAATVSASTSNIIPPR.H	0.9999	0.9999	0.988	0.992	0.933023	0.267781	-0.332621	27	32	CENTER
sp|O76094|SRP72_HUMAN_621	K.TVSSphosPPTSPRPGSAATVSASTSNIIPPR.H	0.9999	0.9999	0.979	0.979	1.13947	0.472423	-0.333522	14	12	Q1
sp|O76094|SRP72_HUMAN_621 624	K.TVSSphosPPTphosSPRPGSAATVSASTSNIIPPR.H	0.9696	0.9997	0.908	1	0.000137575	0.472453	0.236158	1	3	CENTER
sp|O76094|SRP72_HUMAN_621 625	K.TVSSphosPPTSphosPRPGSAATVSASTSNIIPPR.H	0.9997	0.9995	0.976	0.968	0.80309	0.451958	-0.175566	8	6	CENTER
sp|O76094|SRP72_HUMAN_624 625_C	K.TVSSPP(TS)phosPRPGSAATVSASTSNIIPPR.H	0.9976	0.9998	0.97	0.986	0.257502	0.453716	0.0981073	12	11	CENTER
sp|O76094|SRP72_HUMAN_625	K.TVSSPPTSphosPRPGSAATVSASTSNIIPPR.H	0.9998	0.9987	0.954	0.926	0.806166	0.0292185	-0.388474	2	1	CENTER
sp|O76094|SRP72_HUMAN_630	K.TVSSPPTSPRPGSphosAATVSASTSNIIPPR.H	0.9988	0.9986	0.967	0.991	0.386418	-0.00925563	-0.197837	2	7	CENTER
sp|O76094|SRP72_HUMAN_633	K.TVSSPPTSPRPGSAATphosVSASTSNIIPPR.H	0.9585	0.9937	0.739	0.648	0.0690849	0.283791	0.107353	3	1	CENTER
sp|O94761|RECQ4_HUMAN_251	R.VGSphosPQPSSSGGEKR.R	1	1	0.999	0.998	-0.115381	0.173608	0.144495	6	4	CENTER
sp|O94761|RECQ4_HUMAN_323	R.YHGLSphosPSSQAR.A	0.9977	0.9958	0.864	0.662	-0.0617017	-0.272311	-0.105305	1	2	CENTER
sp|O94762|RECQ5_HUMAN_727	R.GEVPGGSAHYGGPSphosPEKK.A	0.9998	0.9994	0.998	0.994	-0.0512093	0.262418	0.156814	5	5	CENTER
sp|O94763|RMP_HUMAN_372	K.RKNSphosTGSGHSAQELPTIR.T	0.9998	0.9995	0.995	0.994	-0.00998664	-0.311818	-0.150916	7	11	CENTER
sp|O94763|RMP_HUMAN_372 373_C	R.KN(ST)phosGSGHSAQELPTIR.T	0.9992	0.9986	0.994	1.782	0.0732407	-0.336273	-0.204757	8	18	CENTER
sp|O94763|RMP_HUMAN_421	R.SRENSVCSphosDTSESSAAEFDDRR.G	0.94	0.9547	0.946	0.995	6.12412	4.07591	-1.02411	1	1	Q1
sp|O94763|RMP_HUMAN_440	R.SphosISCEEATCSDTSESILEEEPQENQKK.L	0.9996	0.9999	0.5	0.5	0.458273	-0.336273	-0.397273	4	4	CENTER
sp|O94763|RMP_HUMAN_449	R.SISCEEATCSphosDTSESILEEEPQENQKK.L	0.9986	0.9992	0.963	0.989	0.153149	-0.097122	-0.125136	3	4	CENTER
sp|O94763|RMP_HUMAN_492	K.EFVSPSLTphosPPPAIAHPALPTIPERK.E	0.9985	0.9989	0.995	0.989	1.63343	1.58945	-0.0219895	2	2	Q1
sp|O94776|MTA2_HUMAN_435	R.GHLSRPEAQSLSphosPYTTSANR.A	0.9999	1	0.997	0.998	-0.264916	0.0418186	0.153367	13	17	CENTER
sp|O94776|MTA2_HUMAN_505	K.AAKTphosPLKIHPLVR.L	1	1	1	1	-0.545024	-0.214339	0.165342	5	4	CENTER
sp|O94776|MTA2_HUMAN_52 53 54_C	R.DI(SSS)phosLNSLADSNAR.E	0.9951	0.9899	0.998	1	-0.820874	-0.089426	0.365724	2	7	CENTER
sp|O94776|MTA2_HUMAN_534	K.DLVAQAPLKPKTphosPR.G	1	1	1	1	-0.352379	0.218526	0.285452	3	4	CENTER
sp|O94776|MTA2_HUMAN_54	R.DISSSphosLNSLADSNAR.E	0.9958	0.9972	0.978	0.947	-0.252843	-0.138353	0.057245	1	2	CENTER
sp|O94782|UBP1_HUMAN_16	M.PGVIPSESNGLSRGSphosPSKK.N	0.9847	0.9941	0.982	0.932	-0.301753	-0.188962	0.0563956	1	1	CENTER
sp|O94782|UBP1_HUMAN_313	R.KATSDTLESphosPPKIIPK.Y	0.9965	0.9974	0.968	0.995	0.299698	-0.377797	-0.338747	1	2	CENTER
sp|O94804|STK10_HUMAN_13 14_C	R.ILRL(ST)phosFEKR.K	0.9472	0.9771	1	1	-0.295561	-0.613847	-0.159143	8	16	CENTER
sp|O94804|STK10_HUMAN_185	K.NLKTphosLQK.R	0.9994	0.9994	1	1	-0.182499	-0.653924	-0.235713	10	7	CENTER
sp|O94804|STK10_HUMAN_191	K.RDSphosFIGTPY.W	0.9819	1	0.998	0.998	0.107053	-0.377407	-0.24223	2	4	CENTER
sp|O94804|STK10_HUMAN_390 391 392_C	R.SLQ(TTS)phosPPVVAPGNENGLAVPVPLRK.S	0.9999	0.9998	1	0.999	0.107053	0.250958	0.0719527	6	6	CENTER
sp|O94804|STK10_HUMAN_417	K.SRPVSphosMDAR.L	0.9624	0.9997	0.995	0.993	-0.459294	-0.803671	-0.172189	1	2	CENTER
sp|O94804|STK10_HUMAN_438	K.QVAEQGGDLSphosPAANR.S	1	1	1	1	-0.358848	-0.233816	0.0625162	14	14	CENTER
sp|O94804|STK10_HUMAN_448 450 454 455_C	K.ASphosQSphosRPN(SS)phosALETLGGEKLANGSLEPPAQAAPGPSKR.D	0.9791	0.9779	0.778	0.964	0.0201753	-0.849475	-0.434825	1	1	CENTER
sp|O94804|STK10_HUMAN_450 454	K.ASQSphosRPNSphosSALETLGGEK.L	0.9924	0.9958	0.913	0.929	-0.11534	-0.556869	-0.220765	1	2	CENTER
sp|O94804|STK10_HUMAN_450 454 455_C	K.ASQSphosRPN(SS)phosALETLGGEK.L	0.9881	0.9963	1.301	1.286	-0.0829182	-0.633746	-0.275414	5	3	CENTER
sp|O94804|STK10_HUMAN_454	K.ASQSRPNSphosSALETLGGEK.L	0.9998	0.9998	0.988	0.983	-0.148507	-0.203759	-0.0276261	3	3	CENTER
sp|O94804|STK10_HUMAN_454 455_C	K.ASQSRPN(SS)phosALETLGGEK.L	0.9998	0.9977	0.973	1.106	-0.0936446	-0.499891	-0.203123	1	1	CENTER
sp|O94804|STK10_HUMAN_514	K.EMGSphosLSIKDPK.L	0.9926	0.9955	0.909	0.781	-0.0995338	0.545057	0.322295	2	1	CENTER
sp|O94804|STK10_HUMAN_951 952_C	K.LSEEAECPNP(ST)phosPSKAAK.F	0.9987	0.9998	0.962	0.998	-0.26512	0.688093	0.476606	4	4	CENTER
sp|O94804|STK10_HUMAN_952	K.LSEEAECPNPSTphosPSKAAK.F	0.9998	0.9999	0.956	0.985	-0.0100224	0.761775	0.385899	6	6	CENTER
sp|O94806|KPCD3_HUMAN_735	R.SphosVVGTPAYLAPEVLR.S	1	0.9995	0.998	0.998	0.0201753	0.294361	0.137093	6	5	CENTER
sp|O94808|GFPT2_HUMAN_202	R.RGSphosPLLIGVR.S	1	1	1	1	-0.515878	-0.594218	-0.0391703	1	3	CENTER
sp|O94808|GFPT2_HUMAN_244	R.LDSphosSACLHAVGDK.A	0.9965	0.9933	0.993	0.992	1.69825	-0.358729	-1.02849	3	2	NR
sp|O94811|TPPP_HUMAN_32	K.RLSphosLESEGAGEGAAASPELSALEEAFRR.F	0.9977	0.9994	0.997	0.997	0.180116	-0.594218	-0.387167	5	7	CENTER
sp|O94812|BAIP3_HUMAN_115	R.SGSphosPAPPEPVDPSLGLR.A	0.9997	0.9998	0.985	0.983	1.43272	0.790681	-0.321019	6	6	Q1
sp|O94819|KBTBB_HUMAN_107	R.ACPEEPAAPSphosPEPR.V	1	1	1	1	0.698247	0.196329	-0.250959	8	12	CENTER
sp|O94826|TOM70_HUMAN_91	R.ASphosPAPGSGHPEGPGAHLDMNSLDRAQAAK.N	0.9998	1	0.999	0.999	0.0881938	0.825685	0.368746	35	35	CENTER
sp|O94827|PKHG5_HUMAN_224	K.SLSphosLPILRPAGTGPPALER.V	0.9874	0.9901	0.995	0.985	0.771004	0.227056	-0.271974	3	2	CENTER
sp|O94827|PKHG5_HUMAN_249	R.RESphosLDILAPGRR.R	1	1	1	1	0.379237	-0.82512	-0.602179	4	4	CENTER
sp|O94827|PKHG5_HUMAN_907 911	R.APESPRVPSphosPPPSphosPR.L	0.9872	0.9962	0.897	0.972	-1.03104	0.714415	0.872728	2	2	Q2
sp|O94827|PKHG5_HUMAN_934	K.SKSphosEASLLQLLAGAGTHGTPSAPSR.S	0.9999	0.9999	0.994	0.993	0.402509	-0.174315	-0.288412	5	7	CENTER
sp|O94827|PKHG5_HUMAN_959	R.SLSphosELCLAVPAPGIR.T	0.9992	0.9993	0.995	0.994	0.197389	-0.28011	-0.238749	4	8	CENTER
sp|O94842|TOX4_HUMAN_174 175 176 178_C	R.L(STT)phosPSphosPTSSLHEDGVEDFRR.Q	0.9987	0.9996	1.295	1.293	-0.378374	0.022583	0.200479	4	2	CENTER
sp|O94842|TOX4_HUMAN_178	R.LSTTPSphosPTSSLHEDGVEDFRR.Q	0.9994	0.9995	0.986	0.992	-0.487308	0.138843	0.313076	3	5	CENTER
sp|O94842|TOX4_HUMAN_178 180 181 182_C	R.LSTTPSphosP(TSS)phosLHEDGVEDFRR.Q	0.9969	0.9981	1.264	1.299	-0.289369	0.273144	0.281257	3	3	CENTER
sp|O94851|MICA2_HUMAN_515	R.KESphosDIRPSK.L	1	1	0.995	0.998	0.0201753	1.66236	0.82109	1	2	NR
sp|O94854|K0754_HUMAN_119 120_C	R.F(SS)phosATWPR.A	0.9908	0.996	0.502	0.502	-0.264916	-0.075751	0.0945825	13	10	CENTER
sp|O94854|K0754_HUMAN_122	R.FSSATphosWPR.A	0.987	0.9938	0.87	0.968	-0.240871	0.0666932	0.153782	2	1	CENTER
sp|O94854|K0754_HUMAN_181	R.EKTESphosELKFEEDER.W	0.9813	0.9975	0.996	0.961	-0.0905179	-0.352484	-0.130983	4	4	CENTER
sp|O94854|K0754_HUMAN_42	K.ESSSALTESphosSGHLDHREPQSESVTLEHVSK.S	0.9747	0.9888	0.937	0.934	-1.03045	-0.574853	0.227799	1	1	Q3
sp|O94854|K0754_HUMAN_42 43_C	K.ESSSALTE(SS)phosGHLDHREPQSESVTLEHVSK.S	0.9575	0.992	0.982	0.82	-1.73347	-0.360728	0.686371	1	3	NR
sp|O94854|K0754_HUMAN_442	R.DTSTVSKEECEKVPFSphosPR.T	1	1	0.998	0.997	-0.0512093	0.190671	0.12094	11	10	CENTER
sp|O94854|K0754_HUMAN_458	K.SRQPADLDSphosLEKLDPGGLLNSDHR.V	0.9467	0.9433	0.997	0.997	0.371648	-0.397884	-0.384766	1	2	CENTER
sp|O94854|K0754_HUMAN_77	K.NLSphosGDCQDFR.F	0.9998	1	1	1	-0.620575	-0.411456	0.104559	2	2	CENTER
sp|O94855|SC24D_HUMAN_266	K.KLDPDSIPSphosPIQVIENDR.A	0.9983	0.9996	0.997	0.998	0.332119	0.207556	-0.0622818	1	1	CENTER
sp|O94855|SC24D_HUMAN_857 862 863_C	K.NCVLLSphosRPEI(ST)phosDER.A	0.9361	0.915	1.326	1.326	3.22721	2.88108	-0.173065	1	1	Q1
sp|O94868|FCSD2_HUMAN_644	R.EIQISphosPSPKPHASLPPLPLYDQPPSSPYPSPDKR.S	0.9988	0.9986	0.823	0.986	3.62572	2.08811	-0.768803	1	1	Q1
sp|O94868|FCSD2_HUMAN_675	R.SSphosLYFPR.S	0.9666	0.9785	0.964	0.916	0.350062	1.01651	0.333223	2	1	Q1
sp|O94874|UFL1_HUMAN_790	R.KSSphosVTEE.-	0.9844	0.9733	0.986	0.98	-0.692335	-0.14546	0.273438	4	7	CENTER
sp|O94876|TMCC1_HUMAN_382	R.NKFGSphosADNIPNLKDSLEEGQVDDAGK.A	0.9996	1	1	1	-0.398198	-0.0637814	0.167208	10	10	CENTER
sp|O94885|SASH1_HUMAN_355	K.TFSphosKGESR.G	0.9954	0.9828	0.997	0.997	0.130278	-0.446227	-0.288252	4	4	CENTER
sp|O94885|SASH1_HUMAN_389	R.SLTphosEGEMK.K	0.9898	0.9871	0.995	0.947	-2.35238	-1.80367	0.274354	3	3	Q3
sp|O94885|SASH1_HUMAN_407	R.TCSphosFGGFDLTNR.S	0.9984	0.9991	0.997	0.995	-0.445488	-0.218709	0.11339	6	9	CENTER
sp|O94885|SASH1_HUMAN_442	K.EGDFVYKEVIKSphosPTASR.L	1	0.9996	0.99	0.996	-0.545024	-0.345079	0.0999726	1	2	CENTER
sp|O94885|SASH1_HUMAN_486	K.KYSSSVSEQDSGLDGMPGSphosPPPSQPDPEHLDKPK.L	0.9991	0.9993	0.999	0.997	6.12412	6.48018	0.178031	3	2	Q1
sp|O94885|SASH1_HUMAN_507	K.AGGSphosVESLR.S	0.9996	0.9995	0.995	0.994	-0.855953	-0.835353	0.0103002	5	6	Q3
sp|O94885|SASH1_HUMAN_721	K.LLVDSQGLSGCSphosPR.D	0.9999	1	0.996	0.995	-0.883639	-0.112224	0.385707	4	2	CENTER
sp|O94885|SASH1_HUMAN_743	R.KASphosLLSAK.S	0.9998	0.9989	0.535	0.517	0.299698	-1.02231	-0.661005	3	1	Q4
sp|O94885|SASH1_HUMAN_746	R.KASLLSphosAK.S	0.9961	0.9938	0.506	0.961	0.266531	-0.899994	-0.583263	1	4	CENTER
sp|O94885|SASH1_HUMAN_813	R.SphosLPVSICR.S	0.9995	0.9999	0.984	0.998	0.0497196	-0.174315	-0.112017	8	9	CENTER
sp|O94885|SASH1_HUMAN_837	R.SphosHSLDDLQVEPGAEQDVPTEVTEPPPQIVPEVPQK.T	1	1	0.495	0.499	2.29765	0.151744	-1.07295	3	4	NR
sp|O94885|SASH1_HUMAN_90	R.RVSphosQDLEVEKPDASPTSLQLR.S	1	1	0.997	0.996	0.363828	-0.394281	-0.379054	7	3	CENTER
sp|O94885|SASH1_HUMAN_923	R.GLSphosPPQCLPR.N	1	0.9999	1	1	0.0300908	0.034858	0.00238358	3	2	CENTER
sp|O94887|FARP2_HUMAN_370	R.RHSphosKTHTSVR.A	0.9655	0.9835	0.994	0.899	0.139409	-0.90687	-0.523139	8	4	CENTER
sp|O94887|FARP2_HUMAN_389	K.QSISphosFPEGLR.T	0.9832	0.9951	0.992	0.995	0.0399386	-0.295877	-0.167908	5	7	CENTER
sp|O94887|FARP2_HUMAN_876	R.TVCTRPPRSphosPNEVSLEQESEDDAR.G	0.9997	0.9999	0.997	0.996	0.698247	0.491154	-0.103547	1	2	CENTER
sp|O94888|UBXN7_HUMAN_280	R.SESphosLIDASEDSQLEAAIR.A	0.9995	0.9998	0.996	0.996	1.76609	-0.872934	-1.31951	6	11	Q4
sp|O94888|UBXN7_HUMAN_285	R.SESLIDASphosEDSQLEAAIR.A	1	0.9951	0.612	0.499	-0.559821	-1.02231	-0.231245	5	3	Q3
sp|O94888|UBXN7_HUMAN_288	R.SESLIDASEDSphosQLEAAIR.A	0.9994	0.9998	0.99	0.993	-0.819884	-0.716209	0.0518376	3	7	Q3
sp|O94901|SUN1_HUMAN_138	R.RPPVLDESphosWIR.E	1	1	1	1	-0.530377	-0.653924	-0.0617736	3	6	CENTER
sp|O94901|SUN1_HUMAN_96	R.SphosTNKSAFSINHVSR.Q	0.9953	0.9966	0.978	0.982	0.119835	-0.0476717	-0.0837535	2	4	CENTER
sp|O94901|SUN1_HUMAN_96 97_C	R.(ST)phosNKSAFSINHVSR.Q	0.9982	1	0.998	0.998	-0.349166	-0.403019	-0.0269268	2	2	CENTER
sp|O94903|PLPHP_HUMAN_135	R.KGSphosPERLK.V	0.9869	0.9959	1	1	0.432723	-0.174315	-0.303519	1	2	CENTER
sp|O94906|PRP6_HUMAN_266	R.LSQVSDSVSGQTphosVVDPK.G	0.9937	0.9994	0.99	0.995	0.575214	2.07357	0.749178	2	2	Q1
sp|O94906|PRP6_HUMAN_275	K.GYLTphosDLNSMIPTHGGDINDIKK.A	0.9977	0.9991	0.998	0.998	-0.865142	0.150525	0.507834	10	9	CENTER
sp|O94913|PCF11_HUMAN_181 182_C	K.FLNKSPEEPSTPGTVV(SS)phosPSISTPPIVPDIQK.N	0.9994	0.9996	0.982	0.994	1.4177	1.44899	0.0156494	3	5	Q1
sp|O94913|PCF11_HUMAN_370 372	K.SKSphosPSphosPLKNK.L	0.9982	0.9974	0.976	0.973	-0.651939	0.132666	0.392303	3	4	CENTER
sp|O94913|PCF11_HUMAN_489	K.SRSphosPIIHSPK.R	0.9998	0.9998	0.978	0.986	-0.561049	0.539798	0.550423	4	6	CENTER
sp|O94913|PCF11_HUMAN_489 494	K.SRSphosPIIHSphosPK.R	0.9999	0.9999	0.987	0.985	-0.378374	0.304853	0.341614	7	7	CENTER
sp|O94913|PCF11_HUMAN_494	R.SPIIHSphosPK.R	1	1	0.999	0.999	-0.126353	-0.249083	-0.0613649	18	11	CENTER
sp|O94913|PCF11_HUMAN_509 511	R.QRSphosMSphosPTSTPK.A	0.9906	0.9947	0.995	0.995	-0.199837	0.138843	0.16934	2	3	CENTER
sp|O94913|PCF11_HUMAN_511	R.SMSphosPTSTPK.A	0.9999	0.9994	0.996	0.997	-0.314244	-0.0354872	0.139378	3	3	CENTER
sp|O94913|PCF11_HUMAN_777	K.MIFEGPNKLSphosPR.L	1	1	1	1	-0.459294	-0.00925563	0.225019	19	16	CENTER
sp|O94915|FRYL_HUMAN_1914 1915_C	K.(ST)phosGQLNLSTSPINSSSYLGYNSNAR.S	0.9999	0.9999	0.996	0.998	0.417695	-0.518744	-0.468219	9	10	CENTER
sp|O94915|FRYL_HUMAN_1957	R.RRSphosNTLDIMDGR.L	0.9978	0.9974	0.996	0.994	0.4397	-1.02231	-0.731006	8	5	Q4
sp|O94915|FRYL_HUMAN_1959	R.RSNTphosLDIMDGR.L	0.9964	0.9991	0.984	0.993	-0.404846	-0.249083	0.0778818	9	12	CENTER
sp|O94915|FRYL_HUMAN_1970 1971 1972_C	R.INH(SSS)phosLAR.T	0.9329	0.9768	0.999	1.001	0.0446301	-0.34424	-0.194435	2	1	CENTER
sp|O94915|FRYL_HUMAN_1978	R.TRSphosLSSLR.E	0.9978	0.995	0.985	0.995	-0.072622	-0.594218	-0.260798	6	8	CENTER
sp|O94915|FRYL_HUMAN_2272	K.TYGGDTGSphosPEISFTK.L	0.9993	0.9999	0.996	0.996	0.299698	-0.50908	-0.404389	4	4	CENTER
sp|O94915|FRYL_HUMAN_2322 2323 2324 2325 2326 2327 2336_C	R.(STSSTSS)phosGSNSNALVPVSWK.R	0.9578	0.9933	0.935	0.97	0.125668	-0.633746	-0.379707	1	3	CENTER
sp|O94915|FRYL_HUMAN_2332	R.STSphosSTSSGSNSNALVPVSWK.R	0.9918	0.997	0.937	0.964	0.111722	-0.184992	-0.148357	2	2	CENTER
sp|O94916|NFAT5_HUMAN_433 434_C	R.KDGSTLTLQTP(SS)phosPILCTQPAGVPEILKK.S	0.9985	0.9951	0.998	0.998	0.122698	-0.410741	-0.26672	2	2	CENTER
sp|O94916|NFAT5_HUMAN_434	K.DGSTLTLQTPSSphosPILCTQPAGVPEILKK.S	0.9997	0.9998	0.941	0.995	1.22397	-0.00348272	-0.613727	3	8	NR
sp|O94916|NFAT5_HUMAN_560 561_C	K.EI(SS)phosPARPCSFEEAMK.A	1	1	1	1	0.241146	0.0165075	-0.112319	19	19	CENTER
sp|O94916|NFAT5_HUMAN_561	K.EISSphosPARPCSFEEAMK.A	0.9999	0.9994	0.9	0.978	0.0594348	-0.103232	-0.0813333	1	1	CENTER
sp|O94921|CDK14_HUMAN_112	K.TSSTGKESphosPKVR.R	0.9985	0.9987	0.993	0.974	-0.352379	-0.249083	0.0516481	1	1	CENTER
sp|O94921|CDK14_HUMAN_24	R.TLSphosESFSR.L	0.9991	0.9996	0.992	0.991	-0.0407927	-0.287993	-0.1236	6	2	CENTER
sp|O94929|ABLM3_HUMAN_373	R.ASSphosPGYIDSPTYSR.Q	0.9998	0.9998	0.995	0.995	0.252348	0.207382	-0.0224827	6	4	CENTER
sp|O94929|ABLM3_HUMAN_388	R.QGMSphosPTFSR.S	0.9992	0.9999	0.996	0.996	-0.252843	0.0351883	0.144016	3	4	CENTER
sp|O94964|SOGA1_HUMAN_1015 1016 1017_C	R.V(YYS)phosPPVAR.R	0.998	0.9986	1.001	1	-0.515878	-0.624483	-0.0543028	5	2	CENTER
sp|O94964|SOGA1_HUMAN_1017	R.VYYSphosPPVAR.R	0.9981	0.9988	0.966	0.961	0.101986	-0.394281	-0.248133	12	15	CENTER
sp|O94964|SOGA1_HUMAN_1149	R.TVSphosVGLQTDPPR.S	0.9218	0.9024	0.592	0.979	6.12412	6.48018	0.178031	1	2	Q1
sp|O94964|SOGA1_HUMAN_1303	R.APSphosPTSSAGEEGTKKPEPLSPASYHQPEGVAR.L	0.9984	0.9985	0.978	0.897	0.765079	0.31527	-0.224905	3	1	CENTER
sp|O94966|UBP19_HUMAN_183	R.KGSphosLLHLTLPK.K	1	1	0.998	0.998	1.51622	-1.61398	-1.5651	5	4	Q4
sp|O94966|UBP19_HUMAN_244	K.AVPPGNDPVSphosPAMVR.S	1	1	1	1	0.498478	-0.695147	-0.596812	15	13	CENTER
sp|O94966|UBP19_HUMAN_406	K.VAVPTGPTPLDSphosTPPGGAPHPLTGQEEAR.A	0.9979	0.9998	0.918	0.987	1.61176	6.48018	2.43421	1	2	NR
sp|O94967|WDR47_HUMAN_285	K.AAYADLLTphosPLISK.L	0.9999	0.9999	0.998	0.998	-0.104451	-0.536885	-0.216217	1	1	CENTER
sp|O94967|WDR47_HUMAN_304	R.RPQSphosADAYMTR.S	0.9975	0.999	0.996	0.997	-0.489809	-0.00925563	0.240277	4	4	CENTER
sp|O94967|WDR47_HUMAN_338 339_C	R.ISDLGNK(TS)phosPMSHSFANFHYPGVQNLSR.S	0.9981	0.9897	0.99	0.982	-0.447913	-0.28011	0.0839018	2	1	CENTER
sp|O94979|SC31A_HUMAN_1163	R.EQTLSphosPTITSGLHNIAR.S	0.9999	0.9999	0.996	0.992	0.162166	-0.28011	-0.221138	16	14	CENTER
sp|O94979|SC31A_HUMAN_799	R.AQGEPVAGHESphosPKIPYEK.Q	0.9999	1	0.999	1	0.291477	0.00368343	-0.143897	50	54	CENTER
sp|O94986|CE152_HUMAN_1461	R.NVSphosPEFVPCEGEGGFGLHK.K	1	1	1	1	0.206588	0.173199	-0.0166945	1	2	CENTER
sp|O95049|ZO3_HUMAN_159 164	R.AGSphosHGRRSphosPGGGSEANGLALVSGFK.R	0.9793	0.9912	0.666	0.666	0.000137575	-0.377407	-0.188772	1	1	CENTER
sp|O95049|ZO3_HUMAN_164	R.SphosPGGGSEANGLALVSGFK.R	1	1	0.998	0.995	0.144047	-0.241449	-0.192748	27	16	CENTER
sp|O95049|ZO3_HUMAN_203	R.RDSphosEEFGVK.L	1	1	1	1	-0.0617017	-0.826392	-0.382345	11	7	CENTER
sp|O95049|ZO3_HUMAN_346	R.TISphosEPDEQR.S	0.9987	0.9999	0.996	0.996	0.421462	-0.0689778	-0.24522	10	10	CENTER
sp|O95049|ZO3_HUMAN_378	R.GYSphosPDTR.V	0.9965	0.9902	0.996	0.993	0.116391	-0.4202	-0.268295	1	2	CENTER
sp|O95049|ZO3_HUMAN_489	R.THFELEPSphosPPSGLGFTR.G	0.9996	1	0.997	0.997	0.394855	0.477092	0.0411184	1	2	CENTER
sp|O95049|ZO3_HUMAN_591	R.SphosREDLSALTR.Q	1	1	0.998	0.997	0.0126916	-0.665028	-0.33886	6	4	CENTER
sp|O95049|ZO3_HUMAN_856	R.SSEPVQADESQSphosPR.D	0.9999	0.9999	0.994	0.988	-0.545024	0.647328	0.596176	5	4	CENTER
sp|O95071|UBR5_HUMAN_1308	R.KTASphosPEDSDMPDHDLEPPR.F	0.9998	1	0.992	0.991	1.55528	0.580033	-0.487624	2	3	Q1
sp|O95071|UBR5_HUMAN_1549	R.RISphosQSQPVR.G	0.9981	0.9985	0.983	0.991	0.00509434	-0.311818	-0.158456	10	9	CENTER
sp|O95071|UBR5_HUMAN_1551	R.RISQSphosQPVR.G	0.9992	0.9761	0.545	0.882	-0.104451	-0.336273	-0.115911	1	2	CENTER
sp|O95071|UBR5_HUMAN_1728 1729_C	R.AA(ST)phosAPSSTSTPAASSAGLIYIDPSNLR.R	0.9949	0.9989	0.52	0.958	0.174986	0.223503	0.0242589	2	2	CENTER
sp|O95071|UBR5_HUMAN_1905	R.ATLLSphosAR.Q	0.9923	0.9969	0.997	0.997	0.0690849	-0.996317	-0.532701	1	1	CENTER
sp|O95071|UBR5_HUMAN_2241	R.DLSphosLEVDRDRDLLIQQTMR.Q	1	1	0.999	0.999	-1.30951	-3.46746	-1.07897	2	2	Q3
sp|O95071|UBR5_HUMAN_327	R.WLDGASphosFDNER.G	1	1	1	1	0.114918	-0.518269	-0.316594	10	16	CENTER
sp|O95071|UBR5_HUMAN_578	R.FQLRSphosPESLK.N	0.9943	0.999	0.998	0.995	0.44217	0.173608	-0.134281	2	1	CENTER
sp|O95071|UBR5_HUMAN_636	R.SphosTPAPKEEEKVNEEQWSLR.E	0.9994	0.9996	0.979	0.981	0.383168	-0.674388	-0.528778	6	5	CENTER
sp|O95071|UBR5_HUMAN_636 637_C	R.(ST)phosPAPKEEEKVNEEQWSLR.E	0.9921	0.9982	1	1	0.865339	-0.613847	-0.739593	2	4	Q4
sp|O95125|ZN202_HUMAN_387	R.ETTphosPVHPLLGR.H	0.9944	0.9895	0.99	0.987	-0.802289	-0.159815	0.321237	2	1	CENTER
sp|O95125|ZN202_HUMAN_466	K.NLEETSphosPVTQAER.T	0.9998	0.9999	0.985	0.986	0.274509	-0.0161383	-0.145323	2	2	CENTER
sp|O95155|UBE4B_HUMAN_105	R.SQSphosMDIDGVSCEK.S	0.9992	0.9995	0.997	0.996	0.116391	-0.481856	-0.299123	6	4	CENTER
sp|O95155|UBE4B_HUMAN_1265	R.HLLNSphosPTDPFNR.Q	0.9986	0.9991	0.963	0.995	-0.581139	0.0910953	0.336117	2	4	CENTER
sp|O95155|UBE4B_HUMAN_65	R.ENPPGPPIAASAPGPSQSLGLNVHNMTPATSphosPIGASGVAHR.S	0.9988	0.9991	0.966	0.972	2.75764	2.03553	-0.361053	1	1	Q1
sp|O95155|UBE4B_HUMAN_78	R.SQSphosSEGVSSLSSSPSNSLETQSQSLSR.S	0.9978	0.9996	0.97	0.948	0.948791	-1.89678	-1.42279	1	1	Q4
sp|O95155|UBE4B_HUMAN_78 79_C	R.SQ(SS)phosEGVSSLSSSPSNSLETQSQSLSR.S	0.9984	0.9996	0.903	0.915	1.02514	-1.55574	-1.29044	1	1	Q4
sp|O95155|UBE4B_HUMAN_803	R.TVEDLKNNESQWKDSphosPLATR.H	0.9983	0.9995	0.996	0.996	-0.559821	-0.803671	-0.121925	3	3	CENTER
sp|O95155|UBE4B_HUMAN_86 87 88_C	R.SQSSEGVSSL(SSS)phosPSNSLETQSQSLSR.S	0.9998	0.9998	0.999	0.999	-1.26497	1.0416	1.15328	2	2	Q2
sp|O95155|UBE4B_HUMAN_88	R.SQSSEGVSSLSSSphosPSNSLETQSQSLSR.S	0.9995	1	0.979	0.992	-1.41833	1.45763	1.43798	2	2	Q2
sp|O95163|ELP1_HUMAN_471	K.LGAVGGSphosGFKVCLR.T	1	1	1	1	-0.246857	-0.716209	-0.234676	14	15	CENTER
sp|O95208|EPN2_HUMAN_173	R.GSSphosQPNLSTSHSEQEYGK.A	0.9989	0.999	0.993	0.992	-0.264916	-0.613847	-0.174465	10	15	CENTER
sp|O95208|EPN2_HUMAN_484 485 486_C	K.KTAESVTSLPSQNNG(TTS)phosPDPFESQPLTVASSKPSSAR.K	0.9986	0.9988	0.999	0.979	-0.445488	-0.0622045	0.191642	3	3	CENTER
sp|O95208|EPN2_HUMAN_486	K.KTAESVTSLPSQNNGTTSphosPDPFESQPLTVASSKPSSAR.K	0.9979	0.9964	0.983	0.98	0.540706	0.796241	0.127768	1	1	CENTER
sp|O95210|STBD1_HUMAN_211	R.HSSphosWGDVGVGGSLK.A	0.9911	0.9917	0.997	0.983	3.97341	-1.15982	-2.56661	3	3	Q4
sp|O95218|ZRAB2_HUMAN_114	R.TGYGGGFNERENVEYphosIEREESDGEYDEFGR.K	0.9857	0.9709	0.511	0.882	0.274894	0.185013	-0.0449406	1	1	CENTER
sp|O95218|ZRAB2_HUMAN_120	R.ENVEYIEREESphosDGEYDEFGRK.K	0.9986	0.9983	0.998	0.998	-0.25888	-0.518269	-0.129695	4	7	CENTER
sp|O95222|OR6A2_HUMAN_89	K.MLAGFVGSphosK.Q	0.9836	0.9055	1	1	-0.116002	-0.203759	-0.0438782	2	1	CENTER
sp|O95231|VENTX_HUMAN_4 5 6_C	R.L(SSS)phosPPR.G	0.941	0.9898	1	1	-1.00999	0.704123	0.857055	1	1	Q2
sp|O95232|LC7L3_HUMAN_300 301_C	R.H(SS)phosRTSDRR.C	0.9154	0.9352	0.817	0.47	-0.431813	-0.360728	0.0355427	1	3	CENTER
sp|O95235|KI20A_HUMAN_532	K.EHSLQVSphosPSLEKGAK.A	0.9998	1	0.995	0.996	0.0786393	0.150525	0.0359427	4	6	CENTER
sp|O95239|KIF4A_HUMAN_1001	K.LTLLQVASphosR.Q	0.9987	1	0.998	0.998	-0.545024	-0.336089	0.104467	3	4	CENTER
sp|O95239|KIF4A_HUMAN_1178	K.EMCDVEQVLSphosKKTPPAPSPFDLPELK.H	0.9978	0.9981	0.5	0.5	-0.0722709	-0.00919709	0.0315369	1	2	CENTER
sp|O95239|KIF4A_HUMAN_799	R.RRTphosFSLTEVR.G	1	0.9949	0.989	0.985	-1.06174	0.262418	0.662079	4	3	NR
sp|O95239|KIF4A_HUMAN_801	R.TFSphosLTEVR.G	0.9994	0.9997	0.993	0.994	-0.589878	-0.203759	0.19306	13	11	CENTER
sp|O95239|KIF4A_HUMAN_951	K.QLEESphosVSEKEQQLLSTLK.C	0.991	0.9963	0.997	0.997	-1.19437	-0.175493	0.509436	4	4	NR
sp|O95243|MBD4_HUMAN_380 387 389	G.SphosEMDNNCSphosPTphosR.K	0.9832	0.924	1	1	4.86664	4.40698	-0.229831	2	6	Q1
sp|O95248|MTMR5_HUMAN_1078	K.KYNPPSphosWEHR.G	1	1	0.997	0.997	-0.0829182	0.283791	0.183355	3	3	CENTER
sp|O95248|MTMR5_HUMAN_1138	R.LGLGTphosLSSSLSR.A	0.9971	0.9991	0.997	0.995	0.134419	-0.428632	-0.281525	4	5	CENTER
sp|O95248|MTMR5_HUMAN_1140 1141 1142_C	R.LGLGTL(SSS)phosLSR.A	0.9991	0.9996	0.999	0.999	0.0494232	-0.188962	-0.119192	4	4	CENTER
sp|O95248|MTMR5_HUMAN_1747 1748 1749 1750_C	R.R(STST)phosLYSQFQTAESENR.S	0.9977	0.9995	0.999	1	1.30152	-1.59422	-1.44787	2	5	Q4
sp|O95251|KAT7_HUMAN_102	R.SSGSphosETEQVVDFSDRETK.N	0.991	0.999	0.986	0.995	-1.63651	-1.67028	-0.0168827	2	2	Q3
sp|O95251|KAT7_HUMAN_162	K.DMSLKDSphosGSDLSHRPK.R	0.9884	0.9937	0.99	0.991	-0.067451	-0.327938	-0.130244	4	6	CENTER
sp|O95251|KAT7_HUMAN_49 50 53_C	R.SSARLSphosQ(SS)phosQDSSPVRNLQSFGTEEPAYSTR.R	0.9825	0.9836	1.074	1.248	-0.277091	-0.727846	-0.225378	1	2	CENTER
sp|O95251|KAT7_HUMAN_49 50 57_C	R.SSARLSphosQSSQD(SS)phosPVRNLQSFGTEEPAYSTR.R	0.9859	0.9949	1.012	1.234	-0.228996	-0.34424	-0.0576217	1	1	CENTER
sp|O95251|KAT7_HUMAN_50	R.SSARLSphosQSSQDSSPVR.N	0.9832	0.9945	0.994	0.685	-0.473233	-0.411354	0.0309396	1	1	CENTER
sp|O95251|KAT7_HUMAN_57	R.LSQSSQDSSphosPVRNLQSFGTEEPAYSTR.R	0.9989	0.9998	0.987	0.982	-0.559821	0.162113	0.360967	1	1	CENTER
sp|O95251|KAT7_HUMAN_606	K.TMDPSCLKWTphosPPKGT.-	0.9993	0.9927	0.995	0.979	-0.0201824	-0.264513	-0.122165	3	1	CENTER
sp|O95251|KAT7_HUMAN_88	R.SQQQPTPVTphosPK.K	0.9999	1	0.996	0.996	-2.03993	-0.94913	0.545402	8	8	Q3
sp|O95251|KAT7_HUMAN_99 100_C	R.(SS)phosGSETEQVVDFSDRETK.N	0.9989	0.9989	0.996	0.996	-2.53458	-1.11724	0.708673	2	2	Q3
sp|O95292|VAPB_HUMAN_158	K.SLSphosSSLDDTEVK.K	0.9992	0.9994	0.993	0.996	-0.667881	0.0911463	0.379513	10	11	CENTER
sp|O95292|VAPB_HUMAN_158 159 160_C	K.SL(SSS)phosLDDTEVK.K	0.9651	0.9974	1	0.999	1.33365	-1.8215	-1.57758	2	6	Q4
sp|O95292|VAPB_HUMAN_160	K.SLSSSphosLDDTEVK.K	0.9965	0.9988	0.995	0.995	1.47689	-2.41793	-1.94741	8	4	Q4
sp|O95295|SNAPN_HUMAN_133	R.AMLDSGIYPPGSphosPGK.-	0.9998	1	0.992	0.997	-0.365318	0.96427	0.664794	7	8	Q2
sp|O95297|MPZL1_HUMAN_204	R.DYTGCSphosTSESLSPVK.Q	0.9982	0.9936	0.989	0.984	0.400142	-0.0829775	-0.24156	2	2	CENTER
sp|O95297|MPZL1_HUMAN_206	R.DYTGCSTSphosESLSPVK.Q	0.9947	0.9983	0.977	0.98	-0.530377	-0.0140135	0.258182	3	4	CENTER
sp|O95297|MPZL1_HUMAN_210	R.DYTGCSTSESLSphosPVK.Q	0.9999	1	0.995	0.997	0.35964	-0.565298	-0.462469	10	14	CENTER
sp|O95297|MPZL1_HUMAN_219	R.KSphosPSDTEGLVK.S	0.9997	0.9999	0.995	0.994	-0.277091	-0.394281	-0.0585949	5	3	CENTER
sp|O95297|MPZL1_HUMAN_221	R.KSPSphosDTEGLVK.S	0.9976	0.9984	0.988	0.988	0.0881938	-0.264513	-0.176353	9	7	CENTER
sp|O95359|TACC2_HUMAN_2072 2073_C	R.RK(ST)phosDSVPISK.S	0.9993	0.9991	0.996	0.998	-0.0201824	-0.653924	-0.316871	11	13	CENTER
sp|O95359|TACC2_HUMAN_2226	R.VQNSphosPPVGR.K	1	1	1	1	0.469623	0.162113	-0.153755	17	15	CENTER
sp|O95359|TACC2_HUMAN_2317	K.TPEKLDNTPASphosPPRSPAEPNDIPIAK.G	0.9979	0.9992	0.993	0.984	2.12077	-0.159815	-1.14029	4	3	NR
sp|O95359|TACC2_HUMAN_2317 2321	K.TPEKLDNTPASphosPPRSphosPAEPNDIPIAK.G	0.9998	0.9998	0.992	0.992	1.33612	0.928346	-0.203888	5	4	Q1
sp|O95359|TACC2_HUMAN_2359	K.MQESphosPKLPQQSYNFDPDTCDESVDPFK.T	1	1	0.999	0.999	0.753156	0.386153	-0.183501	7	9	CENTER
sp|O95359|TACC2_HUMAN_2389 2390_C	K.TP(SS)phosPSKSPASFEIPASAMEANGVDGDGLNKPAKK.K	0.9989	0.9999	0.784	0.937	1.18226	-0.117171	-0.649714	6	7	NR
sp|O95359|TACC2_HUMAN_2390	K.TPSSphosPSKSPASFEIPASAMEANGVDGDGLNKPAK.K	0.9998	1	0.981	0.986	0.605134	-0.048784	-0.326959	6	7	CENTER
sp|O95359|TACC2_HUMAN_2512	K.FSSphosPTEELDYR.N	0.999	0.9993	0.994	0.994	0.157672	-0.264513	-0.211092	2	6	CENTER
sp|O95359|TACC2_HUMAN_2569	R.MSESphosPTPCSGSSFEETEALVNTAAK.N	0.9978	0.9999	0.915	0.995	0.162194	-0.233816	-0.198005	4	7	CENTER
sp|O95365|ZBT7A_HUMAN_337	R.AGAAAGDSphosDEESRADDKGVMDYYLK.Y	0.9995	0.9996	0.999	0.998	-0.589878	-0.233816	0.178031	23	18	CENTER
sp|O95365|ZBT7A_HUMAN_433	R.KHTphosGEKPYLCQQCGAAFAHNYDLK.N	0.9912	0.9946	0.996	0.988	-2.12602	-1.89678	0.114618	2	1	Q3
sp|O95365|ZBT7A_HUMAN_511 525 526_C	R.VRGGAPDPSphosPGATATPGAPAQP(SS)phosPDARR.N	0.9999	0.9999	1.298	0.964	0.038301	0.150525	0.0561119	6	3	CENTER
sp|O95365|ZBT7A_HUMAN_517 525 526_C	R.VRGGAPDPSPGATATphosPGAPAQP(SS)phosPDARR.N	0.9988	0.9997	0.89	1.168	0.394855	1.03221	0.318677	1	2	Q1
sp|O95365|ZBT7A_HUMAN_525 526_C	R.VRGGAPDPSPGATATPGAPAQP(SS)phosPDARR.N	1	1	1	0.998	0.547625	0.931038	0.191706	27	25	Q1
sp|O95365|ZBT7A_HUMAN_526	R.VRGGAPDPSPGATATPGAPAQPSSphosPDARR.N	1	1	0.994	0.998	0.551069	0.977688	0.21331	38	38	Q1
sp|O95365|ZBT7A_HUMAN_549	K.HFKDEDEDEDVASphosPDGLGR.L	1	1	1	1	-0.365318	0.00368343	0.184501	10	8	CENTER
sp|O95373|IPO7_HUMAN_1020	K.HGGYKFSphosAPVVPSSFNFGGPAPGMN.-	0.998	0.9974	0.933	0.994	3.48952	-1.28558	-2.38755	1	2	Q4
sp|O95391|SLU7_HUMAN_215	K.LVEQANSphosPK.H	1	1	1	1	-1.1489	-1.28011	-0.0656064	6	5	Q3
sp|O95394|AGM1_HUMAN_62	K.STIGVMVTphosASHNPEEDNGVK.L	1	0.9994	0.892	0.936	0.800943	-0.159887	-0.480415	4	4	CENTER
sp|O95394|AGM1_HUMAN_64	K.STIGVMVTASphosHNPEEDNGVK.L	0.9996	0.9998	0.987	0.989	0.862634	-0.103832	-0.483233	3	4	CENTER
sp|O95396|MOCS3_HUMAN_331	R.SLQLLSphosPEER.V	0.9992	0.9995	0.998	0.998	0.447597	-0.614389	-0.530993	1	2	CENTER
sp|O95396|MOCS3_HUMAN_47	R.LVPVSphosPLPPK.A	1	1	1	1	0.454976	0.138843	-0.158067	33	38	CENTER
sp|O95400|CD2B2_HUMAN_194 195_C	R.KGPGQP(SS)phosPQR.L	0.9999	0.9995	1	1	0.0833695	0.109205	0.012918	24	16	CENTER
sp|O95400|CD2B2_HUMAN_195	R.KGPGQPSSphosPQRLDR.L	0.9999	0.9997	0.983	0.949	0.107053	0.126872	0.00990959	4	6	CENTER
sp|O95402|MED26_HUMAN_322	K.GSVPSPSPRPQALDATQVPSPLPLAQPSphosTPPVR.R	0.9974	0.9989	0.935	0.981	0.561365	1.9921	0.715369	1	4	Q1
sp|O95402|MED26_HUMAN_322 323_C	K.GSVPSPSPRPQALDATQVPSPLPLAQP(ST)phosPPVR.R	0.9974	0.9996	0.927	0.997	1.42523	2.71176	0.643265	1	2	Q1
sp|O95402|MED26_HUMAN_361	K.AGLSphosPAEPLLSR.A	1	1	0.999	0.999	-1.36585	0.704123	1.03498	8	7	Q2
sp|O95402|MED26_HUMAN_447	K.EPVRADSphosPVHMEQQSR.T	1	1	0.999	0.991	0.328548	1.24618	0.458814	2	3	Q1
sp|O95402|MED26_HUMAN_535	R.QLHVLVPQSphosPPTDLPGLTR.E	0.9999	0.9999	0.998	0.999	0.232584	0.490949	0.129183	13	17	CENTER
sp|O95405|ZFYV9_HUMAN_306	R.TDLGSphosPNSFSHMSEGILMK.K	0.9999	0.9999	0.998	0.998	-0.855953	1.07285	0.964399	13	9	Q2
sp|O95425|SVIL_HUMAN_221	R.QAHDLSphosPAAESSSTFSFSGR.D	0.9999	1	0.999	0.999	-0.326899	-0.0827181	0.122091	8	12	CENTER
sp|O95425|SVIL_HUMAN_245	R.DSSFTEVPRSphosPK.H	1	1	0.999	0.998	-0.339555	0.150525	0.24504	21	22	CENTER
sp|O95425|SVIL_HUMAN_673	R.CTSphosHSETPTVDDEEKVDER.A	0.9969	0.999	0.991	0.992	-0.515878	0.444256	0.480067	1	3	CENTER
sp|O95425|SVIL_HUMAN_707	R.EMEKSphosFDEQNVPK.R	0.9666	1	1	1	-0.582483	-0.103232	0.239626	4	5	CENTER
sp|O95425|SVIL_HUMAN_968	K.YGSphosFEEAEASYPILNR.A	0.9981	0.9996	0.992	0.993	0.258119	-0.075751	-0.166935	3	3	CENTER
sp|O95429|BAG4_HUMAN_179	R.SSGNSphosPTPVSR.W	0.9997	0.9999	0.997	0.997	-0.545024	0.150525	0.347774	3	3	CENTER
sp|O95429|BAG4_HUMAN_289	R.YPWPSSAPSAPPGNLYMTESTSPWPSSGSPQSPPSphosPPVQQPK.D	0.9989	0.9992	0.996	0.983	2.00137	1.08788	-0.456746	2	2	Q1
sp|O95453|PARN_HUMAN_160 161_C	R.SQANGAGAL(SY)phosVSPNTSKCPVTIPEDQKK.F	0.9927	0.997	0.909	0.907	-0.438651	-0.0758152	0.181418	2	2	CENTER
sp|O95453|PARN_HUMAN_163	R.SQANGAGALSYVSphosPNTSK.C	1	0.9999	0.992	0.953	-0.301753	-0.0622045	0.119774	3	3	CENTER
sp|O95453|PARN_HUMAN_557	R.NNSphosFTAPSTVGKR.N	0.9982	0.999	0.998	0.998	0.12555	-0.490817	-0.308183	8	8	CENTER
sp|O95453|PARN_HUMAN_559	R.NNSFTphosAPSTVGKR.N	0.9756	0.9126	0.973	0.833	0.125668	-0.555744	-0.340706	1	1	CENTER
sp|O95453|PARN_HUMAN_619	K.KELSphosPAGSISK.N	1	1	0.998	0.998	-0.365318	-0.110201	0.127558	26	26	CENTER
sp|O95453|PARN_HUMAN_619 623	K.ELSphosPAGSphosISK.N	0.9978	0.9987	0.984	0.986	-0.352379	-0.159815	0.0962818	3	1	CENTER
sp|O95466|FMNL1_HUMAN_624	R.RDSphosELGPGVK.A	1	1	1	1	0.840585	-1.02231	-0.931449	2	2	Q4
sp|O95471|CLD7_HUMAN_206	K.SNSphosSKEYV.-	0.9976	0.9984	0.989	0.986	-0.211378	0.0292185	0.120298	12	15	CENTER
sp|O95471|CLD7_HUMAN_206 207_C	K.SN(SS)phosKEYV.-	0.9833	0.9924	0.996	0.996	-0.196215	-0.474343	-0.139064	6	6	CENTER
sp|O95471|CLD7_HUMAN_207	K.SNSSphosKEYV.-	0.9422	0.9767	0.907	0.943	0.162194	-0.849475	-0.505835	1	3	CENTER
sp|O95487|SC24B_HUMAN_1224	R.DSRPLSphosPILHIVKDESPAK.A	0.9998	0.9984	0.998	0.998	0.494542	-0.0622045	-0.278373	6	5	CENTER
sp|O95544|NADK_HUMAN_46	R.SphosLSASPALGSTK.E	0.9977	0.9989	0.671	0.751	-0.365318	-0.438012	-0.036347	4	4	CENTER
sp|O95544|NADK_HUMAN_48	R.SLSphosASPALGSTK.E	0.9985	0.998	0.998	0.997	0.030057	-0.499891	-0.264974	10	5	CENTER
sp|O95544|NADK_HUMAN_64	R.SphosLHGPCPVTTFGPK.A	1	1	0.996	0.998	0.704452	0.553881	-0.0752859	13	15	CENTER
sp|O95571|ETHE1_HUMAN_19	R.GGSphosGAPILLR.Q	1	1	1	1	-0.314244	0.235154	0.274699	4	4	CENTER
sp|O95573|ACSL3_HUMAN_683	K.IRLSphosPEPWTPETGLVTDAFK.L	0.9998	1	0.999	0.999	-0.0100224	0.896768	0.453395	8	11	CENTER
sp|O95573|ACSL3_HUMAN_688	R.LSPEPWTphosPETGLVTDAFKLK.R	0.9993	0.9996	0.997	0.998	-0.245814	-0.117239	0.0642877	4	4	CENTER
sp|O95613|PCNT_HUMAN_3189 3190_C	R.KI(TS)phosRPFTR.F	0.9496	0.9735	0.998	1	0.410122	-0.411456	-0.410789	1	2	CENTER
sp|O95628|CNOT4_HUMAN_301	R.YDTPIDKPSDSLSIGNGDNSQQISNSDTPSphosPPPGLSK.S	0.9951	0.9991	0.928	0.984	1.41391	0.234402	-0.589756	1	2	NR
sp|O95628|CNOT4_HUMAN_430	K.ALADLIEKELSVQDQPSphosLSPTSLQNSSSHTTTAK.G	0.9986	0.9991	0.978	0.55	-0.205537	-0.103232	0.0511528	3	1	CENTER
sp|O95628|CNOT4_HUMAN_432	K.ALADLIEKELSVQDQPSLSphosPTSLQNSSSHTTTAK.G	0.9999	1	0.988	0.994	-0.0722709	-0.048784	0.0117435	9	11	CENTER
sp|O95639|CPSF4_HUMAN_200 201 202 211 212_C	R.(SSS)phosLIQLTSQN(SS)phosPNQQR.T	0.997	0.9999	1.124	1.166	-0.960095	0.868754	0.914424	2	1	Q2
sp|O95639|CPSF4_HUMAN_202	R.SSSphosLIQLTSQNSSPNQQR.T	0.9983	0.9992	0.995	0.995	-0.892947	0.346076	0.619511	8	10	CENTER
sp|O95639|CPSF4_HUMAN_207 208_C	R.SSSLIQL(TS)phosQNSSPNQQR.T	0.9998	0.9989	0.469	0.702	-0.71679	0.207556	0.462173	1	1	CENTER
sp|O95639|CPSF4_HUMAN_211 212_C	R.SSSLIQLTSQN(SS)phosPNQQR.T	0.9997	0.9999	0.911	0.989	-0.733469	0.162113	0.447791	3	2	CENTER
sp|O95639|CPSF4_HUMAN_212	R.SSSLIQLTSQNSSphosPNQQR.T	0.9999	0.9998	0.974	0.976	-0.759486	0.207556	0.483521	2	1	CENTER
sp|O95644|NFAC1_HUMAN_233	R.GLGACTLLGSphosPR.H	0.9997	0.9999	0.997	0.997	-2.53104	-4.85023	-1.15959	4	2	Q3
sp|O95644|NFAC1_HUMAN_269	R.KYSphosLNGR.Q	0.9994	0.9644	0.974	0.925	-0.700302	-0.674388	0.0129568	1	1	CENTER
sp|O95644|NFAC1_HUMAN_903	R.LLPEVHEDGSphosPNLAPIPVTVK.R	1	1	0.999	0.999	-0.339555	0.688182	0.513868	4	3	CENTER
sp|O95671|ASML_HUMAN_19	R.VVLASphosASPR.R	0.9989	0.9994	0.5	0.5	-0.0617017	-0.446119	-0.192209	1	2	CENTER
sp|O95671|ASML_HUMAN_21	K.RVVLASASphosPR.R	0.9993	0.9991	0.985	0.994	0.152378	0.0789197	-0.0367293	4	2	CENTER
sp|O95674|CDS2_HUMAN_21	R.VAHEPVAPPEDKESphosESEAKVDGETASDSESR.A	0.9922	0.9926	0.997	0.997	-0.205537	0.405782	0.30566	4	1	CENTER
sp|O95674|CDS2_HUMAN_21 33	R.VAHEPVAPPEDKESphosESEAKVDGETASphosDSESR.A	0.9842	0.9872	0.993	0.988	0.0433023	0.162067	0.0593822	2	2	CENTER
sp|O95674|CDS2_HUMAN_33	R.VAHEPVAPPEDKESESEAKVDGETASphosDSESR.A	0.9929	0.9982	0.989	0.991	-0.0515503	0.330746	0.191148	4	4	CENTER
sp|O95678|K2C75_HUMAN_334	K.AQYEDIANRSphosR.A	1	1	0.989	0.99	-0.71679	-0.327938	0.194426	5	5	CENTER
sp|O95684|FR1OP_HUMAN_152 160	K.EKGPTTGEGALDLSphosDVHSPPKSphosPEGK.T	0.9386	0.9935	0.682	0.684	0.28321	0.207556	-0.037827	1	1	CENTER
sp|O95684|FR1OP_HUMAN_156 160	K.EKGPTTGEGALDLSDVHSphosPPKSphosPEGK.T	0.9999	1	0.997	0.994	0.348061	0.022863	-0.162599	17	20	CENTER
sp|O95684|FR1OP_HUMAN_160	K.EKGPTTGEGALDLSDVHSPPKSphosPEGK.T	0.9986	0.9981	0.997	0.998	0.320041	0.410639	0.0452993	6	2	CENTER
sp|O95685|PPR3D_HUMAN_25	R.SLSphosCLSDLDGGVALEPR.A	0.999	0.9977	0.994	0.994	-0.159734	-1.34424	-0.592253	9	5	NR
sp|O95685|PPR3D_HUMAN_46	R.ACRPPGSphosPGRAPPPTPAPSGCDPR.L	1	1	0.999	0.999	0.995084	1.00587	0.00539049	8	6	Q1
sp|O95685|PPR3D_HUMAN_74 77 78_C	R.ARSphosLP(SS)phosPERR.Q	0.9917	0.9968	1.328	1.328	0.628169	-0.327938	-0.478053	1	1	CENTER
sp|O95696|BRD1_HUMAN_128	R.IVEYSphosPPSAPR.R	0.9997	0.9998	0.985	0.966	0.188994	0.108609	-0.0401927	9	10	CENTER
sp|O95696|BRD1_HUMAN_885	R.RHTphosLEDR.S	0.9969	0.9967	1	1	0.0881938	-0.423104	-0.255649	3	4	CENTER
sp|O95707|RPP29_HUMAN_10	K.SVIYHALSphosQK.E	1	1	0.998	0.998	-0.515878	-0.695147	-0.0896347	7	5	CENTER
sp|O95714|HERC2_HUMAN_368	K.DAPHSEGDMHLLSGPLSphosPNESFLR.Y	1	1	0.996	0.998	-0.171049	-0.0292605	0.0708943	5	10	CENTER
sp|O95747|OXSR1_HUMAN_339	R.LHKTEDGGWEWSphosDDEFDEESEEGKAAISQLR.S	0.9937	0.9953	0.999	0.998	1.97523	-0.759277	-1.36725	2	5	Q4
sp|O95747|OXSR1_HUMAN_422 423_C	K.TAQAL(SS)phosGSGSQETKIPISLVLR.L	0.9954	0.9855	0.504	0.842	-0.126311	-0.311818	-0.0927538	3	5	CENTER
sp|O95747|OXSR1_HUMAN_425	K.TAQALSSGSphosGSQETKIPISLVLR.L	0.9961	0.9993	0.498	0.498	0.885736	0.0543095	-0.415713	2	5	CENTER
sp|O95747|OXSR1_HUMAN_427	K.TAQALSSGSGSphosQETKIPISLVLR.L	0.9978	0.9982	0.983	0.976	0.165848	-0.117171	-0.14151	6	3	CENTER
sp|O95757|HS74L_HUMAN_545	K.CHAEHTphosPEEEIDHTGAK.T	0.9999	0.9998	0.998	0.997	0.153149	0.676058	0.261454	3	2	CENTER
sp|O95758|PTBP3_HUMAN_56	R.DRPPCSphosPSR.V	1	1	0.99	0.994	-0.0512093	0.261775	0.156492	6	10	CENTER
sp|O95772|STR3N_HUMAN_39	R.IESphosYEGR.E	0.9994	0.9995	0.993	0.956	0.363828	-0.674388	-0.519108	4	5	CENTER
sp|O95785|WIZ_HUMAN_1006 1017	K.TPLALAGSPTPKNPEDKSphosPQLSLSPRPASphosPK.A	1	1	0.92	0.993	0.700308	0.723673	0.0116824	4	2	Q1
sp|O95785|WIZ_HUMAN_1010 1017	K.TPLALAGSPTPKNPEDKSPQLSphosLSPRPASphosPK.A	0.9989	0.9997	0.402	0.679	0.692015	-0.633746	-0.662881	1	3	CENTER
sp|O95785|WIZ_HUMAN_1012	K.TPLALAGSPTPKNPEDKSPQLSLSphosPRPASPK.A	0.9987	0.9964	0.569	0.482	1.00763	0.553881	-0.226875	2	1	Q1
sp|O95785|WIZ_HUMAN_1017	K.NPEDKSPQLSLSPRPASphosPK.A	1	1	0.999	0.997	0.144018	0.81838	0.337181	14	23	CENTER
sp|O95785|WIZ_HUMAN_1106	R.TQSRPGGPPNPPGPSphosPK.A	1	1	0.985	0.882	-0.494415	-0.320419	0.0869983	2	2	CENTER
sp|O95785|WIZ_HUMAN_1121 1122_C	K.MMGGAGPG(SS)phosLEARSPSDLHISPLAK.K	0.9964	0.9972	0.6	0.504	-1.13737	0.273144	0.705255	1	2	NR
sp|O95785|WIZ_HUMAN_1134	R.SPSDLHISphosPLAK.K	1	0.9999	0.999	0.998	-0.473233	0.375929	0.424581	8	4	CENTER
sp|O95785|WIZ_HUMAN_1146	K.KLPPPPGSphosPLGHSPTASPPPTAR.K	0.9995	0.9994	0.989	0.996	0.840266	1.18217	0.170951	5	10	Q1
sp|O95785|WIZ_HUMAN_1151	K.KLPPPPGSPLGHSphosPTASPPPTAR.K	0.9994	0.9993	0.966	0.994	0.84588	1.17361	0.163864	6	4	Q1
sp|O95785|WIZ_HUMAN_1335	R.ELSphosLTPITGAKPSATGYLGSVAAK.R	0.9971	0.9984	0.995	0.979	-0.424404	0.0911463	0.257775	4	3	CENTER
sp|O95785|WIZ_HUMAN_1480	R.DSDKRPSphosLGLAPGGLAVVGR.S	0.9983	0.9969	0.997	0.992	0.340112	-0.897583	-0.618847	7	4	CENTER
sp|O95785|WIZ_HUMAN_1517	R.AADGGERPLAASphosPPGTVK.A	0.9995	0.9997	0.996	0.995	-0.0829182	-0.089426	-0.00325391	3	5	CENTER
sp|O95785|WIZ_HUMAN_982 983_C	K.GLGHPP(SS)phosPLLK.K	1	1	1	1	-0.365318	0.758571	0.561944	40	40	CENTER
sp|O95785|WIZ_HUMAN_996	K.KTPLALAGSphosPTPK.N	0.9996	0.9999	0.946	0.955	0.0594023	0.366254	0.153426	4	3	CENTER
sp|O95793|STAU1_HUMAN_277	K.TKPIVKPQTphosSPEYGQGINPISR.L	0.9993	0.9992	0.99	0.986	0.476891	-0.0288995	-0.252895	3	4	CENTER
sp|O95793|STAU1_HUMAN_277 278_C	K.TKPIVKPQ(TS)phosPEYGQGINPISR.L	0.9999	1	0.998	0.994	0.476891	0.0165075	-0.230192	5	2	CENTER
sp|O95793|STAU1_HUMAN_278	K.TKPIVKPQTSphosPEYGQGINPISR.L	0.9981	0.9986	0.908	0.966	0.498478	-0.0354872	-0.266982	1	1	CENTER
sp|O95793|STAU1_HUMAN_390	K.VTFFEPGSphosGDENGTSNKEDEFR.M	0.9704	0.9955	0.998	0.998	0.660445	-0.159815	-0.41013	1	1	CENTER
sp|O95801|TTC4_HUMAN_51	R.APSphosEIDPR.E	1	1	1	1	0.215306	-0.0355479	-0.125427	5	4	CENTER
sp|O95816|BAG2_HUMAN_73	R.QISphosDGEREELNLTANR.L	0.9998	1	0.998	0.997	-0.931428	-1.41135	-0.239963	4	3	Q3
sp|O95817|BAG3_HUMAN_134	R.SphosQSPLRGMPETTQPDKQCGQVAAAAAAQPPASHGPER.S	1	1	0.499	0.499	-0.27162	-0.278407	-0.00339349	4	2	CENTER
sp|O95817|BAG3_HUMAN_173	R.SQSphosPAASDCSSSSSSASLPSSGR.S	1	1	0.995	0.996	0.197818	-0.048784	-0.123301	3	10	CENTER
sp|O95817|BAG3_HUMAN_190 191_C	R.SQSPAASDCSSSSSSASLP(SS)phosGRSSLGSHQLPR.G	0.9911	0.9925	0.335	0.335	-0.559821	-1.80367	-0.621925	1	1	Q3
sp|O95817|BAG3_HUMAN_194 195_C	R.(SS)phosLGSHQLPR.G	0.9915	0.9945	1	0.998	-0.404846	-1.07807	-0.33661	5	4	Q3
sp|O95817|BAG3_HUMAN_195	R.SSphosLGSHQLPR.G	0.9943	0.9965	0.922	0.927	-0.228996	-0.446119	-0.108562	2	2	CENTER
sp|O95817|BAG3_HUMAN_264	R.AASphosPFRSSVQGASSR.E	0.9765	0.9968	0.995	0.998	-0.339555	-0.781474	-0.22096	1	4	CENTER
sp|O95817|BAG3_HUMAN_268 269_C	R.AASPFR(SS)phosVQGASSR.E	0.9948	0.9822	0.998	0.996	-5.15973	-4.80367	0.178031	2	1	Q3
sp|O95817|BAG3_HUMAN_269	R.AASPFRSSphosVQGASSR.E	0.9901	0.9908	0.995	0.978	-0.0645128	-1.65521	-0.79535	2	2	NR
sp|O95817|BAG3_HUMAN_274 275 279_C	R.SSVQGA(SS)phosREGSphosPAR.S	0.9987	0.9996	1.31	1.312	-0.501593	-0.295877	0.102858	4	7	CENTER
sp|O95817|BAG3_HUMAN_274 275_C	R.SSVQGA(SS)phosREGSPAR.S	0.9893	0.9953	1.33	1.33	-0.487308	-0.152566	0.167371	1	2	CENTER
sp|O95817|BAG3_HUMAN_289	R.SSTPLHSphosPSPIR.V	0.9998	0.9998	0.958	0.968	-0.911806	0.251611	0.581709	3	5	CENTER
sp|O95817|BAG3_HUMAN_377	K.VPPAPVPCPPPSphosPGPSAVPSSPK.S	0.9999	0.9999	0.999	0.999	2.12335	1.10614	-0.508605	19	12	Q1
sp|O95817|BAG3_HUMAN_377 381 385 386_C	K.VEVKVPPAPVPCPPPSphosPGPSphosAVP(SS)phosPK.S	1	0.9949	1	0.948	2.74113	4.95038	1.10462	3	1	Q1
sp|O95817|BAG3_HUMAN_377 385 386_C	K.VPPAPVPCPPPSphosPGPSAVP(SS)phosPK.S	0.9999	0.9999	1.318	1.316	1.70753	1.516	-0.0957664	26	44	Q1
sp|O95817|BAG3_HUMAN_377 386	K.VPPAPVPCPPPSphosPGPSAVPSSphosPK.S	0.9999	0.9999	0.975	0.953	1.56819	1.40578	-0.0812024	17	12	Q1
sp|O95817|BAG3_HUMAN_385 386_C	K.VPPAPVPCPPPSPGPSAVP(SS)phosPK.S	1	1	1	1	2.23901	1.62457	-0.307222	25	20	Q1
sp|O95817|BAG3_HUMAN_386	K.VPPAPVPCPPPSPGPSAVPSSphosPK.S	1	1	0.968	0.973	2.54763	1.9211	-0.313265	9	8	Q1
sp|O95817|BAG3_HUMAN_406	R.AAPSTAPAEATphosPPKPGEAEAPPKHPGVLK.V	1	1	0.998	0.997	0.171183	0.580033	0.204425	1	1	CENTER
sp|O95819|M4K4_HUMAN_627 628 629 631_C	R.(TTS)phosRSphosPVLSR.R	0.9876	0.9846	1.348	1.34	0.107053	-0.360728	-0.23389	3	1	CENTER
sp|O95819|M4K4_HUMAN_627 628 629_C	R.(TTS)phosRSPVLSRR.D	0.999	0.9976	0.852	0.933	0.000137575	-0.377504	-0.188821	7	4	CENTER
sp|O95819|M4K4_HUMAN_629 631	R.TTSphosRSphosPVLSRR.D	0.996	0.9969	0.993	0.993	-0.0304507	-0.501742	-0.235646	6	6	CENTER
sp|O95819|M4K4_HUMAN_631	R.TTSRSphosPVLSR.R	0.9991	0.9995	0.996	0.993	0.0300908	-0.377407	-0.203749	13	15	CENTER
sp|O95819|M4K4_HUMAN_639	R.RDSphosPLQGSGQQNSQAGQR.N	1	1	0.996	0.998	-1.11534	-1.13375	-0.00920343	4	4	Q3
sp|O95819|M4K4_HUMAN_656	R.DSPLQGSGQQNSQAGQRNSphosTSIEPR.L	0.9954	0.98	0.989	0.978	0.65039	0.00368343	-0.323354	2	1	CENTER
sp|O95819|M4K4_HUMAN_800	R.AASphosSLNLSNGETESVK.T	0.9987	0.9995	0.962	0.947	0.673156	0.0418186	-0.315669	1	3	CENTER
sp|O95819|M4K4_HUMAN_805	R.AASSLNLSphosNGETESVK.T	0.9984	0.9994	0.994	0.995	-0.0721149	-0.481856	-0.204871	2	2	CENTER
sp|O95819|M4K4_HUMAN_852 853 854 855_C	K.(SSSS)phosFTPFIDPR.L	0.9589	0.9911	0.69	1.6	-0.217219	-0.117171	0.0500241	1	6	CENTER
sp|O95819|M4K4_HUMAN_900	R.KGSphosVVNVNPTNTRPQSDTPEIR.K	1	1	0.999	0.999	0.851493	-0.574853	-0.713173	13	13	Q4
sp|O95819|M4K4_HUMAN_909	R.KGSVVNVNPTNTphosRPQSDTPEIR.K	0.9982	0.9932	0.937	0.439	0.348061	1.22423	0.438087	3	1	Q1
sp|O95831|AIFM1_HUMAN_105	R.ISGLGLTphosPEQK.Q	0.9969	1	0.998	0.998	-1.15973	0.567009	0.863372	1	4	Q2
sp|O95831|AIFM1_HUMAN_260	K.CLIATphosGGTPR.S	0.9986	0.9965	0.523	0.625	-1.66788	-3.21871	-0.775414	1	3	Q3
sp|O95831|AIFM1_HUMAN_268	R.SLSphosAIDR.A	0.9937	0.9955	0.997	0.994	-0.819884	-0.428632	0.195626	7	7	CENTER
sp|O95983|MBD3_HUMAN_85	R.YDSphosSNQVK.G	0.9998	0.9956	0.99	0.99	-1.51588	0.103219	0.809548	7	6	NR
sp|O95983|MBD3_HUMAN_85 86_C	R.VRYD(SS)phosNQVK.G	0.9421	0.994	0.998	0.998	-1.40782	-0.174315	0.616753	2	7	NR
sp|O95999|BCL10_HUMAN_138	R.SNSphosDESNFSEKLR.A	0.9986	0.9992	0.996	0.995	0.0101912	-0.536885	-0.273538	10	12	CENTER
sp|O96007|MOC2B_HUMAN_20	K.LPLSphosPPLVEDSAFEPSRK.D	1	1	0.999	0.999	0.125668	0.0789716	-0.0233485	3	3	CENTER
sp|O96008|TOM40_HUMAN_53	R.SphosSERTPGAATASASGAAEDGACGCLPNPGTFEECHRK.C	0.9989	0.9293	0.951	0.958	1.60514	4.23867	1.31677	1	1	Q1
sp|O96013|PAK4_HUMAN_104	R.RDSphosPPPPAR.A	1	1	1	1	0.458647	0.229752	-0.114448	14	13	CENTER
sp|O96013|PAK4_HUMAN_181	R.DKRPLSphosGPDVGTPQPAGLASGAK.L	0.9993	1	0.998	0.998	0.107053	0.304853	0.0989001	25	22	CENTER
sp|O96013|PAK4_HUMAN_207	K.LAAGRPFNTphosYPR.A	0.9949	0.9964	0.985	0.987	-0.193949	0.150525	0.172237	19	21	CENTER
sp|O96013|PAK4_HUMAN_207 208_C	K.LAAGRPFN(TY)phosPR.A	0.9127	0.9729	1	0.99	-0.0722709	0.597208	0.334739	1	1	CENTER
sp|O96013|PAK4_HUMAN_291	R.GAPSPGVLGPHASEPQLAPPACTPAAPAVPGPPGPRSphosPQREPQR.V	0.9985	0.9989	0.993	0.994	3.19588	1.58003	-0.807924	4	5	Q1
sp|O96013|PAK4_HUMAN_474	R.RKSphosLVGTPYWMAPELISR.L	0.9992	0.9996	0.998	0.998	0.078671	-0.256798	-0.167734	13	14	CENTER
sp|O96013|PAK4_HUMAN_478	R.KSLVGTphosPYWMAPELISR.L	0.9038	0.9988	0.76	0.685	0.959207	-0.28011	-0.619658	1	3	CENTER
sp|O96017|CHK2_HUMAN_260	K.FAIGSphosAR.E	0.9995	0.9978	1	1	-1.89893	1.13297	1.51595	4	4	Q2
sp|O96017|CHK2_HUMAN_378 379_C	K.ILGE(TS)phosLMR.T	0.9942	0.9977	1	1	-2.07227	1.08202	1.57715	5	4	Q2
sp|O96018|APBA3_HUMAN_11	R.SPSphosGPPAMDLEGPR.D	0.9968	0.9778	0.99	0.989	6.12412	-0.495627	-3.30987	2	2	NR
sp|O96019|ACL6A_HUMAN_233	R.EGSphosPANWK.R	1	1	1	1	-0.301753	0.0165075	0.15913	15	21	CENTER
sp|O96019|ACL6A_HUMAN_72 86	K.QGGPTYYIDTphosNALRVPRENMEAISphosPLK.N	0.9733	0.9976	0.971	0.924	5.0864	5.339	0.126301	4	2	Q1
sp|O96028|NSD2_HUMAN_114 115_C	K.GIGTPPN(TT)phosPIKNGSPEIK.L	0.9991	0.9987	0.517	0.906	0.266531	0.13808	-0.0642256	1	2	CENTER
sp|O96028|NSD2_HUMAN_121	K.GIGTPPNTTPIKNGSphosPEIK.L	0.999	0.9994	0.997	0.995	0.241146	0.0971827	-0.0719815	3	6	CENTER
sp|O96028|NSD2_HUMAN_437	R.GVGSphosPPGR.K	0.9995	0.9971	1	1	0.0300908	-0.360728	-0.195409	3	2	CENTER
sp|P00338|LDHA_HUMAN_310	K.VTLTSphosEEEAR.L	0.9504	0.9965	0.955	0.986	-0.25787	-0.818619	-0.280374	2	2	CENTER
sp|P00390|GSHR_HUMAN_383	K.ALLTphosPVAIAAGRK.L	1	1	1	1	-0.11534	-0.174315	-0.0294876	13	14	CENTER
sp|P00519|ABL1_HUMAN_393	R.LMTGDTYphosTAHAGAK.F	0.9979	0.9988	0.987	0.986	-0.240871	-2.96746	-1.36329	3	2	NR
sp|P00519|ABL1_HUMAN_718	R.SCSphosASCVPHGAK.D	0.9986	0.9962	0.996	0.996	0.398438	-0.411354	-0.404896	6	6	CENTER
sp|P00519|ABL1_HUMAN_852	K.GSALGTPAAAEPVTphosPTSK.A	0.9993	0.9986	0.986	0.988	1.18899	0.816687	-0.186154	3	2	Q1
sp|P00519|ABL1_HUMAN_917	K.AGGKPSQSphosPSQEAAGEAVLGAK.T	0.9999	0.9996	0.978	0.98	0.248758	0.0418186	-0.10347	4	4	CENTER
sp|P00533|EGFR_HUMAN_693	R.ELVEPLTphosPSGEAPNQALLR.L	0.9998	0.9999	0.997	0.996	0.291477	0.127066	-0.0822058	35	33	CENTER
sp|P00533|EGFR_HUMAN_991	R.MHLPSphosPTDSNFYR.A	0.9995	0.9996	0.998	0.996	0.320041	-0.14546	-0.23275	18	22	CENTER
sp|P00558|PGK1_HUMAN_203	K.ALESphosPERPFLAILGGAK.V	1	1	1	1	0.241146	-0.117171	-0.179158	12	11	CENTER
sp|P01034|CYTC_HUMAN_43	R.LVGGPMDASphosVEEEGVRR.A	0.9997	1	1	1	-0.340459	2.67516	1.50781	4	2	NR
sp|P01100|FOS_HUMAN_362	R.KGSphosSSNEPSSDSLSSPTLLAL.-	0.9972	0.9987	0.923	0.941	1.91173	-1.94569	-1.92871	1	1	Q4
sp|P01100|FOS_HUMAN_362 363 364_C	R.KG(SSS)phosNEPSSDSLSSPTLLAL.-	0.9989	0.9989	0.999	0.999	2.09529	-1.55574	-1.82552	5	7	Q4
sp|P01100|FOS_HUMAN_373 374_C	R.KGSSSNEPSSDSL(SS)phosPTLLAL.-	0.9987	0.9931	0.664	0.512	0.662025	-0.728798	-0.695412	2	2	CENTER
sp|P01100|FOS_HUMAN_374	R.KGSSSNEPSSDSLSSphosPTLLAL.-	0.9983	0.9996	0.978	0.98	2.84484	-0.451504	-1.64817	2	4	NR
sp|P01106|MYC_HUMAN_281	R.SESGSphosPSAGGHSKPPHSPLVLKR.C	0.9987	0.9982	0.96	0.96	-1.43181	2.12915	1.78048	2	2	Q2
sp|P01106|MYC_HUMAN_281 293	R.SESGSphosPSAGGHSKPPHSphosPLVLKR.C	0.9995	0.9999	0.862	0.989	-1.25284	2.00227	1.62756	1	4	Q2
sp|P01106|MYC_HUMAN_58	K.KFELLPTphosPPLSPSRR.S	1	1	0.997	0.997	-1.05121	2.7992	1.9252	3	2	Q2
sp|P01106|MYC_HUMAN_58 62	K.KFELLPTphosPPLSphosPSRR.S	0.9991	0.9999	0.989	0.989	-0.892947	2.07897	1.48596	14	21	Q2
sp|P01106|MYC_HUMAN_62	K.FELLPTPPLSphosPSRR.S	0.9998	1	0.992	0.988	-1.73347	2.95881	2.34614	23	26	Q2
sp|P01106|MYC_HUMAN_64	K.FELLPTPPLSPSphosRR.S	0.9978	0.9874	0.504	0.596	-1.73347	2.38862	2.06105	1	1	Q2
sp|P01106|MYC_HUMAN_71	R.SGLCSphosPSYVAVTPFSLR.G	0.9998	0.9999	0.996	0.997	-1.33961	1.73936	1.53949	2	5	Q2
sp|P01106|MYC_HUMAN_73 74_C	R.SGLCSP(SY)phosVAVTPFSLR.G	0.9994	0.9998	0.646	0.664	-1.229	1.60996	1.41948	3	3	Q2
sp|P02545|LMNA_HUMAN_107	R.LQLELSphosKVR.E	0.9943	1	1	1	-0.620575	-0.212164	0.204205	6	8	CENTER
sp|P02545|LMNA_HUMAN_12	R.SphosGAQASSTPLSPTR.L	1	1	0.999	0.999	-0.339555	-0.0364593	0.151548	9	6	CENTER
sp|P02545|LMNA_HUMAN_12 22	R.SphosGAQASSTPLSphosPTR.L	0.9999	0.9996	0.987	0.98	1.13029	1.38615	0.127934	1	1	Q1
sp|P02545|LMNA_HUMAN_17 18 19 22_C	R.SGAQA(SST)phosPLSphosPTRITR.L	0.9999	0.9999	1.464	1.467	-0.0882814	0.0165075	0.0523944	16	18	CENTER
sp|P02545|LMNA_HUMAN_17 18 19_C	R.SGAQA(SST)phosPLSPTR.L	0.9998	0.9995	1	0.998	-1.40485	2.28909	1.84697	7	5	Q2
sp|P02545|LMNA_HUMAN_18	R.SGAQASSphosTPLSPTR.L	0.9978	0.9999	0.99	0.993	0.979818	2.02592	0.523052	3	4	Q1
sp|P02545|LMNA_HUMAN_19	R.SGAQASSTphosPLSPTR.L	0.9998	0.9998	0.934	0.931	-1.40485	1.45842	1.43163	1	1	Q2
sp|P02545|LMNA_HUMAN_211 212_C	K.NI(YS)phosEELR.E	0.9963	0.9996	1	1	-0.767416	-0.295877	0.23577	3	4	CENTER
sp|P02545|LMNA_HUMAN_212	K.NIYSphosEELR.E	0.9996	0.9993	0.986	0.991	-0.784694	0.173608	0.479151	6	9	CENTER
sp|P02545|LMNA_HUMAN_22	R.SGAQASSTPLSphosPTR.L	0.9999	1	0.995	0.996	0.232584	-0.138353	-0.185468	59	60	CENTER
sp|P02545|LMNA_HUMAN_268	K.TYSphosAKLDNAR.Q	0.9567	0.9713	0.995	0.995	-2.46036	0.420322	1.44034	4	4	NR
sp|P02545|LMNA_HUMAN_277	K.LDNARQSphosAER.N	1	0.9998	1	1	-0.545024	-0.446119	0.0494522	25	18	CENTER
sp|P02545|LMNA_HUMAN_282	R.QSAERNSphosNLVGAAHEELQQSR.L	0.997	0.9968	0.973	0.981	-1.60514	-0.699554	0.452795	3	4	Q3
sp|P02545|LMNA_HUMAN_301	R.IDSphosLSAQLSQLQK.Q	1	0.9996	0.997	0.997	-0.545024	-0.089426	0.227799	21	24	CENTER
sp|P02545|LMNA_HUMAN_303	R.IRIDSLSphosAQLSQLQK.Q	0.9986	0.9971	0.904	0.99	-0.515878	-0.110201	0.202838	3	4	CENTER
sp|P02545|LMNA_HUMAN_390	R.LRLSphosPSPTSQR.S	1	1	0.996	0.996	-0.217219	0.167861	0.19254	66	84	CENTER
sp|P02545|LMNA_HUMAN_390 392	R.LRLSphosPSphosPTSQR.S	1	1	0.996	0.997	-0.0829182	0.0789716	0.0809449	100	91	CENTER
sp|P02545|LMNA_HUMAN_390 392 394 395_C	R.LRLSphosPSphosP(TS)phosQR.S	0.9966	0.9978	1.194	1.198	-0.0201824	0.167861	0.0940215	3	10	CENTER
sp|P02545|LMNA_HUMAN_392	R.LSPSphosPTSQR.S	0.9999	0.9999	0.997	0.997	-0.0722709	0.190671	0.131471	46	42	CENTER
sp|P02545|LMNA_HUMAN_394 395_C	R.LSPSP(TS)phosQR.S	0.9929	0.994	0.718	0.994	-0.0776731	0.3562	0.216936	6	10	CENTER
sp|P02545|LMNA_HUMAN_398	R.LSPSPTSQRSphosR.G	0.9755	0.9834	0.776	0.925	0.0396381	-0.075751	-0.0576946	2	1	CENTER
sp|P02545|LMNA_HUMAN_403 404 406 407_C	R.GRA(SS)phosH(SS)phosQTQGGGSVTKK.R	0.9969	0.9982	1.288	1.304	-0.911806	0.0911463	0.501476	11	19	CENTER
sp|P02545|LMNA_HUMAN_403 404_C	R.GRA(SS)phosHSSQTQGGGSVTK.K	1	0.9991	0.996	0.998	-0.767416	0.0543095	0.410863	25	33	CENTER
sp|P02545|LMNA_HUMAN_404	R.ASSphosHSSQTQGGGSVTK.K	0.9984	0.9997	0.973	0.975	-0.72513	0.185013	0.455071	10	9	CENTER
sp|P02545|LMNA_HUMAN_404 407	R.GRASSphosHSSphosQTQGGGSVTK.K	0.9978	0.9994	0.963	0.959	-0.793438	-0.411354	0.191042	6	6	CENTER
sp|P02545|LMNA_HUMAN_406	R.GRASSHSphosSQTQGGGSVTK.K	0.9936	0.9546	0.94	0.964	-0.794074	0.0543095	0.424192	2	1	CENTER
sp|P02545|LMNA_HUMAN_406 407_C	R.GRASSH(SS)phosQTQGGGSVTK.K	0.9979	0.9977	1.762	0.996	-0.733469	0.190671	0.46207	6	6	CENTER
sp|P02545|LMNA_HUMAN_414	R.ASSHSSQTQGGGSphosVTK.K	0.9995	0.9995	0.998	0.997	-0.205537	-0.695147	-0.244805	17	13	CENTER
sp|P02545|LMNA_HUMAN_423	R.KLESphosTESR.S	0.9931	0.996	0.978	0.973	-0.750343	-0.0354872	0.357428	9	11	CENTER
sp|P02545|LMNA_HUMAN_423 424_C	R.KLE(ST)phosESR.S	0.991	0.9952	1.238	1.776	-1.13737	0.173608	0.655487	11	9	NR
sp|P02545|LMNA_HUMAN_426	K.LESTESphosRSSFSQHAR.T	0.997	0.9874	0.93	0.878	-0.567296	-0.14546	0.210918	4	3	CENTER
sp|P02545|LMNA_HUMAN_426 428 429_C	R.KLESTESphosR(SS)phosFSQHAR.T	0.9861	0.9593	1.27	1.298	-0.911806	0.339896	0.625851	3	2	CENTER
sp|P02545|LMNA_HUMAN_428 429_C	R.(SS)phosFSQHAR.T	0.9928	0.9958	1	1	-0.509129	0.0292185	0.269174	12	8	CENTER
sp|P02545|LMNA_HUMAN_429	K.LESTESRSSphosFSQHAR.T	0.9932	0.9943	0.944	0.988	-0.597673	-0.152781	0.222446	4	4	CENTER
sp|P02545|LMNA_HUMAN_431	R.SSFSphosQHAR.T	0.9608	0.9908	0.977	0.991	-0.87445	-0.344613	0.264919	4	2	CENTER
sp|P02545|LMNA_HUMAN_458	R.NKSphosNEDQSMGNWQIK.R	1	0.9999	0.998	0.999	-0.515878	-0.159815	0.178031	30	31	CENTER
sp|P02545|LMNA_HUMAN_463	K.SNEDQSphosMGNWQIKR.Q	0.9966	0.9989	0.997	0.996	-0.892947	-0.159815	0.366566	6	5	CENTER
sp|P02545|LMNA_HUMAN_51	R.VRSphosLETENAGLR.L	0.9956	0.9993	0.998	0.997	-1.37837	-4.16097	-1.3913	3	2	Q3
sp|P02545|LMNA_HUMAN_533	R.TALINSphosTGEEVAMR.K	0.9953	0.999	0.975	0.98	-0.538147	-0.241853	0.148147	2	6	CENTER
sp|P02545|LMNA_HUMAN_571 572 573_C	R.SVTVVEDDEDEDGDDLLHHHHGSHC(SSS)phosGDPAEYNLR.S	0.9932	0.9955	0.924	0.718	-0.277143	-0.159815	0.0586636	2	1	CENTER
sp|P02545|LMNA_HUMAN_601	R.TVLCGTCGQPADKASASphosGSGAQVGGPISSGSSASSVTVTR.S	0.9997	0.9996	0.994	0.558	-0.628542	-3.05774	-1.2146	2	4	NR
sp|P02545|LMNA_HUMAN_603	R.TVLCGTCGQPADKASASGSphosGAQVGGPISSGSSASSVTVTR.S	0.9995	0.9997	0.986	0.984	-1.45929	0.240723	0.850008	5	5	NR
sp|P02545|LMNA_HUMAN_612 613_C	K.ASASGSGAQVGGPI(SS)phosGSSASSVTVTR.S	0.9998	0.9999	0.997	0.995	-0.569624	-0.103232	0.233196	4	3	CENTER
sp|P02545|LMNA_HUMAN_613	K.ASASGSGAQVGGPISSphosGSSASSVTVTR.S	0.9785	0.9974	0.935	0.966	-0.855953	0.022863	0.439408	1	2	CENTER
sp|P02545|LMNA_HUMAN_615 616 618 619_C	R.TVLCGTCGQPADKASASGSGAQVGGPISSG(SS)phosA(SS)phosVTVTR.S	0.9895	0.9938	1.184	1.244	-1.83826	-0.731661	0.553298	2	2	Q3
sp|P02545|LMNA_HUMAN_615 616_C	K.ASASGSGAQVGGPISSG(SS)phosASSVTVTR.S	1	0.9999	0.951	0.992	-1.54502	0.184968	0.864996	7	10	NR
sp|P02545|LMNA_HUMAN_616	R.TVLCGTCGQPADKASASGSGAQVGGPISSGSSphosASSVTVTR.S	1	1	0.992	0.99	-0.605145	0.150525	0.377835	17	11	CENTER
sp|P02545|LMNA_HUMAN_619	K.ASASGSGAQVGGPISSGSSASSphosVTVTR.S	0.9999	1	0.996	0.989	-1.09364	0.958416	1.02603	9	6	Q2
sp|P02545|LMNA_HUMAN_628	R.SphosVGGSGGGSFGDNLVTR.S	0.9988	0.9996	0.996	0.998	-0.0304507	-0.47412	-0.221834	9	8	CENTER
sp|P02545|LMNA_HUMAN_632	R.SYRSVGGSphosGGGSFGDNLVTR.S	0.9996	0.9997	0.97	0.996	-0.205537	-0.411354	-0.102908	13	19	CENTER
sp|P02545|LMNA_HUMAN_636	R.SVGGSGGGSphosFGDNLVTR.S	0.9995	0.9997	0.994	0.997	-1.60514	1.51598	1.56056	14	18	Q2
sp|P02545|LMNA_HUMAN_651 652_C	R.SYLLGN(SS)phosPR.T	0.999	0.9998	1	1	0.162194	-0.653924	-0.408059	3	6	CENTER
sp|P02545|LMNA_HUMAN_66	R.ITESphosEEVVSR.E	0.9959	0.9983	0.997	0.995	-0.00492453	-0.138493	-0.0667843	2	2	CENTER
sp|P02545|LMNA_HUMAN_71	R.ITESEEVVSphosREVSGIK.A	0.9516	0.9969	0.989	0.998	-0.57485	-0.792834	-0.108992	4	2	CENTER
sp|P02545|LMNA_HUMAN_91	R.KTphosLDSVAKER.A	0.9988	0.9984	0.593	0.585	-0.487308	-0.188962	0.149173	2	1	CENTER
sp|P02545|LMNA_HUMAN_94	R.KTLDSphosVAK.E	1	1	0.997	0.953	-0.431813	-0.14546	0.143177	6	5	CENTER
sp|P02686|MBP_HUMAN_38 39 40_C	R.(TTS)phosEDNEVFGEADANQNNGTSSQDTAVTDSKR.T	0.9997	0.9998	0.999	0.999	-0.171049	-0.555744	-0.192347	5	5	CENTER
sp|P02686|MBP_HUMAN_96	R.LFSphosRDAPGREDNTFK.D	1	1	0.964	0.944	-0.515878	0.444256	0.480067	5	3	CENTER
sp|P02751|FINC_HUMAN_2475	R.TNTNVNCPIECFMPLDVQADREDSphosRE.-	1	1	0.979	0.997	5.51335	6.48018	0.483415	1	2	Q1
sp|P02765|FETUA_HUMAN_138	K.CDSSPDSphosAEDVRK.V	1	0.9994	0.998	0.996	6.12412	6.48018	0.178031	18	17	Q1
sp|P04035|HMDH_HUMAN_872	R.SphosKINLQDLQGACTKK.T	1	1	0.999	0.998	0.608451	-0.509783	-0.559117	3	2	CENTER
sp|P04040|CATA_HUMAN_515	K.NAIHTFVQSphosGSHLAAR.E	0.9971	0.9976	0.99	0.963	-1.03104	-0.326392	0.352324	4	4	Q3
sp|P04049|RAF1_HUMAN_232 233 234_C	R.MPVSSQHR(YST)phosPHAFTFNTSSPSSEGSLSQR.Q	0.9964	0.9988	0.927	0.931	1.41482	-0.420304	-0.917563	2	6	Q4
sp|P04049|RAF1_HUMAN_234	R.MPVSSQHRYSTphosPHAFTFNTSSPSSEGSLSQR.Q	0.9987	0.9988	0.976	0.985	2.86367	1.92374	-0.469966	4	2	Q1
sp|P04049|RAF1_HUMAN_242 243 244_C	R.YSTPHAFTFN(TSS)phosPSSEGSLSQR.Q	0.9992	0.9996	0.998	0.996	-1.51588	0.320441	0.918159	1	2	NR
sp|P04049|RAF1_HUMAN_257 258 259 260_C	R.(STST)phosPNVHMVSTTLPVDSR.M	0.9969	0.998	0.996	1	0.729009	-0.249083	-0.489046	5	7	CENTER
sp|P04049|RAF1_HUMAN_259	R.STSphosTPNVHMVSTTLPVDSR.M	0.9987	0.9991	0.994	0.992	0.232584	-0.272311	-0.252447	19	18	CENTER
sp|P04049|RAF1_HUMAN_289 301	R.SHSESASphosPSALSSSPNNLSphosPTGWSQPK.T	1	1	0.983	0.981	1.92773	0.614181	-0.656774	1	3	Q1
sp|P04049|RAF1_HUMAN_294 295 296_C	R.SHSESASPSAL(SSS)phosPNNLSPTGWSQPK.T	0.995	0.999	0.774	0.611	3.79809	3.42875	-0.184672	1	1	Q1
sp|P04049|RAF1_HUMAN_301	R.SHSESASPSALSSSPNNLSphosPTGWSQPK.T	0.9996	1	0.994	0.998	-1.51588	-0.264596	0.625641	1	2	NR
sp|P04049|RAF1_HUMAN_43	R.RASphosDDGKLTDPSK.T	1	0.9994	0.998	0.997	-0.427397	-0.781304	-0.176953	6	6	CENTER
sp|P04049|RAF1_HUMAN_497	K.SRWSphosGSQQVEQPTGSVLWMAPEVIR.M	0.9988	0.9988	0.942	0.543	-0.343066	0.283791	0.313429	2	1	CENTER
sp|P04049|RAF1_HUMAN_640 641 642_C	R.AAHTEDINACTL(TTS)phosPRLPVF.-	0.9998	1	0.999	1	-0.0829182	-0.159815	-0.0384486	5	11	CENTER
sp|P04049|RAF1_HUMAN_642	R.AAHTEDINACTLTTSphosPRLPV.F	0.9999	1	0.993	0.993	-0.466264	-1.63375	-0.583741	8	3	Q3
sp|P04075|ALDOA_HUMAN_36	K.GILAADESphosTGSIAKR.L	0.9979	0.9995	0.987	0.978	0.125668	-0.360728	-0.243198	9	6	CENTER
sp|P04075|ALDOA_HUMAN_36 37_C	K.GILAADE(ST)phosGSIAKR.L	0.9995	0.9996	0.99	0.666	-0.148507	-0.159815	-0.0056544	3	3	CENTER
sp|P04075|ALDOA_HUMAN_39	K.GILAADESTGSphosIAKR.L	0.9997	0.9998	0.995	0.991	-0.165391	-0.565298	-0.199953	12	8	CENTER
sp|P04075|ALDOA_HUMAN_46	R.LQSphosIGTENTEENRR.F	1	1	0.998	0.998	-0.352379	-0.377407	-0.012514	5	8	CENTER
sp|P04075|ALDOA_HUMAN_49	K.RLQSIGTphosENTEENRR.F	0.9893	0.9851	0.823	0.745	-2.57477	-3.99632	-0.710773	1	1	Q3
sp|P04075|ALDOA_HUMAN_9	M.PYQYPALTphosPEQK.K	0.9993	1	0.998	0.998	-0.0407927	0.108609	0.0747009	5	6	CENTER
sp|P04083|ANXA1_HUMAN_182	R.NALLSphosLAK.G	0.9948	0.9989	1	1	-0.0202187	-0.336089	-0.157935	2	4	CENTER
sp|P04083|ANXA1_HUMAN_37	K.GGPGSAVSphosPYPTFNPSSDVAALHK.A	0.9999	0.9999	0.994	0.989	0.402509	0.675831	0.136661	11	14	CENTER
sp|P04183|KITH_HUMAN_231	R.KLFAPQQILQCSphosPAN.-	1	1	1	1	-0.398198	-0.287993	0.0551023	4	6	CENTER
sp|P04406|G3P_HUMAN_148	K.IISphosNASCTTNCLAPLAK.V	0.9397	0.9627	0.943	0.445	1.76211	-1.48174	-1.62193	1	1	Q4
sp|P04406|G3P_HUMAN_151	K.IISNASphosCTTNCLAPLAK.V	0.9981	0.9973	0.993	0.993	0.241146	-0.132356	-0.186751	3	2	CENTER
sp|P04406|G3P_HUMAN_151 153 154_C	K.IISNASphosC(TT)phosNCLAPLAK.V	0.953	1	0.356	0.528	0.698247	-0.0538108	-0.376029	1	2	CENTER
sp|P04406|G3P_HUMAN_153	K.IISNASCTphosTNCLAPLAK.V	0.9989	0.9995	0.985	0.985	0.815635	-0.124621	-0.470128	4	4	CENTER
sp|P04406|G3P_HUMAN_153 154_C	K.IISNASC(TT)phosNCLAPLAK.V	0.9316	0.9926	0.5	0.862	0.899534	-0.00313432	-0.451334	2	4	CENTER
sp|P04406|G3P_HUMAN_192	K.TVDGPSphosGKLWR.D	1	1	0.994	0.99	0.0690849	-0.0354872	-0.0522861	3	3	CENTER
sp|P04406|G3P_HUMAN_210 211_C	R.GALQNIIPA(ST)phosGAAK.A	0.9984	0.9993	1	1	0.0201753	-0.264513	-0.142344	6	6	CENTER
sp|P04406|G3P_HUMAN_83	K.LVINGNPITIFQERDPSphosKIK.W	0.9604	0.9731	0.994	0.984	0.0976541	-0.311907	-0.204781	4	2	CENTER
sp|P04439|HLAA_HUMAN_343	R.KGGSphosYTQAASSDSAQGSDVSLTACKV.-	0.9999	0.9998	0.975	0.925	0.107053	-0.536885	-0.321969	3	1	CENTER
sp|P04439|HLAA_HUMAN_343 344 345_C	R.KGG(SYT)phosQAASSDSAQGSDVSLTACKV.-	0.9998	0.9998	1	0.998	0.208573	-0.336089	-0.272331	2	4	CENTER
sp|P04626|ERBB2_HUMAN_1151	R.YSEDPTVPLPSETDGYVAPLTCSPQPEYVNQPDVRPQPPSphosPR.E	0.9992	0.9992	0.993	0.997	1.83717	-0.34424	-1.0907	2	3	NR
sp|P04626|ERBB2_HUMAN_1166	R.EGPLPAARPAGATphosLER.P	1	0.9542	1	1	-0.559821	1.14208	0.850949	5	6	Q2
sp|P04626|ERBB2_HUMAN_1174	K.TLSphosPGKNGVVK.D	0.9968	0.9996	0.996	0.997	-0.321204	-0.0354872	0.142859	4	9	CENTER
sp|P04626|ERBB2_HUMAN_701	R.RLLQETELVEPLTphosPSGAMPNQAQMR.L	0.9998	1	0.996	0.998	0.180116	0.472453	0.146168	6	7	CENTER
sp|P04637|P53_HUMAN_315	R.ALPNNTSSSphosPQPK.K	0.9992	0.9998	0.988	0.989	-0.320654	1.26937	0.795014	4	2	Q2
sp|P04792|HSPB1_HUMAN_15	R.GPSphosWDPFRDWYPHSR.L	1	1	1	1	1.12567	-0.970781	-1.04822	35	26	Q4
sp|P04792|HSPB1_HUMAN_176	K.LATQSphosNEITIPVTFESR.A	0.9967	0.9991	0.992	0.995	0.432723	-0.518269	-0.475496	1	5	CENTER
sp|P04792|HSPB1_HUMAN_199	R.AQLGGPEAAKSphosDETAAK.-	0.9989	0.9996	0.998	0.997	0.331028	0.207556	-0.0617359	6	5	CENTER
sp|P04792|HSPB1_HUMAN_82	R.QLSphosSGVSEIR.H	0.9969	0.9985	0.993	0.995	0.206588	-0.896781	-0.551685	65	78	CENTER
sp|P04792|HSPB1_HUMAN_82 83_C	R.QL(SS)phosGVSEIR.H	0.9947	0.9955	1	0.999	0.324082	-0.94569	-0.634886	17	23	CENTER
sp|P04920|B3A2_HUMAN_113	R.RRPGASphosPTGETPTIEEGEEDEDEASEAEGAR.A	0.9999	1	0.995	0.995	0.445488	-0.225077	-0.335282	4	2	CENTER
sp|P04920|B3A2_HUMAN_144	R.ALTQPSphosPVSTPSSVQFFLQEDDSADRKAER.T	0.9671	0.9988	0.996	0.998	-0.38852	-0.231661	0.0784295	2	2	CENTER
sp|P04920|B3A2_HUMAN_172 173_C	R.TSP(SS)phosPAPLPHQEATPR.A	0.9992	0.999	0.998	0.998	0.223971	0.680144	0.228087	3	5	CENTER
sp|P04920|B3A2_HUMAN_173	R.TSPSSphosPAPLPHQEATPR.A	1	0.9984	0.972	0.957	0.232354	0.931038	0.349342	6	3	CENTER
sp|P04920|B3A2_HUMAN_500	R.SKSphosKHELK.L	0.9977	0.9974	0.961	0.969	-0.346081	-0.411354	-0.0326366	2	3	CENTER
sp|P05114|HMGN1_HUMAN_7 8_C	R.KV(SS)phosAEGAAKEEPK.R	0.9997	0.9997	1	1	-0.177744	-0.921028	-0.371642	2	5	CENTER
sp|P05114|HMGN1_HUMAN_86	K.EDLPAENGETKTEESphosPASDEAGEKEAK.S	0.9998	0.9998	0.917	0.989	0.000137575	0.310738	0.1553	2	2	CENTER
sp|P05114|HMGN1_HUMAN_89	K.EDLPAENGETKTEESPASphosDEAGEKEAK.S	0.998	0.999	0.979	0.997	0.0399052	0.346076	0.153085	2	3	CENTER
sp|P05129|KPCG_HUMAN_655	R.AAPALTphosPPDR.L	1	1	1	1	0.682202	0.490949	-0.0956265	4	3	CENTER
sp|P05198|IF2A_HUMAN_279	K.VVTphosDTDETELAR.Q	0.968	0.9971	0.995	0.997	-0.217219	-0.829305	-0.306043	1	4	CENTER
sp|P05362|ICAM1_HUMAN_530	K.GTPMKPNTQATphosPP.-	0.9987	0.9868	0.994	0.916	0.188994	-0.574853	-0.381924	3	1	CENTER
sp|P05386|RLA1_HUMAN_83 84_C	K.ALANVNIGSLICNVGAGGPAPAAGAAPAGGPAP(ST)phosAAAPAEEK.K	1	0.9658	0.723	0.673	1.55392	0.639272	-0.457325	2	1	Q1
sp|P05387|RLA2_HUMAN_16 17_C	R.YVASYLLAALGGN(SS)phosPSAKDIK.K	0.9989	0.9867	0.996	0.997	-0.574771	3.62049	2.09763	1	3	NR
sp|P05387|RLA2_HUMAN_79	K.LASVPAGGAVAVSAAPGSphosAAPAAGSAPAAAEEK.K	0.9995	0.9992	0.992	0.995	0.890115	0.825685	-0.0322148	5	9	Q1
sp|P05387|RLA2_HUMAN_86	K.LASVPAGGAVAVSAAPGSAAPAAGSphosAPAAAEEKKDEK.K	0.9865	0.9992	0.726	0.699	1.73949	0.781291	-0.479099	2	3	Q1
sp|P05412|JUN_HUMAN_243	R.LQALKEEPQTVPEMPGETPPLSphosPIDMESQER.L	0.9999	0.9999	0.988	0.996	0.762031	1.19068	0.214326	8	11	Q1
sp|P05412|JUN_HUMAN_62 63_C	R.AKNSDLL(TS)phosPDVGLLK.L	1	1	1	1	-0.0936446	-0.311818	-0.109087	16	30	CENTER
sp|P05412|JUN_HUMAN_63	R.AKNSDLLTSphosPDVGLLK.L	0.9999	0.9999	0.988	0.986	-0.0617017	-0.249083	-0.0936905	13	15	CENTER
sp|P05412|JUN_HUMAN_73	K.NSDLLTSPDVGLLKLASphosPELER.L	1	1	0.99	0.997	-0.0722709	-0.0622045	0.00503321	7	6	CENTER
sp|P05412|JUN_HUMAN_83 84_C	R.LIIQ(SS)phosNGHITTTPTPTQFLCPK.N	0.9998	0.9998	0.7	0.468	-0.0609718	0.498692	0.279832	2	2	CENTER
sp|P05412|JUN_HUMAN_89 90 91_C	R.LIIQSSNGHI(TTT)phosPTPTQFLCPK.N	0.9955	0.9996	0.664	0.344	0.0399386	0.162113	0.0610871	1	1	CENTER
sp|P05455|LA_HUMAN_366	K.TKFASphosDDEHDEHDENGATGPVKR.A	1	1	0.999	0.999	0.000137575	-0.34424	-0.172189	97	97	CENTER
sp|P05455|LA_HUMAN_94	R.SPSphosKPLPEVTDEYKNDVK.N	0.9991	0.9997	0.962	0.808	-0.222916	0.0172415	0.120079	2	2	CENTER
sp|P05771|KPCB_HUMAN_500	K.TphosFCGTPDYIAPEIIAYQPYGK.S	0.9889	0.994	0.99	0.983	1.00014	0.931038	-0.0345497	2	2	Q1
sp|P05783|K1C18_HUMAN_10	R.STFSphosTNYR.S	0.9367	0.9879	0.9	0.978	-1.03045	0.173608	0.60203	1	1	NR
sp|P05783|K1C18_HUMAN_100	R.LASYLDRVRSphosLETENR.R	0.9969	0.9919	0.995	0.996	-1.37837	-0.36926	0.504557	3	2	Q3
sp|P05783|K1C18_HUMAN_15	R.SphosLGSVQAPSYGARPVSSAASVYAGAGGSGSR.L	0.9993	0.9997	0.997	0.992	-0.320544	-0.574853	-0.127155	8	13	CENTER
sp|P05783|K1C18_HUMAN_18	R.STFSTNYRSLGSphosVQAPSYGARPVSSAASVYAGAGGSGSR.L	0.9915	0.9711	0.871	0.648	-0.769054	-1.31182	-0.271382	2	1	Q3
sp|P05783|K1C18_HUMAN_23 24_C	R.SLGSVQAP(SY)phosGARPVSSAASVYAGAGGSGSR.L	0.9976	0.993	0.755	0.982	-1.43181	-0.458236	0.486789	3	2	Q3
sp|P05783|K1C18_HUMAN_30	R.SLGSVQAPSYGARPVSphosSAASVYAGAGGSGSR.L	0.9994	0.9996	0.993	0.994	-0.43207	0.115192	0.273631	4	9	CENTER
sp|P05783|K1C18_HUMAN_30 31_C	R.SLGSVQAPSYGARPV(SS)phosAASVYAGAGGSGSR.L	0.9994	0.9987	0.905	0.852	-0.205537	0.348433	0.276985	5	2	CENTER
sp|P05783|K1C18_HUMAN_305	R.TVQSphosLEIDLDSMR.N	0.9973	0.9989	0.998	0.998	-0.700488	-0.048784	0.325852	2	7	CENTER
sp|P05783|K1C18_HUMAN_34	R.PVSSAASphosVYAGAGGSGSR.L	0.9994	0.9993	0.996	0.995	-0.264916	0.0418186	0.153367	7	7	CENTER
sp|P05783|K1C18_HUMAN_51 52 53_C	R.(STS)phosFRGGMGSGGLATGIAGGLAGMGGIQNEKETMQSLNDR.L	1	1	0.993	0.997	-2.11534	0.444256	1.2798	11	17	NR
sp|P05783|K1C18_HUMAN_60	R.STSFRGGMGSphosGGLATGIAGGLAGMGGIQNEKETMQSLNDR.L	0.9938	0.9955	0.888	0.971	-2.45929	0.463115	1.4612	5	3	NR
sp|P05783|K1C18_HUMAN_7	R.SphosTFSTNYR.S	0.9865	0.9944	0.97	0.978	-0.597512	0.00368343	0.300597	4	5	CENTER
sp|P05783|K1C18_HUMAN_7 8_C	R.(ST)phosFSTNYR.S	0.9873	0.9925	0.991	0.998	-0.620575	-0.0027861	0.308894	5	4	CENTER
sp|P05787|K2C8_HUMAN_13 14 15_C	K.SYKV(STS)phosGPR.A	0.9823	0.9835	0.999	0.996	0.455239	6.3974	2.97108	2	2	NR
sp|P05787|K2C8_HUMAN_15	K.SYKVSTSphosGPR.A	0.9692	0.9916	0.984	0.901	-2.35238	1.42995	1.89116	1	1	Q2
sp|P05787|K2C8_HUMAN_21 22_C	R.AF(SS)phosRSYTSGPGSR.L	0.992	0.9946	1.316	1.379	-1.18245	0.500109	0.841282	13	9	Q2
sp|P05787|K2C8_HUMAN_24	R.AFSSRSphosYTSGPGSR.L	0.9945	0.9954	0.992	0.993	-0.956764	0.346076	0.65142	12	17	Q2
sp|P05787|K2C8_HUMAN_24 25 26 27_C	R.(SYTS)phosGPGSR.L	0.9963	0.9977	1.001	1	-1.13737	0.481701	0.809534	29	20	Q2
sp|P05787|K2C8_HUMAN_258	R.SLDMDSphosIIAEVK.A	1	1	0.999	0.998	-0.352379	-0.34424	0.00406948	3	3	CENTER
sp|P05787|K2C8_HUMAN_274	R.SphosRAEAESMYQIKYEELQSLAGK.H	0.999	0.9996	0.998	0.996	-0.989809	-0.377407	0.306201	7	7	Q3
sp|P05787|K2C8_HUMAN_31	R.SYTSGPGSphosRISSSSFSR.V	0.9827	0.9925	0.772	0.608	-1.81999	1.59721	1.7086	2	1	Q2
sp|P05787|K2C8_HUMAN_315	R.NISphosRLQAEIEGLK.G	1	1	1	1	-0.837806	0.00368343	0.420745	10	6	CENTER
sp|P05787|K2C8_HUMAN_34	R.SYTSGPGSRISphosSSSFSR.V	0.9579	0.9881	0.992	0.991	-2.03104	1.91535	1.9732	2	2	Q2
sp|P05787|K2C8_HUMAN_34 35 36 37_C	R.I(SSSS)phosFSR.V	0.9939	0.9896	0.997	0.997	-1.05121	-0.0113664	0.519921	7	6	NR
sp|P05787|K2C8_HUMAN_39	R.ISSSSFSphosRVGSSNFR.G	0.941	0.9692	0.984	0.909	-0.750343	0.0543095	0.402326	1	1	CENTER
sp|P05787|K2C8_HUMAN_410	R.KLLEGEESRLESGMQNMSphosIHTK.T	0.9825	0.9738	0.971	0.993	-1.57477	-0.481743	0.546514	1	1	Q3
sp|P05787|K2C8_HUMAN_427	K.TTSGYAGGLSSAYphosGGLTSPGLSYSLGSSFGSGAGSSSFSR.T	0.9982	0.9971	0.881	0.872	-1.15973	0.688182	0.923958	1	3	Q2
sp|P05787|K2C8_HUMAN_43	R.VGSphosSNFR.G	0.9895	0.9912	0.981	0.977	-1.45929	0.811038	1.13517	4	3	Q2
sp|P05787|K2C8_HUMAN_431	K.TTSGYAGGLSSAYGGLTphosSPGLSYSLGSSFGSGAGSSSFSR.T	0.9999	0.9991	0.94	0.911	-0.987586	1.16787	1.07773	2	1	Q2
sp|P05787|K2C8_HUMAN_431 432_C	K.TTSGYAGGLSSAYGGL(TS)phosPGLSYSLGSSFGSGAGSSSFSR.T	0.9997	0.9999	0.998	0.998	-1.10449	0.536179	0.820335	32	27	Q2
sp|P05787|K2C8_HUMAN_432	K.TTSGYAGGLSSAYGGLTSphosPGLSYSLGSSFGSGAGSSSFSR.T	0.9992	0.9995	0.994	0.986	-0.989809	0.42994	0.709874	3	4	Q2
sp|P05787|K2C8_HUMAN_436 437 438_C	K.TTSGYAGGLSSAYGGLTSPGL(SYS)phosLGSSFGSGAGSSSFSR.T	0.9996	0.9981	0.717	0.906	-1.25304	0.500109	0.876576	2	3	Q2
sp|P05787|K2C8_HUMAN_441 442_C	K.TTSGYAGGLSSAYGGLTSPGLSYSLG(SS)phosFGSGAGSSSFSR.T	0.9991	0.9999	0.998	0.883	-1.77399	-0.353615	0.710187	8	6	NR
sp|P05787|K2C8_HUMAN_455 456 457 458_C	K.TTSGYAGGLSSAYGGLTSPGLSYSLGSSFGSGAGSSSFSR(TSSS)phosR.A	0.9672	0.9868	0.988	0.96	-2.03045	-1.10323	0.463609	3	1	Q3
sp|P05787|K2C8_HUMAN_456	K.TTSGYAGGLSSAYGGLTSPGLSYSLGSSFGSGAGSSSFSRTSphosSSR.A	0.9848	1	0.932	0.987	-2.11534	-0.795964	0.659688	1	2	Q3
sp|P05787|K2C8_HUMAN_475	R.DGKLVSphosESSDVLPK.-	0.9977	0.9999	0.994	0.994	-2.11534	1.54718	1.83126	29	28	Q2
sp|P05787|K2C8_HUMAN_477 478_C	K.LVSE(SS)phosDVLPK.-	0.9943	0.9959	0.646	0.815	-2.25284	2.26921	2.26103	5	2	Q2
sp|P05787|K2C8_HUMAN_74	L.LSphosPLVLEVDPNIQAVR.T	1	1	1	1	-1.32684	0.65576	0.991302	6	5	Q2
sp|P06132|DCUP_HUMAN_61	R.AAQDFFSTCRSphosPEACCELTLQPLR.R	0.9999	0.9998	0.739	0.996	0.794463	0.840185	0.0228611	1	2	Q1
sp|P06396|GELS_HUMAN_386	K.QTQVSVLPEGGETphosPLFK.Q	0.9986	0.9998	0.992	0.978	6.12412	4.95205	-0.586036	3	1	Q1
sp|P06400|RB_HUMAN_249	K.TAVIPINGSphosPR.T	1	1	0.998	0.998	-0.199743	0.00368343	0.101713	6	3	CENTER
sp|P06400|RB_HUMAN_353	R.LFLDHDKTLQTDSIDSFETphosQRTPR.K	0.9871	0.9978	0.946	0.92	-0.538147	-0.481743	0.0282017	2	3	CENTER
sp|P06400|RB_HUMAN_356	R.LFLDHDKTLQTDSIDSFETQRTphosPR.K	0.9999	1	0.968	0.983	-0.567296	-0.536885	0.0152056	6	7	CENTER
sp|P06400|RB_HUMAN_373	R.KSNLDEEVNVIPPHTphosPVR.T	1	1	0.997	0.998	0.116391	-0.188962	-0.152676	27	27	CENTER
sp|P06400|RB_HUMAN_608 612	K.DREGPTDHLESACPLNLPLQNNHTAADMYLSphosPVRSphosPK.K	0.9966	0.9978	0.9	0.745	0.526155	0.386018	-0.0700684	2	2	CENTER
sp|P06400|RB_HUMAN_612	R.EGPTDHLESACPLNLPLQNNHTAADMYLSPVRSphosPK.K	0.9989	0.9991	0.98	0.996	1.48578	0.626023	-0.429878	4	6	Q1
sp|P06400|RB_HUMAN_795	R.SPYKFPSSphosPLRIPGGNIYISPLK.S	0.9997	0.9995	0.987	0.991	0.930085	0.103219	-0.413433	2	1	CENTER
sp|P06400|RB_HUMAN_807	R.IPGGNIYISphosPLKSPYK.L	0.9999	0.9998	0.998	0.997	-0.404846	0.267781	0.336314	20	16	CENTER
sp|P06400|RB_HUMAN_821	K.ISEGLPTphosPTK.M	0.9997	0.9998	0.996	0.991	0.0594348	-0.34424	-0.201837	5	3	CENTER
sp|P06400|RB_HUMAN_826	K.ISEGLPTPTKMTphosPR.S	0.9999	0.9999	0.996	0.996	-0.404908	0.294361	0.349634	18	17	CENTER
sp|P06493|CDK1_HUMAN_14	K.IEKIGEGTphosYGVVYK.G	0.9987	0.9986	0.994	0.994	-0.130526	-0.849475	-0.359474	8	13	CENTER
sp|P06493|CDK1_HUMAN_14 15	K.IGEGTphosYphosGVVYKGR.H	0.9978	0.9997	0.998	0.998	-0.148507	-0.94569	-0.398592	9	15	CENTER
sp|P06493|CDK1_HUMAN_15	K.IGEGTYphosGVVYKGR.H	0.9983	0.9984	0.996	0.99	-0.537701	-0.872934	-0.167617	12	11	Q3
sp|P06493|CDK1_HUMAN_161	R.VYTphosHEVVTLWYR.S	1	1	0.995	0.994	-0.182454	-0.908905	-0.363225	10	16	CENTER
sp|P06493|CDK1_HUMAN_19	K.IGEGTYGVVYphosKGR.H	0.9895	0.9982	0.998	0.998	-1.68628	-0.933781	0.37625	2	4	Q3
sp|P06733|ENOA_HUMAN_26 27_C	R.GNPTVEVDLF(TS)phosKGLFR.A	0.9997	0.9994	1	1	-0.506845	-1.51827	-0.505712	2	3	Q3
sp|P06733|ENOA_HUMAN_263	R.SGKYDLDFKSphosPDDPSR.Y	0.9995	0.9998	0.998	0.998	0.299488	0.277131	-0.0111788	2	2	CENTER
sp|P06733|ENOA_HUMAN_27	R.GNPTVEVDLFTSphosKGLFR.A	0.999	0.9992	0.964	0.953	-0.163353	-0.394281	-0.115464	6	5	CENTER
sp|P06733|ENOA_HUMAN_40	R.AAVPSGASphosTGIYEALELR.D	0.9993	0.9994	0.984	0.977	1.42142	1.02408	-0.198671	2	2	Q1
sp|P06733|ENOA_HUMAN_40 41_C	R.AAVPSGA(ST)phosGIYEALELR.D	0.9984	0.9969	0.996	0.997	1.32005	-0.075751	-0.697899	3	4	NR
sp|P06733|ENOA_HUMAN_419	R.IEEELGSphosKAK.F	0.9661	0.9998	1	1	0.332119	0.0776752	-0.127222	1	6	CENTER
sp|P06733|ENOA_HUMAN_63	K.GVSphosKAVEHINK.T	1	1	1	1	-0.122579	-0.311818	-0.0946195	2	3	CENTER
sp|P06737|PYGL_HUMAN_430	R.RMSphosLIEEEGSKR.L	1	1	0.996	0.998	-0.892947	-1.41135	-0.259203	1	4	Q3
sp|P06748|NPM_HUMAN_10	M.SphosPLRPQNYLFGCELK.A	1	1	0.997	0.997	0.107053	-0.089426	-0.0982394	13	14	CENTER
sp|P06748|NPM_HUMAN_125	K.CGSGPVHISGQHLVAVEEDAESphosEDEEEEDVKLLSISGKR.S	1	1	0.999	0.999	-0.193949	-0.159815	0.0170671	33	33	CENTER
sp|P06748|NPM_HUMAN_137	K.LLSphosISGKR.S	0.9754	0.9856	0.997	0.996	-0.418267	-0.695147	-0.13844	8	5	CENTER
sp|P06748|NPM_HUMAN_139	K.LLSISphosGKR.S	0.9895	0.9954	0.992	0.994	-0.605145	-0.970781	-0.182818	4	6	Q3
sp|P06748|NPM_HUMAN_199	K.SIRDTphosPAKNAQK.S	0.9999	1	0.998	0.998	-0.295561	-0.360728	-0.0325835	12	17	CENTER
sp|P06748|NPM_HUMAN_242 243_C	K.GP(SS)phosVEDIKAK.M	0.9933	0.994	1	1	-0.0740672	-0.089426	-0.00767941	4	7	CENTER
sp|P06748|NPM_HUMAN_243	K.GPSSphosVEDIK.A	0.9951	0.9969	0.994	0.992	-0.25888	-0.0622045	0.0983375	16	11	CENTER
sp|P06748|NPM_HUMAN_254	K.MQASphosIEKGGSLPK.V	1	1	1	1	-0.793438	-0.203759	0.29484	44	47	CENTER
sp|P06748|NPM_HUMAN_260	K.GGSphosLPKVEAK.F	0.9999	1	1	1	-0.960095	0.138843	0.549469	10	9	CENTER
sp|P06748|NPM_HUMAN_70	R.TVSLGAGAKDELHIVEAEAMNYEGSphosPIKVTLATLK.M	1	1	0.998	0.998	-0.346081	-0.377407	-0.015663	44	47	CENTER
sp|P06899|H2B1J_HUMAN_92	R.STITSphosREIQTAVR.L	0.9969	0.9948	0.994	0.911	-4.15973	-3.48174	0.338995	3	1	Q3
sp|P07199|CENPB_HUMAN_156	R.TPAAPASphosPAAVPSEGSGGSTTGWR.A	1	1	0.999	0.999	0.498478	0.500109	0.000815766	9	13	CENTER
sp|P07355|ANXA2_HUMAN_18 19_C	K.LSLEGDH(ST)phosPPSAYGSVK.A	0.9999	1	0.998	0.998	-0.418267	0.162067	0.290167	23	16	CENTER
sp|P07355|ANXA2_HUMAN_19	K.LSLEGDHSTphosPPSAYGSVK.A	1	1	0.989	0.985	-0.445554	0.162113	0.303833	26	19	CENTER
sp|P07355|ANXA2_HUMAN_24	K.LSLEGDHSTPPSAYphosGSVK.A	0.9997	0.9998	0.998	0.998	0.295588	-0.499891	-0.397739	14	15	CENTER
sp|P07355|ANXA2_HUMAN_26	K.LSLEGDHSTPPSAYGSphosVK.A	0.9993	0.9997	0.996	0.802	0.532388	0.00838352	-0.262002	4	2	CENTER
sp|P07437|TBB5_HUMAN_285	R.ALTphosVPELTQQVFDAK.N	1	1	0.998	0.998	0.171183	0.167586	-0.00179868	1	4	CENTER
sp|P07741|APT_HUMAN_15	R.IRSphosFPDFPTPGVVFR.D	1	1	0.997	0.996	-1.98981	-1.53701	0.226401	3	2	Q3
sp|P07741|APT_HUMAN_30	R.DISphosPVLKDPASFR.A	1	1	0.999	0.999	0.454976	-0.1129	-0.283938	1	2	CENTER
sp|P07814|SYEP_HUMAN_1336	R.RLLSphosVNIR.V	0.9994	0.9997	1	1	-0.378374	-0.933781	-0.277704	5	4	Q3
sp|P07814|SYEP_HUMAN_434	R.LNLNNTVLSphosKR.K	0.9884	0.9973	0.986	0.981	-0.228996	-0.674388	-0.222696	5	5	CENTER
sp|P07814|SYEP_HUMAN_747	K.ERPTPSLNNNCTTSphosEDSLVLYNR.V	0.9993	0.9989	0.994	0.989	1.02264	-0.233816	-0.628229	2	3	NR
sp|P07814|SYEP_HUMAN_880 882 883 885 886_C	K.EYIPGQPPLSphosQ(SS)phosD(SS)phosPTRNSEPAGLETPEAK.V	0.9993	0.999	0.714	0.796	1.59645	-0.0354872	-0.815969	2	3	NR
sp|P07814|SYEP_HUMAN_880 885 886_C	K.EYIPGQPPLSphosQSSD(SS)phosPTRNSEPAGLETPEAK.V	0.9984	0.9996	1.088	1.111	1.63711	-0.0355479	-0.836328	2	2	NR
sp|P07814|SYEP_HUMAN_882 883_C	K.TGKEYIPGQPPLSQ(SS)phosDSSPTR.N	0.9996	0.9998	0.799	0.972	0.447597	-0.0225503	-0.235073	5	6	CENTER
sp|P07814|SYEP_HUMAN_883	K.TGKEYIPGQPPLSQSSphosDSSPTR.N	0.9932	0.9494	0.952	0.945	0.83462	0.366254	-0.234183	1	1	CENTER
sp|P07814|SYEP_HUMAN_885	K.EYIPGQPPLSQSSDSphosSPTRNSEPAGLETPEAK.V	0.9997	0.9993	0.987	0.985	0.505602	0.251611	-0.126996	17	15	CENTER
sp|P07814|SYEP_HUMAN_885 886_C	K.TGKEYIPGQPPLSQSSD(SS)phosPTRNSEPAGLETPEAK.V	0.9999	0.9999	0.996	0.996	0.568187	0.381195	-0.0934957	45	68	CENTER
sp|P07814|SYEP_HUMAN_886	K.EYIPGQPPLSQSSDSSphosPTR.N	0.9998	0.9999	0.982	0.98	0.669902	0.246167	-0.211868	22	14	CENTER
sp|P07900|HS90A_HUMAN_263	K.ESEDKPEIEDVGSphosDEEEEKK.D	1	0.9993	0.999	0.999	-0.0723099	-0.565552	-0.246621	6	4	CENTER
sp|P07900|HS90A_HUMAN_453	K.LGIHEDSphosQNR.K	0.9997	0.9998	1	1	-0.0722709	-0.243067	-0.0853979	1	4	CENTER
sp|P07900|HS90A_HUMAN_595	R.LVTSphosPCCIVTSTYGWTANMER.L	0.9999	0.9998	0.981	0.981	-0.0829182	-0.653924	-0.285503	5	6	CENTER
sp|P07900|HS90A_HUMAN_641	K.HLEINPDHSphosIIETLR.Q	0.9815	0.9995	0.995	0.985	4.58258	1.79624	-1.39317	1	1	Q1
sp|P07910|HNRPC_HUMAN_138	R.MYSphosYPARVPPPPPIAR.A	0.9969	0.9954	0.989	0.983	2.405	-0.627512	-1.51626	4	2	Q4
sp|P07910|HNRPC_HUMAN_175	K.SGFNSphosKSGQR.G	0.9745	0.9999	0.959	0.987	-1.19437	-0.594218	0.300073	2	4	Q3
sp|P07910|HNRPC_HUMAN_177	K.SGFNSKSphosGQR.G	0.9495	0.98	0.993	0.994	-0.700302	-0.763429	-0.0315636	5	2	Q3
sp|P07910|HNRPC_HUMAN_233	K.NDKSphosEEEQSSSSVK.K	1	1	0.999	0.999	-0.530377	-0.28011	0.125134	50	52	CENTER
sp|P07910|HNRPC_HUMAN_238 239 240 241_C	K.NDKSEEEQ(SSSS)phosVK.K	0.9969	0.9932	1	0.999	-0.684	0.536179	0.610089	1	1	CENTER
sp|P07910|HNRPC_HUMAN_241	K.SEEEQSSSSphosVKKDETNVK.M	0.9979	0.998	0.943	0.99	-0.784694	0.160356	0.472525	1	2	CENTER
sp|P07947|YES_HUMAN_40	K.YRPENTPEPVSTSVSHYGAEPTTVSphosPCPSSSAK.G	0.9999	1	0.997	0.997	0.219638	1.02288	0.401619	6	7	NR
sp|P07948|LYN_HUMAN_13	K.GKDSLSphosDDGVDLK.T	0.9976	0.9996	0.995	0.997	-0.589878	-0.188962	0.200458	12	23	CENTER
sp|P07954|FUMH_HUMAN_85	K.IGGVTphosERMPTPVIK.A	0.9933	0.9954	0.5	0.5	-0.385082	-0.0760079	0.154537	2	2	CENTER
sp|P07954|FUMH_HUMAN_90	R.MPTphosPVIK.A	1	1	1	1	-0.247155	-0.048784	0.0991855	8	9	CENTER
sp|P08047|SP1_HUMAN_40 41 42 43 45 46 47 48 49 59_C	R.(SSST)phosG(SSSST)phosGGGGQESQPSphosPLALLAATCSR.L	0.9719	0.9979	0.895	0.895	-0.277091	0.442255	0.359673	1	2	CENTER
sp|P08047|SP1_HUMAN_40 41 42 43_C	R.(SSST)phosGSSSSTGGGGQESQPSPLALLAATCSR.L	0.996	0.9967	0.96	0.956	-0.314244	-0.14546	0.0843918	3	3	CENTER
sp|P08047|SP1_HUMAN_45 46 47 48 49_C	R.SSSTG(SSSST)phosGGGGQESQPSPLALLAATCSR.L	0.9971	0.9901	0.82	0.815	-0.229772	0.195624	0.212698	2	2	CENTER
sp|P08047|SP1_HUMAN_56	R.SSSTGSSSSTGGGGQESphosQPSPLALLAATCSR.L	0.993	0.9938	0.991	0.828	-1.98981	-0.50209	0.743859	3	2	Q3
sp|P08047|SP1_HUMAN_59	R.SSSTGSSSSTGGGGQESQPSphosPLALLAATCSR.L	0.9996	0.9996	0.998	0.998	-0.217219	0.162113	0.189666	12	15	CENTER
sp|P08195|4F2_HUMAN_165	K.FTGLSphosKEELLK.V	1	0.9992	0.998	0.998	-0.559821	-0.411354	0.0742334	6	6	CENTER
sp|P08237|PFKAM_HUMAN_377	R.GRSphosFMNNWEVYK.L	1	1	0.997	0.999	-0.320874	-0.4202	-0.049663	4	8	CENTER
sp|P08237|PFKAM_HUMAN_775	R.KRSphosGEAAV.-	0.9967	0.9967	1	1	-0.00998664	-0.536885	-0.263449	5	7	CENTER
sp|P08238|HS90B_HUMAN_108	K.ADLINNLGTIAKSphosGTK.A	0.9991	0.9993	0.956	0.967	-0.228996	-0.518269	-0.144636	4	5	CENTER
sp|P08238|HS90B_HUMAN_255	K.IEDVGSphosDEEDDSGKDKK.K	1	1	0.999	0.999	-0.0722709	-0.536885	-0.232307	28	40	CENTER
sp|P08238|HS90B_HUMAN_452	R.RLSphosELLR.Y	0.9997	0.9998	1	1	0.788633	-2.80367	-1.79615	3	9	Q4
sp|P08238|HS90B_HUMAN_532	K.EFDGKSphosLVSVTK.E	0.9925	0.9982	0.998	0.998	-0.104451	-0.536885	-0.216217	7	8	CENTER
sp|P08240|SRPRA_HUMAN_296 297 298_C	R.GTGSGGQLQDLDC(SSS)phosDDEGAAQNSTKPSATK.G	0.9994	0.9995	0.999	0.999	-0.838257	0.553881	0.696069	2	3	Q2
sp|P08243|ASNS_HUMAN_557	R.TLTHYKSphosAVKA.-	0.9576	0.9883	0.996	0.996	0.102415	-0.755314	-0.428864	2	4	CENTER
sp|P08559|ODPA_HUMAN_293	R.YHGHSphosMSDPGVSYR.T	0.9984	0.9993	0.998	0.997	-0.418267	0.273144	0.345705	29	27	CENTER
sp|P08559|ODPA_HUMAN_293 300	R.YHGHSphosMSDPGVSphosYR.T	0.9987	0.9987	0.988	0.976	0.0594023	0.0911463	0.015872	4	3	CENTER
sp|P08559|ODPA_HUMAN_293 300 301_C	R.YHGHSphosMSDPGV(SY)phosR.T	0.9978	0.9982	1.211	0.886	0.106201	0.120542	0.00717077	4	2	CENTER
sp|P08559|ODPA_HUMAN_300 301_C	R.YHGHSMSDPGV(SY)phosR.T	0.9767	0.9929	0.492	0.849	-0.509557	0.562651	0.536104	2	3	CENTER
sp|P08581|MET_HUMAN_990	R.SVSphosPTTEMVSNESVDYR.A	0.9989	0.9999	0.997	0.996	1.66257	-1.16097	-1.41177	2	4	Q4
sp|P08621|RU17_HUMAN_126	R.EFEVYphosGPIKR.L	1	0.9932	1	1	6.12412	0.597208	-2.76346	1	1	NR
sp|P08621|RU17_HUMAN_226	R.HSGRDDTSRYDERPGPSphosPLPHR.D	1	1	1	1	-0.0936446	0.3562	0.224922	90	94	CENTER
sp|P08621|RU17_HUMAN_268	R.SphosRDKEER.R	0.9552	0.9848	1	1	-0.516166	-0.249083	0.133542	4	3	CENTER
sp|P08621|RU17_HUMAN_320	R.GGGGDMAEPSphosEAGDAPPDDGPPGELGPDGPDGPEEK.G	1	1	1	1	1.86263	1.4082	-0.227218	15	14	Q1
sp|P08648|ITA5_HUMAN_127	R.LLESSLSSphosSEGEEPVEYK.S	0.9993	0.9997	0.989	0.99	-0.301806	0.0666932	0.18425	2	3	CENTER
sp|P08651|NFIC_HUMAN_194	R.ERDAEQSGSphosPR.T	0.9993	0.9989	0.992	0.99	-0.339555	0.0728324	0.206194	11	6	CENTER
sp|P08651|NFIC_HUMAN_273 274 275 276 277_C	R.TLP(STSSS)phosGSKR.H	0.9861	0.9881	0.998	0.996	-0.539338	-0.233816	0.152761	4	3	CENTER
sp|P08651|NFIC_HUMAN_276	R.RTLPSTSSphosSGSKR.H	0.9757	0.9568	0.964	0.96	-0.487308	-0.34424	0.0715343	1	1	CENTER
sp|P08651|NFIC_HUMAN_284 304 305_C	R.HKSphosGSMEEDVDTSPGGDYYTSP(SS)phosPTSSSR.N	1	1	0.768	0.753	0.175069	-0.262763	-0.218916	4	8	CENTER
sp|P08651|NFIC_HUMAN_293 294 304 305_C	R.HKSGSMEEDVD(TS)phosPGGDYYTSP(SS)phosPTSSSR.N	0.9999	0.9988	1.228	1.234	-0.0512093	0.892789	0.471999	3	2	CENTER
sp|P08651|NFIC_HUMAN_294 305	R.HKSGSMEEDVDTSphosPGGDYYTSPSSphosPTSSSR.N	0.9999	1	0.974	0.972	-0.127362	0.687313	0.407338	2	4	CENTER
sp|P08651|NFIC_HUMAN_304 305_C	R.HKSGSMEEDVDTSPGGDYYTSP(SS)phosPTSSSR.N	1	1	0.996	0.967	0.030057	0.121129	0.0455359	4	2	CENTER
sp|P08651|NFIC_HUMAN_305	K.SGSMEEDVDTSPGGDYYTSPSSphosPTSSSR.N	1	1	0.996	0.995	0.0399386	0.0911463	0.0256038	11	16	CENTER
sp|P08651|NFIC_HUMAN_322 323_C	R.NWTEDMEGGI(SS)phosPVKK.T	0.9968	1	0.999	1	-0.613851	0.173608	0.39373	2	9	CENTER
sp|P08651|NFIC_HUMAN_323	R.NWTEDMEGGISSphosPVK.K	0.9999	0.9999	0.975	0.979	-0.307998	0.711834	0.509916	6	8	CENTER
sp|P08651|NFIC_HUMAN_333	K.KTEMDKSphosPFNSPSPQDSPR.L	0.9999	0.9999	0.998	0.998	1.37733	0.444256	-0.466535	2	7	Q1
sp|P08651|NFIC_HUMAN_333 339	K.KTEMDKSphosPFNSPSphosPQDSPR.L	0.9997	0.9999	0.975	0.83	1.03502	0.766184	-0.134419	1	1	Q1
sp|P08651|NFIC_HUMAN_339	K.TEMDKSPFNSPSphosPQDSPR.L	1	1	0.997	0.997	0.0881938	0.229752	0.0707789	9	13	CENTER
sp|P08708|RS17_HUMAN_113	K.LLDFGSphosLSNLQVTQPTVGMNFKTPR.G	0.9995	0.9998	0.998	0.997	0.0690529	-0.287993	-0.178523	12	8	CENTER
sp|P08727|K1C19_HUMAN_10	R.QSSphosATSSFGGLGGGSVR.F	0.9993	0.9994	0.997	0.996	-1.54502	1.00368	1.27435	9	5	Q2
sp|P08727|K1C19_HUMAN_12 13 14_C	R.QSSA(TSS)phosFGGLGGGSVR.F	0.9994	0.9987	0.999	0.998	-1.72455	1.45041	1.58748	4	6	Q2
sp|P08727|K1C19_HUMAN_14	R.QSSATSSphosFGGLGGGSVR.F	0.9971	0.9995	0.98	0.982	-1.87433	2.29173	2.08303	3	3	Q2
sp|P08727|K1C19_HUMAN_22	R.QSSATSSFGGLGGGSphosVR.F	0.9997	1	0.998	0.984	-2.76742	1.57571	2.17156	3	6	Q2
sp|P08727|K1C19_HUMAN_323	K.AALEDTphosLAETEAR.F	0.998	1	0.997	0.996	-0.667881	0.00368343	0.335782	3	3	CENTER
sp|P08727|K1C19_HUMAN_35	R.APSphosIHGGSGGR.G	1	1	0.999	0.998	-1.98981	1.56702	1.77841	27	22	Q2
sp|P08727|K1C19_HUMAN_395	R.SLLEGQEDHYNNLSphosASKVL.-	0.9984	0.9992	0.995	0.997	-1.00999	0.325612	0.667799	10	11	Q2
sp|P08727|K1C19_HUMAN_397	R.SLLEGQEDHYNNLSASphosKVL.-	0.997	0.9967	0.997	0.993	-1.58264	-0.2455	0.668571	2	2	NR
sp|P08727|K1C19_HUMAN_48 49_C	R.GVSV(SS)phosAR.F	0.9468	0.9698	0.994	0.979	-0.264916	-0.492188	-0.113636	3	2	CENTER
sp|P08727|K1C19_HUMAN_9 10_C	R.Q(SS)phosATSSFGGLGGGSVR.F	0.9904	0.9979	0.992	0.987	-1.41381	0.892487	1.15315	2	4	Q2
sp|P08729|K2C7_HUMAN_104	K.TLNNKFASphosFIDKVR.F	0.9864	0.9913	0.998	0.998	-0.605145	0.329868	0.467507	3	4	CENTER
sp|P09234|RU1C_HUMAN_17	M.PKFYCDYCDTYLTHDSphosPSVR.K	1	1	0.982	0.994	-0.892947	0.127066	0.510007	13	7	CENTER
sp|P09429|HMGB1_HUMAN_100	K.RPPSphosAFFLFCSEYRPK.L	1	1	0.999	0.999	-0.445488	3.85811	2.1518	3	1	NR
sp|P09429|HMGB1_HUMAN_35	K.HPDASphosVNFSEFSKK.C	1	1	0.998	0.998	0.153035	-0.594218	-0.373627	8	9	CENTER
sp|P09496|CLCA_HUMAN_105	R.LQSphosEPESIR.K	0.9936	0.999	0.997	0.996	-0.28958	-0.34424	-0.02733	4	3	CENTER
sp|P09543|CN37_HUMAN_170	K.NQWQLSphosADDLKK.L	1	1	1	1	-0.784694	-1.17439	-0.194847	5	6	Q3
sp|P09601|HMOX1_HUMAN_188	R.MNSphosLEMTPAVR.Q	1	1	0.997	0.996	-0.780414	0.3761	0.578257	4	2	CENTER
sp|P09601|HMOX1_HUMAN_229	K.DQSphosPSRAPGLR.Q	0.9913	1	0.995	0.996	-0.252843	0.138843	0.195843	6	13	CENTER
sp|P09622|DLDH_HUMAN_506	R.EANLAASFGKSphosINF.-	0.9674	0.9956	0.982	0.993	-0.638306	0.184968	0.411637	2	4	CENTER
sp|P09651|ROA1_HUMAN_199	R.SGSphosGNFGGGRGGGFGGNDNFGR.G	0.9909	0.9953	0.994	0.945	-2.70629	0.443475	1.57488	4	2	NR
sp|P09651|ROA1_HUMAN_337	R.SphosSGPYGGGGQYFAKPR.N	1	1	0.996	0.99	-1.09364	0.396001	0.744823	5	7	Q2
sp|P09651|ROA1_HUMAN_337 338_C	R.(SS)phosGPYGGGGQYFAKPR.N	1	1	1	1	-0.930915	0.527245	0.72908	11	11	Q2
sp|P09651|ROA1_HUMAN_338	K.GGNFGGRSSphosGPYGGGGQYFAKPR.N	0.9989	0.9992	0.989	0.919	-0.819884	-0.131246	0.344319	1	1	CENTER
sp|P09651|ROA1_HUMAN_345 346 347 348 349 350 366_C	R.NQGGYGG(SSSSSSY)phosGSGR.R	0.9997	0.9998	1.001	1.002	-1.26619	0.518228	0.89221	16	14	Q2
sp|P09651|ROA1_HUMAN_362	R.NQGGYGGSSSphosSSSYGSGR.R	0.9996	0.9997	0.944	0.974	-1.48731	0.103219	0.795264	1	3	NR
sp|P09651|ROA1_HUMAN_363	R.NQGGYGGSSSSphosSSYGSGR.R	0.9998	0.9999	0.98	0.976	-1.4733	0.463085	0.968193	8	6	Q2
sp|P09651|ROA1_HUMAN_365	R.NQGGYGGSSSSSSphosYGSGR.R	0.9999	0.9999	0.992	0.99	-1.30175	0.288844	0.795298	3	4	NR
sp|P09651|ROA1_HUMAN_6	K.SESphosPKEPEQLRK.L	0.9998	0.9998	0.995	0.994	-0.126311	0.229752	0.178031	55	65	CENTER
sp|P09661|RU2A_HUMAN_180	R.SKTphosFNPGAGLPTDKK.K	0.9991	1	0.982	0.98	-0.487308	0.330673	0.408991	12	10	CENTER
sp|P09661|RU2A_HUMAN_197	K.KGGPSphosPGDVEAIKNAIANASTLAEVER.L	1	1	1	1	0.274894	-0.181713	-0.228304	3	2	CENTER
sp|P09661|RU2A_HUMAN_236	R.ERRSphosGPTDDGEEEMEEDTVTNGS.-	0.9983	0.9994	0.997	0.997	-0.597673	0.0722051	0.334939	4	4	CENTER
sp|P09874|PARP1_HUMAN_185	K.GFSphosLLATEDKEALKK.Q	0.9761	1	0.997	0.998	-0.246956	-0.233816	0.00657016	2	1	CENTER
sp|P09874|PARP1_HUMAN_368	R.IFPPETSASVAATphosPPPSTASAPAAVNSSASADKPLSNMK.L	0.9999	0.9999	0.995	0.996	1.08167	0.879319	-0.101176	28	26	Q1
sp|P09884|DPOLA_HUMAN_186	R.SphosIGASPNPFSVHTATAVPSGK.L	0.9999	1	0.998	0.998	0.765115	-0.674388	-0.719752	12	17	Q4
sp|P09884|DPOLA_HUMAN_209	K.IASphosPVSR.K	0.9985	0.9997	0.995	0.993	0.0201753	0.0418186	0.0108216	3	3	CENTER
sp|P0C1Z6|TFPT_HUMAN_180	R.RTPAPPEPGSphosPAPGEGPSGR.K	1	0.9999	0.999	0.999	0.621626	1.13874	0.258555	25	24	Q1
sp|P0C1Z6|TFPT_HUMAN_207	R.AGNALTphosPELAPVQIK.V	1	1	1	1	-1.40485	0.814709	1.10978	3	2	Q2
sp|P0C7P0|CISD3_HUMAN_83	R.TGLSphosPLK.F	1	1	0.998	0.998	-0.419844	-0.0689778	0.175433	6	8	CENTER
sp|P0C7T5|ATX1L_HUMAN_361	K.EEPSphosPLNLSHHTPDHQGEGR.G	1	1	0.999	0.999	0.114466	0.711942	0.298738	6	6	CENTER
sp|P0C7T5|ATX1L_HUMAN_456	R.ATFPDKEPTphosPPPITSSHLPSHFMK.G	0.9981	0.9983	0.911	0.988	0.720951	0.65576	-0.0325954	2	5	CENTER
sp|P0C7T5|ATX1L_HUMAN_615	R.TVLGSphosRELCDSEGK.S	0.9993	0.9994	0.998	0.998	-0.137366	0.141936	0.139651	10	8	CENTER
sp|P0C860|MS3L2_HUMAN_234	R.SQEKLSphosPSLR.L	0.9966	0.9993	0.979	0.98	-0.545024	-0.117171	0.213926	1	3	CENTER
sp|P0C860|MS3L2_HUMAN_325	R.SSSphosPTLTPSQEGSPVFAGFEGRR.T	0.9997	0.9999	0.984	0.984	0.505602	0.562651	0.0285243	9	9	CENTER
sp|P0CAP2|GRL1A_HUMAN_179	R.HRVSSphosQAEDTSSSFDNLFIDRLQR.L	0.98	0.993	0.995	0.994	-0.383219	-0.139194	0.122013	2	4	CENTER
sp|P0CAP2|GRL1A_HUMAN_270	K.SGSphosPISSEERR.R	0.9972	0.9995	0.986	0.996	-0.383459	-0.574853	-0.0956968	2	8	CENTER
sp|P0CAP2|GRL1A_HUMAN_72	R.RKSphosELFNPVSLDCK.L	1	1	0.999	0.999	0.432723	-0.624071	-0.528397	1	2	CENTER
sp|P0CG47|UBB_HUMAN_57	R.TLSphosDYNIQKESTLHLVLR.L	0.9644	0.9882	0.985	0.959	-0.20784	-0.939711	-0.365936	2	2	CENTER
sp|P0CG47|UBB_HUMAN_65	R.TLSDYNIQKESphosTLHLVLR.L	0.9994	0.9997	0.987	0.989	-0.28323	-0.996317	-0.356543	8	10	Q3
sp|P0CG47|UBB_HUMAN_65 66_C	R.TLSDYNIQKE(ST)phosLHLVLR.L	0.9989	0.9982	0.992	0.992	-0.246956	-0.996317	-0.37468	2	3	NR
sp|P0DME0|SETLP_HUMAN_171	K.EFHLNESphosGDPSSK.S	0.9939	0.9992	0.999	0.998	0.144047	-0.233816	-0.188931	9	5	CENTER
sp|P0DP91|ERPG3_HUMAN_158	K.IIEQLSphosPQAATSR.D	0.9997	0.9998	0.998	0.998	-0.326844	-0.411354	-0.0422552	5	7	CENTER
sp|P0DP91|ERPG3_HUMAN_303	R.KAPAPVTphosPPAPVQNK.N	1	1	1	1	1.25389	0.515094	-0.3694	1	2	Q1
sp|P0DPB5|RPC22_HUMAN_102 103 104_C	R.GSA(SYS)phosPPRKR.S	0.9983	0.998	0.999	0.994	-0.33432	0.0292185	0.181769	2	3	CENTER
sp|P0DPB5|RPC22_HUMAN_104	R.ARGSASYSphosPPR.K	0.9973	0.9988	0.991	0.991	-0.0407927	0.127066	0.0839293	5	3	CENTER
sp|P10070|GLI2_HUMAN_234	R.ALSphosISPLSDASLDLQR.M	0.9988	1	0.996	0.994	0.698247	-0.803671	-0.750959	3	3	Q4
sp|P10070|GLI2_HUMAN_824	R.RSSphosGISPYFSSR.R	0.997	0.9355	0.99	0.909	-0.20784	-0.695147	-0.243654	2	1	CENTER
sp|P10070|GLI2_HUMAN_836	R.RSSphosEASPLGAGRPHNASSADSYDPISTDASR.R	0.9907	0.9953	0.974	0.99	-0.217219	-0.792488	-0.287634	3	2	CENTER
sp|P10070|GLI2_HUMAN_867	R.RSSphosEASQCSGGSGLLNLTPAQQYSLR.A	0.9996	0.9997	0.993	0.982	-0.228996	-0.898587	-0.334795	3	2	CENTER
sp|P10070|GLI2_HUMAN_945 946_C	R.RGSDGP(TY)phosGHGHAGAAPAFPHEAPGGGAR.R	0.9918	0.9593	0.541	0.893	0.868172	0.262418	-0.302877	1	1	CENTER
sp|P10070|GLI2_HUMAN_970	R.RASphosDPVRRPDALSLPR.V	1	1	0.99	0.993	0.540639	-0.295964	-0.418302	4	4	CENTER
sp|P10074|TZAP_HUMAN_171	R.GSHSphosPQRPQLHSPAQSEGPSSLCGK.L	1	0.9999	0.993	0.994	0.0101912	0.240723	0.115266	13	13	CENTER
sp|P10074|TZAP_HUMAN_171 179	R.GSHSphosPQRPQLHSphosPAQSEGPSSLCGK.L	0.9999	1	0.984	0.981	0.215306	0.251611	0.0181526	7	7	CENTER
sp|P10075|GLI4_HUMAN_86	R.SphosPGSQAPDEGAGGALR.S	0.9998	0.9999	0.989	0.996	0.567416	0.195227	-0.186094	4	4	CENTER
sp|P10109|ADX_HUMAN_63	R.SSSphosEDKITVHFINR.D	0.9763	0.9916	0.988	0.984	-1.60351	0.0479559	0.825735	2	2	NR
sp|P10155|RO60_HUMAN_19	K.QIANSphosQDGYVWQVTDMNR.L	0.999	0.9991	0.997	0.998	-0.874332	-0.34424	0.265046	14	7	CENTER
sp|P10244|MYBB_HUMAN_486 487_C	K.VVV(TT)phosPLHR.D	0.9981	0.9988	1	1	0.249657	-0.344613	-0.297135	3	4	CENTER
sp|P10301|RRAS_HUMAN_201	R.KYQEQELPPSphosPPSAPR.K	0.9995	0.9998	0.984	0.993	6.12412	6.48018	0.178031	1	1	Q1
sp|P10398|ARAF_HUMAN_155	R.QQFYphosHSVQDLSGGSR.Q	0.9903	0.9834	0.5	0.5	-0.0512093	-1.75928	-0.854034	1	3	NR
sp|P10398|ARAF_HUMAN_157	R.QQFYHSphosVQDLSGGSR.Q	0.993	0.9985	0.985	0.988	0.000137575	-0.864838	-0.432488	3	6	CENTER
sp|P10398|ARAF_HUMAN_186	R.QHEAPSNRPLNELLTPQGPSphosPR.T	0.9986	1	0.948	0.983	-0.432391	0.457803	0.445097	2	2	CENTER
sp|P10398|ARAF_HUMAN_212 213 214 215_C	R.IR(STST)phosPNVHMVSTTAPMDSNLIQLTGQSFSTDAAGSR.G	0.9999	0.9999	0.999	0.995	0.287344	-0.206524	-0.246934	10	10	CENTER
sp|P10398|ARAF_HUMAN_213	R.IRSTphosSTPNVHMVSTTAPMDSNLIQLTGQSFSTDAAGSR.G	0.9921	0.9839	0.969	0.92	-0.892947	-1.18896	-0.148007	1	1	Q3
sp|P10398|ARAF_HUMAN_222 223 224_C	R.STSTPNVHMV(STT)phosAPMDSNLIQLTGQSFSTDAAGSRGGSDGTPR.G	0.9942	0.9616	0.905	0.482	-0.411057	-0.0354872	0.187785	2	1	CENTER
sp|P10398|ARAF_HUMAN_580	R.SphosASEPSLHRTQADELPACLLSAAR.L	1	0.999	0.5	0.5	0.171183	-0.218709	-0.194946	5	5	CENTER
sp|P10398|ARAF_HUMAN_582	R.SASphosEPSLHR.T	0.9996	0.9997	0.996	0.996	0.000137575	-0.311818	-0.155978	11	11	CENTER
sp|P10398|ARAF_HUMAN_589	R.SASEPSLHRTphosQADELPACLLSAAR.L	0.9877	0.9907	0.972	0.97	-0.182454	-0.402817	-0.110182	3	4	CENTER
sp|P10412|H14_HUMAN_187	K.KAPKSphosPAK.A	1	1	1	1	-0.0780662	0.0165075	0.0472868	6	3	CENTER
sp|P10515|ODP2_HUMAN_100	K.VPLPSLSphosPTMQAGTIAR.W	0.9997	0.9997	0.994	0.992	0.287296	0.787836	0.25027	4	2	CENTER
sp|P10515|ODP2_HUMAN_358	R.VFVSphosPLAKK.L	1	1	1	1	-0.559821	-0.188962	0.18543	5	9	CENTER
sp|P10636|TAU_HUMAN_411	K.NRPCLSphosPKHPTPGSSDPLIQPSSPAVCPEPPSSPK.Y	0.9984	0.9989	0.994	1	3.94552	1.77376	-1.08588	1	3	Q1
sp|P10636|TAU_HUMAN_419 420 437 438_C	K.NRPCLSPKHPTPG(SS)phosDPLIQPSSPAVCPEPP(SS)phosPK.Y	0.9984	0.999	1.18	1.188	3.38999	1.67078	-0.859606	2	2	Q1
sp|P10636|TAU_HUMAN_437 438_C	K.HPTPGSSDPLIQPSSPAVCPEPP(SS)phosPK.Y	1	1	0.998	1	1.12567	1.05431	-0.0356795	3	9	Q1
sp|P10636|TAU_HUMAN_46	K.DQGGYTMHQDQEGDTDAGLKESphosPLQTPTEDGSEEPGSETSDAK.S	0.9983	0.9987	0.997	0.997	2.72411	1.26242	-0.730846	2	1	Q1
sp|P10636|TAU_HUMAN_498	K.TPPAPKTphosPPSSGEPPK.S	0.9998	0.9998	0.998	0.998	1.4923	0.896768	-0.297766	16	11	Q1
sp|P10636|TAU_HUMAN_514 515 516_C	R.SG(YSS)phosPGSPGTPGSR.S	0.9994	0.9997	0.878	0.888	0.363828	0.222443	-0.0706927	6	4	CENTER
sp|P10636|TAU_HUMAN_516	R.SGYSSphosPGSPGTPGSR.S	0.995	0.9996	0.929	0.978	0.469623	0.272511	-0.0985562	1	4	CENTER
sp|P10636|TAU_HUMAN_519	R.SGYSSPGSphosPGTPGSR.S	0.9996	0.9998	0.997	0.997	0.347974	0.269931	-0.0390214	4	4	CENTER
sp|P10636|TAU_HUMAN_529	R.SRTphosPSLPTPPTREPK.K	0.9983	0.9995	0.981	0.978	0.759129	0.167769	-0.29568	9	14	CENTER
sp|P10636|TAU_HUMAN_529 531	R.SRTphosPSphosLPTPPTREPK.K	0.9979	0.9989	0.938	0.923	1.50431	-0.394281	-0.949293	2	2	Q4
sp|P10636|TAU_HUMAN_529 534	R.SRTphosPSLPTphosPPTREPK.K	0.9958	0.9989	0.787	0.934	0.425229	-0.279939	-0.352584	1	2	CENTER
sp|P10636|TAU_HUMAN_531	R.TPSphosLPTPPTREPK.K	0.9978	0.998	0.997	0.974	0.726836	-0.695753	-0.711295	6	4	Q4
sp|P10636|TAU_HUMAN_534	R.TPSLPTphosPPTREPK.K	0.9976	0.9992	0.963	0.993	0.188994	0.115192	-0.0369013	6	5	CENTER
sp|P10636|TAU_HUMAN_548 552	K.VAVVRTphosPPKSphosPSSAK.S	0.9917	0.9997	0.979	0.976	0.402509	0.0911463	-0.155681	1	3	CENTER
sp|P10636|TAU_HUMAN_552	R.TPPKSphosPSSAK.S	0.9889	0.9981	0.985	0.984	0.614737	0.251611	-0.181563	4	1	CENTER
sp|P10636|TAU_HUMAN_579	K.SKIGSphosTENLK.H	0.9761	0.9943	0.972	0.978	-0.644228	-0.481743	0.0812422	4	5	CENTER
sp|P10636|TAU_HUMAN_713 717	K.TDHGAEIVYKSphosPVVSphosGDTSPR.H	0.9997	0.9998	0.987	0.754	0.662363	-0.311818	-0.487091	4	1	CENTER
sp|P10636|TAU_HUMAN_713 717 720 721_C	K.AKTDHGAEIVYKSphosPVVSphosGD(TS)phosPR.H	0.9985	0.9998	1.402	1.464	0.759129	-0.555744	-0.657437	3	5	CENTER
sp|P10636|TAU_HUMAN_713 717 721	K.AKTDHGAEIVYKSphosPVVSphosGDTSphosPR.H	0.9999	0.9999	0.995	0.967	0.410122	-0.676748	-0.543435	7	4	CENTER
sp|P10636|TAU_HUMAN_713 720 721_C	K.AKTDHGAEIVYKSphosPVVSGD(TS)phosPR.H	0.9999	0.9999	1.269	1.28	0.454976	-0.428632	-0.441804	6	6	CENTER
sp|P10636|TAU_HUMAN_713 721	K.AKTDHGAEIVYKSphosPVVSGDTSphosPR.H	1	0.9999	0.968	0.905	0.215306	-0.737582	-0.476444	1	1	CENTER
sp|P10636|TAU_HUMAN_720	K.SPVVSGDTphosSPR.H	0.9998	0.9981	0.972	0.905	0.0399386	0.518257	0.239159	3	1	CENTER
sp|P10636|TAU_HUMAN_720 721_C	K.SPVVSGD(TS)phosPR.H	1	1	0.998	0.998	-0.188202	0.429558	0.30888	14	12	CENTER
sp|P10636|TAU_HUMAN_721	K.TDHGAEIVYKSPVVSGDTSphosPR.H	1	0.999	0.988	0.958	-0.154208	0.207556	0.180882	6	5	CENTER
sp|P10644|KAP0_HUMAN_73 83	K.AGTphosRTDSREDEISphosPPPPNPVVK.G	0.9934	0.9929	0.512	0.512	-0.620575	-0.216833	0.201871	1	2	CENTER
sp|P10644|KAP0_HUMAN_77 83	K.AGTRTDSphosREDEISphosPPPPNPVVK.G	0.9996	0.9994	0.978	0.977	0.761859	0.127017	-0.317421	10	12	CENTER
sp|P10644|KAP0_HUMAN_83	K.AGTRTDSREDEISphosPPPPNPVVK.G	1	1	1	1	0.547625	0.207556	-0.170035	153	167	CENTER
sp|P10809|CH60_HUMAN_225	R.GYISphosPYFINTSK.G	0.9988	0.9994	0.995	0.995	-0.767519	-1.63598	-0.434229	2	2	Q3
sp|P10809|CH60_HUMAN_398	R.LAKLSphosDGVAVLK.V	0.9994	0.9983	1	1	0.153149	-0.189262	-0.171206	1	2	CENTER
sp|P10809|CH60_HUMAN_410	K.VGGTSphosDVEVNEKK.D	0.9965	0.9939	0.992	0.987	-1.22919	-0.872934	0.178128	6	5	Q3
sp|P10809|CH60_HUMAN_70	R.TVIIEQSWGSphosPK.V	0.9999	1	0.997	0.995	-0.605145	0.0666405	0.335893	13	16	CENTER
sp|P11137|MTAP2_HUMAN_1555	R.RGVSphosGDRDENSFSLNSSISSSAR.R	0.996	1	0.925	0.998	-0.11286	-1.04977	-0.468457	2	4	NR
sp|P11137|MTAP2_HUMAN_1605	K.SGTSTPTTPGSTAITPGTphosPPSYSSR.T	0.9999	1	0.981	0.996	1.20489	0.588646	-0.308122	6	9	Q1
sp|P11137|MTAP2_HUMAN_1649	K.VAIIRTphosPPKSPATPK.Q	0.9997	0.9997	0.999	0.998	0.709035	-0.103499	-0.406267	12	12	CENTER
sp|P11137|MTAP2_HUMAN_1649 1653	K.VAIIRTphosPPKSphosPATPK.Q	1	0.9998	0.987	0.995	0.390967	-0.351825	-0.371396	2	2	CENTER
sp|P11137|MTAP2_HUMAN_1780 1782 1786 1787_C	K.ARVDHGAEIITphosQSphosPGR(SS)phosVASPR.R	0.9975	0.998	0.8	0.8	-0.11534	-0.594218	-0.239439	1	3	CENTER
sp|P11137|MTAP2_HUMAN_1780 1786 1787 1790_C	K.ARVDHGAEIITphosQSPGR(SS)phosVASphosPR.R	0.9977	0.935	0.737	0.726	0.341937	-0.411354	-0.376646	2	1	CENTER
sp|P11137|MTAP2_HUMAN_1782	R.VDHGAEIITQSphosPGR.S	0.9998	0.9999	0.993	0.994	0.162194	-0.295877	-0.229036	8	11	CENTER
sp|P11137|MTAP2_HUMAN_1782 1786 1787_C	R.VDHGAEIITQSphosPGR(SS)phosVASPR.R	0.9949	0.9983	0.952	1.194	0.0833695	-0.281987	-0.182678	2	2	CENTER
sp|P11137|MTAP2_HUMAN_1782 1790	K.ARVDHGAEIITQSphosPGRSSVASphosPR.R	0.9982	0.9992	0.832	0.872	0.171183	-0.377407	-0.274295	5	3	CENTER
sp|P11137|MTAP2_HUMAN_1790	R.SSVASphosPR.R	0.9999	0.9994	0.998	0.998	-0.0829182	-0.0107208	0.0360987	3	4	CENTER
sp|P11137|MTAP2_HUMAN_285	K.KDEWGLVAPISphosPGPLTPMR.E	0.9999	1	0.999	0.998	-0.159778	-0.131246	0.0142658	4	5	CENTER
sp|P11137|MTAP2_HUMAN_821	R.SRLASphosVSADAEVAR.R	1	1	0.995	0.99	0.608451	-0.716209	-0.66233	5	5	CENTER
sp|P11137|MTAP2_HUMAN_833	R.RKSphosVPSETVVEDSR.T	0.9984	0.9991	0.999	0.997	0.609391	-0.896781	-0.753086	10	10	Q4
sp|P11142|HSP7C_HUMAN_254	K.DISphosENKR.A	0.9866	0.9885	1	1	-0.352379	-0.509783	-0.0787019	3	4	CENTER
sp|P11142|HSP7C_HUMAN_541	R.DKVSSKNSphosLESYAFNMK.A	0.9791	0.9958	0.993	0.983	-0.867605	-1.04878	-0.0905896	2	1	Q3
sp|P11171|41_HUMAN_555	R.SLDGAAAVDSADRSphosPRPTSAPAITQGQVAEGGVLDASAKK.T	0.9855	0.9895	0.966	0.967	-0.425167	-0.377407	0.0238803	2	2	CENTER
sp|P11171|41_HUMAN_560	R.SLDGAAAVDSADRSPRPTSphosAPAITQGQVAEGGVLDASAKK.T	0.9715	0.9877	0.978	0.926	-0.404846	0.527245	0.466046	1	1	CENTER
sp|P11171|41_HUMAN_709 710_C	K.RL(ST)phosHSPFR.T	0.9836	0.9984	0.994	0.992	0.180116	-0.0622045	-0.12116	6	7	CENTER
sp|P11171|41_HUMAN_712	R.LSTHSphosPFR.T	0.9996	0.9997	0.894	0.968	-0.892947	-0.103499	0.394724	3	4	CENTER
sp|P11172|UMPS_HUMAN_214	R.FIQENVFVAANHNGSphosPLSIKEAPK.E	1	1	0.997	0.996	-0.271003	-0.0354872	0.117758	12	18	CENTER
sp|P11274|BCR_HUMAN_122	R.ASASRPQPAPADGADPPPAEEPEARPDGEGSphosPGK.A	1	1	0.994	0.994	3.91619	1.80255	-1.05682	2	2	Q1
sp|P11274|BCR_HUMAN_1264	K.RQSphosILFSTEV.-	0.9969	0.9985	0.997	0.997	0.188994	0.688182	0.249594	1	3	CENTER
sp|P11274|BCR_HUMAN_235 236_C	R.GR(SS)phosESSCGVDGDYEDAELNPR.F	0.9983	0.9985	0.992	0.996	-1.05121	-0.132982	0.459114	1	2	NR
sp|P11274|BCR_HUMAN_236	R.GRSSphosESSCGVDGDYEDAELNPR.F	0.9983	0.9992	0.965	0.947	-1.03045	0.103169	0.56681	2	2	NR
sp|P11274|BCR_HUMAN_459	R.RHQDGLPYIDDSphosPSSSPHLSSK.G	0.9999	1	0.998	0.997	-0.240871	0.273144	0.257007	9	7	CENTER
[truncated: 12,562 more rows]
