# Supplementary material for: In-depth mapping of DNA-PKcs signaling uncovers noncanonical features of its kinase specificity
Source: J Biol Chem. 2024 Jun 28;300(8):107513. doi: 10.1016/j.jbc.2024.107513 (PMC11327452; doi:10.1016/j.jbc.2024.107513)
Supplement: Table S3 [file mmc4.xlsx]

## Sheet: Description
Table S3: Conserved phosphorylation sites between Mouse and Human phosphoproteomes (IR + DNA-PKi versus IR treatment).
	Columns
		1. protein_site	Identifier combining UniprotID, protein name, organism and position of phosphorylated residue
		2. cluster_pep	Amino acid sequence of detected phospho-peptides. S/T phophorylated residues are follwed by the identifier "phos"
		3. med	Median of SILAC ratios for detected PSMs (Light/Heavy)
		4. site_aln	Number of the phosphorylation site in the pairwise alignment
		5. site_seq	Number of the phosphorylation site in the protein sequence
		6. numbpep	Number of PSMs
		Obs. The colum med.avg-Human is the average of med.FWD and med.REV after inverting the values of med.FWD

## Sheet: Data
HUMAN (IR versus IR+DNA-Pki)						MOUSE (IR versus IR+DNA-Pki)
protein_site-Human	cluster_pep	med.avg-Human	site_aln	site_seq	numbpep-Human	protein_site-Mouse	cluster_pep	med-Mouse	site_aln	site_seq	numbpep-Mouse
sp|A0JLT2|MED19_HUMAN_226	K.NRHSphosPDHPGMGSSQASSSSSLR.-	0.112109	[226]	[226]	25	sp|Q8C1S0|MED19_MOUSE_226	K.NRHSphosPDHPGMGSSQASSSSSLR.-	0.422177	[226]	[226]	2
sp|A1A4S6|RHG10_HUMAN_591	R.TPPDTTFPEPTCLSASphosPPNAPPR.Q	0.402261	[591]	[591]	4	sp|Q6Y5D8|RHG10_MOUSE_591	R.TSPDTTFAEPTCLSASphosPPNAPPR.Q	0.127195	[591]	[591]	37
sp|O00159|MYO1C_HUMAN_408	R.SLASKDVESphosPSWR.S	0.0349965	[408]	[408]	18	sp|Q9WTI7|MYO1C_MOUSE_408	K.DAESphosPSWR.S	0.214658	[408]	[408]	9
sp|O00257|CBX4_HUMAN_415	R.CLSphosETHGEREPCK.K	0.062641	[416]	[415]	38	sp|O55187|CBX4_MOUSE_410	R.CLSphosETHGER.E	0.214658	[416]	[410]	33
sp|O00267|SPT5H_HUMAN_666	R.DVTNFTVGGFAPMSphosPR.L	0.8955	[666]	[666]	62	sp|O55201|SPT5H_MOUSE_664	R.DVTNLTVGGFTPMSphosPR.L	0.0287918	[666]	[664]	61
sp|O00308|WWP2_HUMAN_211	R.TTPATGEQSphosPGAR.S	0.368891	[211]	[211]	5	sp|Q9DBH0|WWP2_MOUSE_211	R.TATAASEQSphosPGAR.N	0.144269	[211]	[211]	12
sp|O00443|P3C2A_HUMAN_259	K.VSNLQVSphosPK.S	0.145115	[261]	[259]	9	sp|Q61194|P3C2A_MOUSE_261	K.ASVCNLQISphosPK.S	0.196736	[261]	[261]	9
sp|O00472|ELL2_HUMAN_315 316_C	R.DAV(SS)phosPQKR.L	0.307187	[315, 316]	[315, 316]	2	sp|Q3UKU1|ELL2_MOUSE_314 315_C	K.DAA(SS)phosPQKRPLDSDFIDPLMNK.K	0.291788	[315, 316]	[314, 315]	10
sp|O00571|DDX3X_HUMAN_594	K.SSRFSphosGGFGAR.D	0.292674	[595]	[594]	16	sp|P16381|DDX3L_MOUSE_592	R.FSphosGGFGAR.D	0.58239	[595]	[592]	13
sp|O14497|ARI1A_HUMAN_363	R.SHHAPMSphosPGSSGGGGQPLAR.T	0.207279	[367]	[363]	34	sp|A2BH40|ARI1A_MOUSE_365	R.SHHAPMSphosPGSSGGGGQPLAR.T	0.161652	[367]	[365]	18
sp|O14497|ARI1A_HUMAN_715	R.SGPLSphosPAAVPGNQMPPRPPSGQSDSIMHPSMNQSSIAQDR.G	0.142985	[719]	[715]	17	sp|A2BH40|ARI1A_MOUSE_716	R.SGPLSphosPAAVPGNQMPPRPPSGQSDSIMHPSMNQSSIAQDR.G	0.703696	[719]	[716]	1
sp|O14526|FCHO1_HUMAN_570	R.KVSphosCPLTR.S	1.11605	[571]	[570]	3	sp|Q8K285|FCHO1_MOUSE_554	R.KVSphosCPLTR.S	0.144269	[571]	[554]	33
sp|O14617|AP3D1_HUMAN_829	R.NTETSKSphosPEKDVPMVEK.K	0.0838068	[829]	[829]	30	sp|O54774|AP3D1_MOUSE_825	R.NAEAVKSphosPEKEGVLGVEK.K	0.346762	[829]	[825]	31
sp|O14639|ABLM1_HUMAN_367	R.TSSESIYSRPGSSIPGSphosPGHTIYAK.V	1.0795	[412]	[367]	5	sp|Q8K4G5|ABLM1_MOUSE_411	R.TSSESIYSRPGSSIPGSphosPGHTIYAK.V	0.0447333	[412]	[411]	19
sp|O14646|CHD1_HUMAN_1677	R.ASSSGPRSphosPLDQR.S	0.331519	[1680]	[1677]	4	sp|P40201|CHD1_MOUSE_1678	R.AASSGPRSphosPLDQR.S	0.481345	[1680]	[1678]	36
sp|O14686|KMT2D_HUMAN_2240	R.HQPSTphosPDPFLKPR.C	0.236551	[2243]	[2240]	4	sp|Q6PDK2|KMT2D_MOUSE_2197	R.HQPSTphosPDPFLKPR.C	0.119351	[2243]	[2197]	10
sp|O14686|KMT2D_HUMAN_2639 2640_C	R.SGI(TS)phosPVEKR.E	0.0852533	[2642, 2643]	[2639, 2640]	4	sp|Q6PDK2|KMT2D_MOUSE_2596 2597_C	R.VGI(TS)phosPVEK.R	0.0287918	[2642, 2643]	[2596, 2597]	33
sp|O14686|KMT2D_HUMAN_3130	K.VEEGGRHPSphosPCQFTIATPK.V	0.477222	[3169]	[3130]	9	sp|Q6PDK2|KMT2D_MOUSE_3122	K.VEEGGRHPSphosPCQFTINTPK.V	0.127195	[3169]	[3122]	34
sp|O14686|KMT2D_HUMAN_4738	R.ALSphosPVIPLIPR.A	0.379412	[4851]	[4738]	71	sp|Q6PDK2|KMT2D_MOUSE_4789	R.ALSphosPVIPIIPR.T	0.0771548	[4851]	[4789]	90
sp|O14745|NHRF1_HUMAN_280	R.EALAEAALESphosPRPALVR.S	0.580575	[280]	[280]	80	sp|P70441|NHRF1_MOUSE_275	R.EALVEPASESphosPRPALAR.S	0.135934	[280]	[275]	190
sp|O14776|TCRG1_HUMAN_638	R.DDNKDIDSphosEKEAAMEAEIK.A	0.505144	[640]	[638]	2	sp|Q8CGF7|TCRG1_MOUSE_640	K.DIDSphosEKEAAMEAEIK.A	0.0287918	[640]	[640]	8
sp|O14776|TCRG1_HUMAN_832 833 834_C	K.AVD(SSS)phosMREDLFK.Q	0.244285	[834, 835, 836]	[832, 833, 834]	5	sp|Q8CGF7|TCRG1_MOUSE_834 835 836_C	K.AVD(SSS)phosMREDLFK.Q	0.060853	[834, 835, 836]	[834, 835, 836]	21
sp|O14874|BCKD_HUMAN_31	R.SphosTSATDTHHVEMAR.E	0.274354	[31]	[31]	11	sp|O55028|BCKD_MOUSE_31	R.SphosTSATDTHHVELAR.E	0.0130245	[31]	[31]	24
sp|O14974|MYPT1_HUMAN_445 446_C	R.KTG(SY)phosGALAEITASK.E	0.354394	[445, 446]	[445, 446]	6	sp|Q9DBR7|MYPT1_MOUSE_445 446_C	R.KTG(SY)phosGALAEISASK.E	0.756181	[445, 446]	[445, 446]	30
sp|O14974|MYPT1_HUMAN_995	R.RISphosEMEEELK.M	0.0971783	[997]	[995]	16	sp|Q9DBR7|MYPT1_MOUSE_994	R.RISphosEMEEELK.M	0.0690039	[997]	[994]	6
sp|O15027|SC16A_HUMAN_2081	R.ADSGPTQPPLSphosLSPAPETK.R	0.0907289	[2125]	[2081]	6	sp|E9QAT4|SC16A_MOUSE_2101	R.APSphosLTSDSEGK.K	0.251184	[2125]	[2101]	60
sp|O15042|SR140_HUMAN_485	K.LYSILQGDSphosPTK.W	0.0274868	[485]	[485]	21	sp|Q6NV83|SR140_MOUSE_485	K.LYSILQGDSphosPTK.W	0.144678	[485]	[485]	14
sp|O15042|SR140_HUMAN_67	R.ESLCDSphosPHQNLSRPLLENK.L	0.767233	[67]	[67]	28	sp|Q6NV83|SR140_MOUSE_67	R.ESLCDSphosPHQNLSRPLLENK.L	0.0450896	[67]	[67]	60
sp|O15042|SR140_HUMAN_974	R.SSHKDSphosPR.D	0.228037	[974]	[974]	15	sp|Q6NV83|SR140_MOUSE_974	R.SSHKDSphosPR.D	0.0447333	[974]	[974]	1
sp|O15084|ANR28_HUMAN_1011	K.TVSphosFEALPIMR.N	0.437718	[1011]	[1011]	6	sp|Q505D1|ANR28_MOUSE_1011	K.TVSphosFEALPIMR.N	0.428062	[1011]	[1011]	22
sp|O15085|ARHGB_HUMAN_1295	R.TRNSphosGIWESPELDRNLAEDASSTEAAGGYK.V	0.118382	[1335]	[1295]	12	tr|Q68FM7|Q68FM7_MOUSE_1321	R.TRNSphosGIWDSPELDRNPAEEASSSEPAGSYK.V	0.397071	[1335]	[1321]	2
sp|O15085|ARHGB_HUMAN_1462	K.SLGGESSGGTTphosPVGSFHTEAAR.W	0.192753	[1513]	[1462]	2	tr|Q68FM7|Q68FM7_MOUSE_1492	R.ELLNSLGGESSGGTTphosPVGSFHTEAAR.W	0.703696	[1513]	[1492]	2
sp|O15164|TIF1A_HUMAN_660	R.TVQSphosPNSSVPSPGLAGPVTMTSVHPPIR.S	0.116423	[665]	[660]	15	sp|Q64127|TIF1A_MOUSE_661	R.TVQSphosPNSSVPSPGLAGPVTMTSVHPPIR.S	0.0527931	[665]	[661]	10
sp|O15164|TIF1A_HUMAN_811	K.SEWLDPSQKSphosPLHVGETR.K	0.370048	[816]	[811]	19	sp|Q64127|TIF1A_MOUSE_812	K.SphosPVHVGETR.K	0.0288789	[816]	[812]	24
sp|O15173|PGRC2_HUMAN_211	R.LLKPGEEPSEYTphosDEEDTKDHNKQD.-	0.184443	[211]	[211]	10	sp|Q80UU9|PGRC2_MOUSE_205	R.LLKPGEEPSEYTphosDEEDTKDHSK.Q	0.0728826	[211]	[205]	2
sp|O15173|PGRC2_HUMAN_104	R.DFSphosLEQLR.Q	0.133278	[104]	[104]	6	sp|Q80UU9|PGRC2_MOUSE_98	R.DFSphosLEQLR.Q	0.232806	[104]	[98]	18
sp|O15297|PPM1D_HUMAN_432	R.VNSphosKDHIPALVR.S	0.0193561	[432]	[432]	15	sp|Q9QZ67|PPM1D_MOUSE_425	R.LSSphosKDHIPALVR.S	0.307768	[432]	[425]	1
sp|O15355|PPM1G_HUMAN_527	R.KLEEVLSphosTEGAEENGNSDKK.K	0.960729	[527]	[527]	7	sp|Q61074|PPM1G_MOUSE_524	K.LEEALSphosTEGAEDTGNSDKK.K	1.09374	[527]	[524]	22
sp|O15355|PPM1G_HUMAN_527 528_C	R.KLEEVL(ST)phosEGAEENGNSDKK.K	1.02028	[527, 528]	[527, 528]	8	sp|Q61074|PPM1G_MOUSE_524 525_C	R.KLEEAL(ST)phosEGAEDTGN.S	1.04473	[527, 528]	[524, 525]	64
sp|O15417|TNC18_HUMAN_1127	R.LALSphosPEDKPIR.L	0.227393	[1130]	[1127]	20	sp|Q80WC3|TNC18_MOUSE_1053	R.LALSphosPEDKPICLSPSK.L	0.407303	[1130]	[1053]	1
sp|O15417|TNC18_HUMAN_999	R.ASphosPVAALK.A	0.594706	[1002]	[999]	2	sp|Q80WC3|TNC18_MOUSE_925	R.ASphosPVTSLK.A	0.0527931	[1002]	[925]	6
sp|O15525|MAFG_HUMAN_124	R.TVARSphosPVAPAR.G	0.446566	[124]	[124]	4	sp|O54790|MAFG_MOUSE_124	R.TVARSphosPVAPAR.G	0.088231	[124]	[124]	12
sp|O15534|PER1_HUMAN_979 980_C	R.C(SS)phosPLQLNLLQLEELPRAEGAAVAGGPGSSAGPPPPSAEAAEPEAR.L	0.325004	[981, 982]	[979, 980]	4	sp|O35973|PER1_MOUSE_978 979_C	R.C(SS)phosPLQLNLLQLEESPR.T	0.127195	[981, 982]	[978, 979]	3
sp|O43166|SI1L1_HUMAN_1255	K.VLPAFRESphosPSGR.L	0.565641	[1255]	[1255]	10	sp|Q8C0T5|SI1L1_MOUSE_1234	K.VLPAFRESphosPSGR.L	0.0771548	[1255]	[1234]	11
sp|O43166|SI1L1_HUMAN_1365 1366 1367_C	K.VAPLWH(SSS)phosEVISMADR.T	0.518138	[1365, 1366, 1367]	[1365, 1366, 1367]	4	sp|Q8C0T5|SI1L1_MOUSE_1344 1345 1346_C	K.VAPLWH(SSS)phosEVLSLADR.T	0.170291	[1365, 1366, 1367]	[1344, 1345, 1346]	10
sp|O43166|SI1L1_HUMAN_1565	K.FHALSSphosPQSPFPSTPTSR.R	0.470512	[1565]	[1565]	12	sp|Q8C0T5|SI1L1_MOUSE_1544	K.FHALSSphosPQSPFPTTPTSR.R	0.0145601	[1565]	[1544]	6
sp|O43169|CYB5B_HUMAN_37	K.RNSphosLKELWLVIHGR.V	0.10929	[37]	[37]	22	sp|Q9CQX2|CYB5B_MOUSE_33	K.RNSphosAEETWMVIHGR.V	6.39908	[37]	[33]	1
sp|O43491|E41L2_HUMAN_683	R.RITPLSLQTQGSSphosHETLNIVEEK.K	0.454022	[684]	[683]	3	sp|O70318|E41L2_MOUSE_666	R.VTPLPFQPQASSphosHETLNVVEEK.K	0.536586	[684]	[666]	1
sp|O43502|RA51C_HUMAN_20	R.DLVSFPLSphosPAVR.V	0.292009	[20]	[20]	4	sp|Q924H5|RA51C_MOUSE_11	R.ELVGYPLSphosPAVR.G	1.21466	[20]	[11]	7
sp|O43524|FOXO3_HUMAN_253	R.AVSphosMDNSNKYTK.S	0.588697	[253]	[253]	12	sp|Q9WVH4|FOXO3_MOUSE_252	R.AVSphosMDNSNK.Y	0.678605	[253]	[252]	8
sp|O43684|BUB3_HUMAN_211	R.VAVEYLDPSphosPEVQKK.K	0.0452589	[211]	[211]	11	sp|Q9WVA3|BUB3_MOUSE_211	R.VAVEYLDPSphosPEVQKK.K	0.144269	[211]	[211]	15
sp|O43765|SGTA_HUMAN_305	R.SRTPSphosASNDDQQE.-	0.010716	[307]	[305]	18	sp|Q8BJU0|SGTA_MOUSE_307	R.SRTPSphosASHEEQQE.-	0.161547	[307]	[307]	1
sp|O43847|NRDC_HUMAN_61	K.AKSTCSphosCPDLQPNGQDLGENSR.V	1.39346	[62]	[61]	3	sp|Q8BHG1|NRDC_MOUSE_60	K.AKSTCSphosCPDLQPNGQDLGESGR.L	0.144371	[62]	[60]	4
sp|O60216|RAD21_HUMAN_394	R.CLTphosPLVPEDLRK.R	0.183475	[394]	[394]	11	sp|Q61550|RAD21_MOUSE_394	R.CLTphosPLVPEDLR.K	0.161547	[394]	[394]	17
sp|O60271|JIP4_HUMAN_217	K.ERPISLGIFPLPAGDGLLTphosPDAQKGGETPGSEQWK.F	0.226343	[217]	[217]	21	sp|Q58A65|JIP4_MOUSE_217	G.IFPLPAGDGLLTphosPDTQK.G	0.397071	[217]	[217]	32
sp|O60271|JIP4_HUMAN_226	K.GGETphosPGSEQWKFQELSQPR.S	0.149816	[226]	[226]	5	sp|Q58A65|JIP4_MOUSE_226	K.GGETphosPGSEQWKFQELSQPR.S	0.390426	[226]	[226]	6
sp|O60271|JIP4_HUMAN_292	K.ATTPASTANSDVATIPTDTphosPLKEENEGFVK.V	0.0993346	[292]	[292]	7	sp|Q58A65|JIP4_MOUSE_292	K.ATTPASTANSDVSAIPPDTphosPSKEDNEGFVK.G	0.755227	[292]	[292]	29
sp|O60271|JIP4_HUMAN_730	R.SASphosQSSLDKLDQELK.E	0.898698	[730]	[730]	13	sp|Q58A65|JIP4_MOUSE_730	R.SASphosQSSLDKLDQELK.E	0.170291	[730]	[730]	38
sp|O60318|GANP_HUMAN_556 557_C	R.TGASSLLNK(SS)phosPVKKPSLLK.A	0.39003	[558, 559]	[556, 557]	6	sp|Q9WUU9|GANP_MOUSE_549 550_C	K.(SS)phosPVKKPSLLK.M	0.514219	[558, 559]	[549, 550]	6
sp|O60343|TBCD4_HUMAN_568 569 570_C	R.SL(TSS)phosLENIFSR.G	0.118462	[576, 577, 578]	[568, 569, 570]	13	sp|Q8BYJ6|TBCD4_MOUSE_575 576 577_C	R.SL(TSS)phosLENIFSR.G	0.653943	[576, 577, 578]	[575, 576, 577]	9
sp|O60343|TBCD4_HUMAN_570	R.SLTSSphosLENIFSR.G	0.0807796	[578]	[570]	26	sp|Q8BYJ6|TBCD4_MOUSE_577	R.SLTSSphosLENIFSR.G	0.629696	[578]	[577]	5
sp|O60488|ACSL4_HUMAN_674	K.VRLSphosPEPWTPETGLVTDAFK.L	0.0773194	[674]	[674]	4	sp|Q9QUJ7|ACSL4_MOUSE_674	K.VRLSphosPEPWTPETGLVTDAFK.L	0.127295	[674]	[674]	16
sp|O60493|SNX3_HUMAN_155	K.SYTphosPSKIR.H	0.13763	[155]	[155]	7	sp|O70492|SNX3_MOUSE_155	K.SYTphosPSKIR.H	0.187885	[155]	[155]	2
sp|O60566|BUB1B_HUMAN_670	K.KLSphosPIIEDSR.E	0.0509966	[672]	[670]	13	sp|Q9Z1S0|BUB1B_MOUSE_659	K.KLSphosPIIEESR.E	0.470497	[672]	[659]	7
sp|O60583|CCNT2_HUMAN_549	K.HSSphosPHISR.D	0.00265276	[552]	[549]	11	sp|Q7TQK0|CCNT2_MOUSE_549	K.HSSphosPHISR.D	0.0210805	[552]	[549]	4
sp|O60828|PQBP1_HUMAN_247	K.TGADTTAAGPLFQQRPYPSphosPGAVLR.A	0.246452	[247]	[247]	8	sp|Q91VJ5|PQBP1_MOUSE_245	K.TGADTTAAGPLFQQRPYPSphosPGAVLR.A	0.368891	[247]	[245]	10
sp|O60885|BRD4_HUMAN_1117	K.IHSphosPIIR.S	0.403362	[1153]	[1117]	38	sp|Q9ESU6|BRD4_MOUSE_1153	K.IHSphosPIIR.S	0.127195	[1153]	[1153]	65
sp|O60934|NBN_HUMAN_343	K.TTTPGPSLSphosQGVSVDEK.L	0.0783767	[343]	[343]	11	sp|Q9R207|NBN_MOUSE_343	K.TTTPGPSLSphosQVLSANGK.L	0.428062	[343]	[343]	19
sp|O60934|NBN_HUMAN_397	R.MLSphosQDAPTVK.E	0.509266	[398]	[397]	10	sp|Q9R207|NBN_MOUSE_398	R.KLSphosQETFNIK.E	0.31745	[398]	[398]	90
sp|O60941|DTNB_HUMAN_394	R.VLDSphosPSRLDEEHR.L	0.101166	[394]	[394]	19	sp|O70585|DTNB_MOUSE_394	R.VLDSphosPSRLDEEHR.L	0.0936429	[394]	[394]	1
sp|O60941|DTNB_HUMAN_550 551 552_C	R.(STS)phosAGSTPTHCPQDSLSGVGGDVQEAFAQGTRR.N	1.42795	[550, 551, 552]	[550, 551, 552]	10	sp|O70585|DTNB_MOUSE_543 544 545_C	R.(STS)phosAGSTPTHGPQDSLSGVGGDVQEAFAQGTRR.N	0.470497	[550, 551, 552]	[543, 544, 545]	1
sp|O75113|N4BP1_HUMAN_242	R.NKAGTphosPVSELTK.Q	0.245497	[242]	[242]	23	sp|Q6A037|N4BP1_MOUSE_241	K.ARTphosPVSELTK.H	0.179034	[242]	[241]	33
sp|O75122|CLAP2_HUMAN_327	R.SSSSSphosQESLNRPFSSK.W	0.0714091	[333]	[327]	2	sp|Q8BRT1|CLAP2_MOUSE_333	R.SSSSSphosQESLNRPFSSK.W	0.214658	[333]	[333]	3
sp|O75140|DEPD5_HUMAN_1530 1531 1532 1533 1534_C	R.RN(STSST)phosNQNMFCEER.V	1.30464	[1530, 1531, 1532, 1533, 1534]	[1530, 1531, 1532, 1533, 1534]	5	sp|P61460|DEPD5_MOUSE_1518 1519 1520 1521 1522_C	R.N(STSST)phosNQNMFCEER.V	0.37675	[1530, 1531, 1532, 1533, 1534]	[1518, 1519, 1520, 1521, 1522]	12
sp|O75140|DEPD5_HUMAN_579	R.FHVGSphosAESMLHVRPGGYTPQR.A	0.606283	[579]	[579]	4	sp|P61460|DEPD5_MOUSE_579	R.FHVGSphosAESMLHVRPGGYTPQR.A	0.428062	[579]	[579]	1
sp|O75151|PHF2_HUMAN_539	R.ESASphosPTIPNLDLLEAHTK.E	0.0289713	[539]	[539]	49	sp|Q9WTU0|PHF2_MOUSE_536	K.ESASphosPTIPNLDLLEAHTK.E	0.214658	[539]	[536]	96
sp|O75151|PHF2_HUMAN_705	K.RDLSphosFLLDKK.A	0.0345463	[705]	[705]	9	sp|Q9WTU0|PHF2_MOUSE_701	R.DLSphosFLLDKK.E	0.951624	[705]	[701]	35
sp|O75152|ZC11A_HUMAN_108	K.TVLPTVPESphosPEEEVKASQLSVQQNK.L	0.110274	[108]	[108]	30	sp|Q6NZF1|ZC11A_MOUSE_108	K.TVLPTVPESphosQEEEVK.T	0.251184	[108]	[108]	77
sp|O75376|NCOR1_HUMAN_1472	K.AQLSphosPGIYDDTSAR.R	0.477244	[1488]	[1472]	5	sp|Q60974|NCOR1_MOUSE_1481	K.AQLSphosPGLYDDSSAR.R	0.0287918	[1488]	[1481]	46
sp|O75385|ULK1_HUMAN_450	R.NLQSphosPTQFQTPR.S	1.14103	[450]	[450]	10	sp|O70405|ULK1_MOUSE_450	R.IEQNLQSphosPTQQQTAR.S	1.95162	[450]	[450]	36
sp|O75385|ULK1_HUMAN_556	R.LHSphosAPNLSDLHVVRPK.L	0.248303	[556]	[556]	21	sp|O70405|ULK1_MOUSE_555	R.LHSphosAPNLSDFHVVRPK.L	0.678605	[556]	[555]	40
sp|O75400|PR40A_HUMAN_888	K.SDSPESphosDAEREK.D	0.356807	[888]	[888]	12	sp|Q9R1C7|PR40A_MOUSE_884	K.SDSPESphosDTER.E	0.0287918	[888]	[884]	14
sp|O75427|LRCH4_HUMAN_313	K.RWSphosGNESTDEFSELSFR.L	0.259427	[313]	[313]	3	sp|Q921G6|LRCH4_MOUSE_313	K.RWSphosGNESTDDFSELSFR.L	1.75547	[313]	[313]	6
sp|O75475|PSIP1_HUMAN_105 106_C	K.QSNA(SS)phosDVEVEEKETSVSK.E	0.202127	[105, 106]	[105, 106]	8	sp|Q99JF8|PSIP1_MOUSE_105 106_C	K.QSNA(SS)phosDVEVEEK.E	0.0771548	[105, 106]	[105, 106]	196
sp|O75475|PSIP1_HUMAN_106	K.QSNASSphosDVEVEEK.E	0.0242447	[106]	[106]	14	sp|Q99JF8|PSIP1_MOUSE_106	N.ASSphosDVEVEEK.E	0.060853	[106]	[106]	93
sp|O75475|PSIP1_HUMAN_122	K.ETSVSKEDTphosDHEEKASNEDVTK.A	0.107363	[122]	[122]	9	sp|Q99JF8|PSIP1_MOUSE_122	K.ETNVSKEDTphosDQEEK.A	0.127195	[122]	[122]	13
sp|O75533|SF3B1_HUMAN_129	R.TMIISphosPERLDPFADGGKTPDPK.M	0.311228	[129]	[129]	53	sp|Q99NB9|SF3B1_MOUSE_129	R.TMIISphosPERLDPFADGGKTPDPK.M	0.0853989	[129]	[129]	12
sp|O75533|SF3B1_HUMAN_194	K.VVNGAAASQPPSphosKR.K	0.0998375	[194]	[194]	6	sp|Q99NB9|SF3B1_MOUSE_194	K.VVNGAAASQPPSphosK.R	0.288659	[194]	[194]	30
sp|O75533|SF3B1_HUMAN_248	K.GSETPGATphosPGSK.L	0.296065	[248]	[248]	15	sp|Q99NB9|SF3B1_MOUSE_248	K.GSETPGATphosPGSK.L	1.4073	[248]	[248]	7
sp|O75533|SF3B1_HUMAN_434	R.KLTATphosPTPLGGMTGFHMQTEDR.T	0.414758	[434]	[434]	20	sp|Q99NB9|SF3B1_MOUSE_434	K.LTATphosPTPLGGMTGFHMQTEDR.T	0.384696	[434]	[434]	4
sp|O75909|CCNK_HUMAN_9	K.ENSSphosPSVTSANLDHTKPCWYWDKK.D	0.172566	[9]	[9]	9	sp|O88874|CCNK_MOUSE_9	K.ENSSphosPSVTSANLDHTKPCWYWDKK.D	0.629696	[9]	[9]	1
sp|O75925|PIAS1_HUMAN_503	K.GILSLPHQASphosPVSR.T	0.205376	[503]	[503]	30	sp|O88907|PIAS1_MOUSE_503	S.LPHQASphosPVSR.T	0.110322	[503]	[503]	69
sp|O76094|SRP72_HUMAN_624 625_C	K.TVSSPP(TS)phosPRPGSAATVSASTSNIIPPR.H	0.0981073	[624, 625]	[624, 625]	23	tr|F8VQC1|F8VQC1_MOUSE_624 625_C	K.AVSSPP(TS)phosPRPGSAATISSSASNIVPPR.H	0.0130245	[624, 625]	[624, 625]	62
sp|O94776|MTA2_HUMAN_52 53 54_C	R.DI(SSS)phosLNSLADSNAR.E	0.365724	[52, 53, 54]	[52, 53, 54]	9	sp|Q9R190|MTA2_MOUSE_52 53 54_C	R.DI(SSS)phosLNSLADSNAR.E	0.0538746	[52, 53, 54]	[52, 53, 54]	26
sp|O94776|MTA2_HUMAN_534	K.DLVAQAPLKPKTphosPR.G	0.285452	[534]	[534]	7	sp|Q9R190|MTA2_MOUSE_534	K.DLVAQAPLKPKTphosPR.G	0.232806	[534]	[534]	12
sp|O94804|STK10_HUMAN_514	K.EMGSphosLSIKDPK.L	0.322295	[514]	[514]	3	sp|O55098|STK10_MOUSE_513	K.ETGSphosLSLK.G	0.631501	[514]	[513]	32
sp|O94885|SASH1_HUMAN_407	R.TCSphosFGGFDLTNR.S	0.11339	[408]	[407]	15	sp|P59808|SASH1_MOUSE_400	R.TCSphosFGGFDLTNR.S	0.327133	[408]	[400]	5
sp|O94915|FRYL_HUMAN_1959	R.RSNTphosLDIMDGR.L	0.0778818	[1960]	[1959]	21	tr|F8VQ05|F8VQ05_MOUSE_1960	R.RSNTphosLDITDGR.L	0.559306	[1960]	[1960]	115
sp|O95071|UBR5_HUMAN_1728 1729_C	R.AA(ST)phosAPSSTSTPAASSAGLIYIDPSNLR.R	0.0242589	[1728, 1729]	[1728, 1729]	4	sp|Q80TP3|UBR5_MOUSE_1722 1723_C	R.AA(ST)phosAPSSTSTPAASSAGLIYIDPSNLR.R	0.629696	[1728, 1729]	[1722, 1723]	3
sp|O95155|UBE4B_HUMAN_1265	R.HLLNSphosPTDPFNR.Q	0.336117	[1265]	[1265]	6	sp|Q9ES00|UBE4B_MOUSE_1136	R.HLLNSphosPTDPFNR.Q	0.393019	[1265]	[1136]	4
sp|O95239|KIF4A_HUMAN_801	R.TFSphosLTEVR.G	0.19306	[802]	[801]	24	sp|P33174|KIF4_MOUSE_802	R.TFSphosYDEIHGQDSGAEDSIAK.Q	0.0936429	[802]	[802]	47
sp|O95251|KAT7_HUMAN_99 100_C	R.(SS)phosGSETEQVVDFSDRETK.N	0.708673	[101, 102]	[99, 100]	4	sp|Q5SVQ0|KAT7_MOUSE_101 102_C	R.(SS)phosGSETEQVVDFSDR.E	0.0130245	[101, 102]	[101, 102]	11
sp|O95251|KAT7_HUMAN_88	R.SQQQPTPVTphosPK.K	0.545402	[90]	[88]	16	sp|Q5SVQ0|KAT7_MOUSE_90	R.SQQQPTPVTphosPK.K	0.559306	[90]	[90]	10
sp|O95365|ZBT7A_HUMAN_549	K.HFKDEDEDEDVASphosPDGLGR.L	0.184501	[553]	[549]	18	sp|O88939|ZBT7A_MOUSE_537	K.HFKDEEEDEEEASphosPDGSGR.L	0.0287918	[553]	[537]	1
sp|O95400|CD2B2_HUMAN_195	R.KGPGQPSSphosPQRLDR.L	0.00990959	[197]	[195]	10	sp|Q9CWK3|CD2B2_MOUSE_196	K.GTGRPNSphosPQRLDR.L	0.0447333	[197]	[196]	51
sp|O95425|SVIL_HUMAN_673	R.CTSphosHSETPTVDDEEKVDER.A	0.480067	[674]	[673]	4	sp|Q8K4L3|SVIL_MOUSE_632	R.YPSphosGSEIPVVEDEEKVDER.A	0.0853989	[674]	[632]	30
sp|O95425|SVIL_HUMAN_707	R.EMEKSphosFDEQNVPK.R	0.239626	[708]	[707]	9	sp|Q8K4L3|SVIL_MOUSE_666	K.SphosFDEHTVPK.R	0.0771548	[708]	[666]	44
sp|O95628|CNOT4_HUMAN_432	K.ALADLIEKELSVQDQPSLSphosPTSLQNSSSHTTTAK.G	0.0117435	[432]	[432]	20	sp|Q8BT14|CNOT4_MOUSE_432	K.ELSVQDQPSLSphosPTSLQNASSHTTTAK.G	0.144269	[432]	[432]	29
sp|O95644|NFAC1_HUMAN_269	R.KYSphosLNGR.Q	0.0129568	[271]	[269]	2	sp|O88942|NFAC1_MOUSE_271	R.KYSphosLNGR.Q	0.386839	[271]	[271]	5
sp|O95674|CDS2_HUMAN_21	R.VAHEPVAPPEDKESphosESEAKVDGETASDSESR.A	0.30566	[21]	[21]	5	sp|Q99L43|CDS2_MOUSE_20	R.EDAPPEDKESphosESEAK.L	2.53659	[21]	[20]	7
sp|O95758|PTBP3_HUMAN_56	R.DRPPCSphosPSR.V	0.156492	[58]	[56]	16	sp|Q8BHD7|PTBP3_MOUSE_27	K.FKGDRPPCSphosPSR.V	0.0771548	[58]	[27]	57
sp|O95785|WIZ_HUMAN_996	K.TPLALAGSphosPTPK.N	0.153426	[1048]	[996]	7	sp|O88286|WIZ_MOUSE_1029	K.KAPLTLAGSphosPTPK.N	0.110419	[1048]	[1029]	106
sp|O95785|WIZ_HUMAN_1017	K.NPEDKSPQLSLSPRPASphosPK.A	0.337181	[1069]	[1017]	37	sp|O88286|WIZ_MOUSE_1050	K.NPEDKSPQLSLSPRPTSphosPK.A	0.232806	[1069]	[1050]	7
sp|O95785|WIZ_HUMAN_1121 1122_C	K.MMGGAGPG(SS)phosLEARSPSDLHISPLAK.K	0.705255	[1173, 1174]	[1121, 1122]	3	sp|O88286|WIZ_MOUSE_1154 1155_C	K.VLSTGGPG(SS)phosLEAR.S	2.21466	[1173, 1174]	[1154, 1155]	1
sp|O95785|WIZ_HUMAN_1146	K.KLPPPPGSphosPLGHSPTASPPPTAR.K	0.170951	[1198]	[1146]	15	sp|O88286|WIZ_MOUSE_1179	K.LPPPPGSphosPLGHSPTASPPPTAR.K	0.0287918	[1198]	[1179]	70
sp|O95831|AIFM1_HUMAN_268	R.SLSphosAIDRAGAEVK.S	0.195626	[268]	[268]	14	sp|Q9Z0X1|AIFM1_MOUSE_267	R.SLSphosAIDR.A	0.0771548	[268]	[267]	12
sp|O95983|MBD3_HUMAN_85	R.YDSphosSNQVK.G	0.809548	[85]	[85]	13	sp|Q9Z2D8|MBD3_MOUSE_85	R.YDSphosSNQVK.G	0.196736	[85]	[85]	19
sp|O95983|MBD3_HUMAN_85 86_C	R.VRYD(SS)phosNQVK.G	0.616753	[85, 86]	[85, 86]	9	sp|Q9Z2D8|MBD3_MOUSE_85 86_C	R.YD(SS)phosNQVK.G	0.233268	[85, 86]	[85, 86]	28
sp|O96013|PAK4_HUMAN_181	R.DKRPLSphosGPDVGTPQPAGLASGAK.L	0.0989001	[181]	[181]	47	sp|Q8BTW9|PAK4_MOUSE_181	R.DKRPLSphosGPDVSTPQPGSLTSGTK.L	0.127195	[181]	[181]	8
sp|O96013|PAK4_HUMAN_207 208_C	K.LAAGRPFN(TY)phosPRADTDHPSR.G	0.334739	[207, 208]	[207, 208]	2	sp|Q8BTW9|PAK4_MOUSE_207 208_C	K.LAAGRPFN(TY)phosPR.A	0.138769	[207, 208]	[207, 208]	8
sp|O96017|CHK2_HUMAN_260	K.FAIGSphosAR.E	1.51595	[269]	[260]	8	sp|Q9Z265|CHK2_MOUSE_264	R.FALGSphosSR.E	0.110322	[269]	[264]	9
sp|O96017|CHK2_HUMAN_378 379_C	K.ILGE(TS)phosLMR.T	1.57715	[387, 388]	[378, 379]	9	sp|Q9Z265|CHK2_MOUSE_382 383_C	K.ILGE(TS)phosLMR.T	0.214658	[387, 388]	[382, 383]	7
sp|O96019|ACL6A_HUMAN_233	R.EGSphosPANWK.R	0.15913	[233]	[233]	36	sp|Q9Z2N8|ACL6A_MOUSE_233	R.EGSphosPANWK.R	0.0538746	[233]	[233]	30
sp|P02545|LMNA_HUMAN_390	R.LRLSphosPSPTSQR.S	0.19254	[390]	[390]	150	sp|P48678|LMNA_MOUSE_390	R.LRLSphosPSPTSQR.S	0.118759	[390]	[390]	58
sp|P02545|LMNA_HUMAN_394 395_C	R.LSPSP(TS)phosQR.S	0.216936	[394, 395]	[394, 395]	16	sp|P48678|LMNA_MOUSE_394 395_C	R.LSPSP(TS)phosQR.S	0.781699	[394, 395]	[394, 395]	5
sp|P02545|LMNA_HUMAN_423 424_C	R.KLE(ST)phosESRSSFSQHAR.T	0.655487	[423, 424]	[423, 424]	20	sp|P48678|LMNA_MOUSE_423 424_C	R.KLE(SS)phosESR.S	1.4073	[423, 424]	[423, 424]	9
sp|P02545|LMNA_HUMAN_428 429_C	R.KLESTESR(SS)phosFSQHAR.T	0.269174	[428, 429]	[428, 429]	20	sp|P48678|LMNA_MOUSE_428 429_C	R.(SS)phosFSQHAR.T	0.53941	[428, 429]	[428, 429]	2
sp|P02545|LMNA_HUMAN_636	R.SVGGSGGGSphosFGDNLVTR.S	1.56056	[638]	[636]	32	sp|P48678|LMNA_MOUSE_637	R.SVGGSGGGSphosFGDNLVTR.S	0.179034	[638]	[637]	8
sp|P04049|RAF1_HUMAN_242 243 244_C	R.YSTPHAFTFN(TSS)phosPSSEGSLSQR.Q	0.918159	[242, 243, 244]	[242, 243, 244]	3	sp|Q99N57|RAF1_MOUSE_242 243 244_C	R.YSTPHAFTFN(TSS)phosPSSEGSLSQR.Q	0.407303	[242, 243, 244]	[242, 243, 244]	3
sp|P05114|HMGN1_HUMAN_89	K.EDLPAENGETKTEESPASphosDEAGEKEAK.S	0.153085	[90]	[89]	5	sp|P18608|HMGN1_MOUSE_87	K.QADVADQQTTELPAENGETENQSPASphosEEEKEAK.S	0.0771548	[90]	[87]	5
sp|P05455|LA_HUMAN_94	R.RSPSphosKPLPEVTDEYKNDVK.N	0.120079	[94]	[94]	4	sp|P32067|LA_MOUSE_94	R.SPSphosRPLPEVTDEYK.N	0.0772479	[94]	[94]	24
sp|P06132|DCUP_HUMAN_61	R.AAQDFFSTCRSphosPEACCELTLQPLR.R	0.0228611	[61]	[61]	3	sp|P70697|DCUP_MOUSE_61	R.AAQDFFSTCRSphosPEACCELTLQPLR.R	0.179034	[61]	[61]	6
sp|P06748|NPM_HUMAN_125	K.CGSGPVHISGQHLVAVEEDAESphosEDEEEEDVKLLSISGKR.S	0.0170671	[125]	[125]	66	sp|Q61937|NPM_MOUSE_125	Q.HLVAVEEDAESphosEDEDEEDVK.L	0.0130245	[125]	[125]	361
sp|P06748|NPM_HUMAN_243	K.GPSSphosVEDIK.A	0.0983375	[243]	[243]	27	sp|Q61937|NPM_MOUSE_241	K.GPSSphosVEDIK.A	0.060853	[243]	[241]	5
sp|P07954|FUMH_HUMAN_85	K.IGGVTphosERMPTPVIK.A	0.154537	[85]	[85]	4	sp|P97807|FUMH_MOUSE_82	K.IGGATphosER.M	0.978414	[85]	[82]	2
sp|P08651|NFIC_HUMAN_322 323_C	R.NWTEDMEGGI(SS)phosPVKK.T	0.39373	[322, 323]	[322, 323]	11	sp|P70255|NFIC_MOUSE_322 323_C	R.NWTEDIEGGI(SS)phosPVK.K	0.449124	[322, 323]	[322, 323]	19
sp|P08651|NFIC_HUMAN_323	R.NWTEDMEGGISSphosPVKK.T	0.509916	[323]	[323]	14	sp|P70255|NFIC_MOUSE_323	R.NWTEDIEGGISSphosPVKK.T	0.536586	[323]	[323]	1
sp|P09234|RU1C_HUMAN_17	M.PKFYCDYCDTYLTHDSphosPSVR.K	0.510007	[17]	[17]	20	sp|Q62241|RU1C_MOUSE_17	K.FYCDYCDTYLTHDSphosPSVR.K	0.366661	[17]	[17]	18
sp|P09651|ROA1_HUMAN_337 338_C	R.(SS)phosGPYGGGGQYFAKPR.N	0.72908	[337, 338]	[337, 338]	22	sp|P49312|ROA1_MOUSE_285 286_C	R.(SS)phosGPYGGGGQYFAKPR.N	0.0287918	[337, 338]	[285, 286]	25
sp|P09651|ROA1_HUMAN_6	K.SESphosPKEPEQLRK.L	0.178031	[6]	[6]	120	sp|P49312|ROA1_MOUSE_6	K.SESphosPKEPEQLR.K	0.0130245	[6]	[6]	311
sp|P09661|RU2A_HUMAN_180	R.SKTphosFNPGAGLPTDKK.K	0.408991	[180]	[180]	22	sp|P57784|RU2A_MOUSE_180	R.SKTphosFNPGAGLPTDK.K	0.187885	[180]	[180]	24
sp|P09884|DPOLA_HUMAN_209	K.IASphosPVSR.K	0.0108216	[215]	[209]	6	sp|P33609|DPOLA_MOUSE_215	K.AIPSGKPASphosPVLR.N	0.144269	[215]	[215]	230
sp|P10109|ADX_HUMAN_63	R.SSSphosEDKITVHFINR.D	0.825735	[67]	[63]	4	sp|P46656|ADX_MOUSE_67	R.SSSphosEDKITVHFK.N	0.386839	[67]	[67]	13
sp|P10412|H14_HUMAN_187	K.KAPKSphosPAK.A	0.0472868	[187]	[187]	9	sp|P43274|H14_MOUSE_187	K.KAPKSphosPAK.A	0.59412	[187]	[187]	10
sp|P10515|ODP2_HUMAN_100	K.VPLPSLSphosPTMQAGTIAR.W	0.25027	[100]	[100]	6	sp|Q8BMF4|ODP2_MOUSE_99	K.VPLPSLSphosPTMQAGTIAR.W	0.407303	[100]	[99]	2
sp|P10809|CH60_HUMAN_410	K.VGGTSphosDVEVNEKK.D	0.178128	[410]	[410]	11	sp|P63038|CH60_MOUSE_410	K.VGGTSphosDVEVNEK.K	0.386839	[410]	[410]	5
sp|P10809|CH60_HUMAN_70	R.TVIIEQSWGSphosPK.V	0.335893	[70]	[70]	29	sp|P63038|CH60_MOUSE_70	R.TVIIEQSWGSphosPK.V	0.214658	[70]	[70]	26
sp|P11137|MTAP2_HUMAN_1790	R.SSVASphosPR.R	0.0360987	[1802]	[1790]	7	sp|P20357|MTAP2_MOUSE_1791	R.SSVASphosPR.R	0.0519831	[1802]	[1791]	6
sp|P11274|BCR_HUMAN_1264	K.RQSphosILFSTEV.-	0.249594	[1266]	[1264]	4	sp|Q6PAJ1|BCR_MOUSE_1263	K.RQSphosILFSTEV.-	1.32713	[1266]	[1263]	5
sp|P11274|BCR_HUMAN_235 236_C	R.GR(SS)phosESSCGVDGDYEDAELNPR.F	0.459114	[236, 237]	[235, 236]	3	sp|Q6PAJ1|BCR_MOUSE_236 237_C	R.GR(SS)phosESSCGLDGDYEDAELNPR.F	1.04473	[236, 237]	[236, 237]	7
sp|P11388|TOP2A_HUMAN_1247	K.IKNENTEGSphosPQEDGVELEGLK.Q	0.306201	[1248]	[1247]	4	sp|Q01320|TOP2A_MOUSE_1245	K.SENVEGTphosPAEDGAEPGSLR.Q	0.060853	[1248]	[1245]	13
sp|P11940|PABP1_HUMAN_315	K.EFSphosPFGTITSAK.V	0.139377	[315]	[315]	10	sp|P29341|PABP1_MOUSE_315	R.KEFSphosPFGTITSAK.V	1.7057	[315]	[315]	8
sp|P12270|TPR_HUMAN_1185	K.EGVQGPLNVSphosLSEEGKSQEQILEILR.F	0.579503	[1259]	[1185]	11	sp|F6ZDS4|TPR_MOUSE_1259	K.DAVQAPLNVSphosLNEEGK.S	1.53659	[1259]	[1259]	5
sp|P12270|TPR_HUMAN_2034	R.AADSphosQNSGEGNTGAAESSFSQEVSR.E	0.832798	[2108]	[2034]	3	sp|F6ZDS4|TPR_MOUSE_2102	R.AADSphosQNSGEGNTSAAESSFSQEVAR.E	0.146829	[2108]	[2102]	12
sp|P12270|TPR_HUMAN_2050	R.AADSQNSGEGNTGAAESSFSphosQEVSR.E	0.660434	[2124]	[2050]	5	sp|F6ZDS4|TPR_MOUSE_2118	R.AADSQNSGEGNTSAAESSFSphosQEVAR.E	0.37675	[2124]	[2118]	14
sp|P12956|XRCC6_HUMAN_520	K.RLGSphosLVDEFK.E	0.0452451	[520]	[520]	5	sp|P23475|XRCC6_MOUSE_518	R.LGSphosLADEFK.E	0.214658	[520]	[518]	7
sp|P14625|ENPL_HUMAN_391 392_C	K.SILFVP(TS)phosAPR.G	0.0160589	[391, 392]	[391, 392]	2	sp|P08113|ENPL_MOUSE_391 392_C	K.SILFVP(TS)phosAPR.G	0.179034	[391, 392]	[391, 392]	2
sp|P15056|BRAF_HUMAN_151	R.SNPKSphosPQKPIVR.V	0.0829449	[170]	[151]	14	sp|P28028|BRAF_MOUSE_135	K.SphosPQKPIVR.V	0.0130245	[170]	[135]	19
sp|P16298|PP2BB_HUMAN_471	R.GFSphosPPHR.L	0.0872992	[472]	[471]	11	sp|P48453|PP2BB_MOUSE_472	R.GFSphosPPHR.L	0.678605	[472]	[472]	19
sp|P16949|STMN1_HUMAN_16	K.RASphosGQAFELILSPR.S	0.262988	[16]	[16]	73	sp|P54227|STMN1_MOUSE_16	K.RASphosGQAFELILSPR.S	1.01302	[16]	[16]	327
sp|P16949|STMN1_HUMAN_38	V.PEFPLSphosPPKKK.D	0.219526	[38]	[38]	265	sp|P54227|STMN1_MOUSE_38	R.SKESVPDFPLSphosPPK.K	0.428062	[38]	[38]	845
sp|P17096|HMGA1_HUMAN_102 103_C	K.KLEKEEEEGISQE(SS)phosEEEQ.-	0.22416	[102, 103]	[102, 103]	53	sp|P17095|HMGA1_MOUSE_102 103_C	K.KLEKEEEEGISQE(SS)phosEEEQ.-	0.0447333	[102, 103]	[102, 103]	11
sp|P17096|HMGA1_HUMAN_44	R.KQPPVSPGTALVGSphosQKEPSEVPTPK.R	0.781606	[44]	[44]	105	sp|P17095|HMGA1_MOUSE_44	R.KQPPVSPGTALVGSphosQK.E	0.629696	[44]	[44]	94
sp|P17275|JUNB_HUMAN_259	R.SRDATPPVSphosPINMEDQER.L	1.21271	[259]	[259]	9	sp|P09450|JUNB_MOUSE_256	R.DATPPVSphosPINMEDQER.L	1.58239	[259]	[256]	1
sp|P17535|JUND_HUMAN_117	R.LIIQSNGLVTTTphosPTSSQFLYPK.V	0.165077	[125]	[117]	6	sp|P15066|JUND_MOUSE_117	R.LIIQSNGLVTTTphosPTSTQFLYPK.V	0.0130245	[125]	[117]	1
sp|P17844|DDX5_HUMAN_480	K.LLQLVEDRGSphosGR.S	0.244806	[480]	[480]	7	sp|Q61656|DDX5_MOUSE_480	K.LLQLVEDRGSphosGR.S	0.214658	[480]	[480]	17
sp|P18031|PTN1_HUMAN_50	R.YRDVSphosPFDHSR.L	0.639665	[50]	[50]	26	sp|P35821|PTN1_MOUSE_50	R.DVSphosPFDHSR.L	0.214658	[50]	[50]	5
sp|P18583|SON_HUMAN_2129	K.EDDDVIVNKPHVSphosDEEEEEPPFYHHPFK.L	0.145727	[2167]	[2129]	14	sp|Q9QX47|SON_MOUSE_2147	K.EDDDVIVNKPHVSphosDEEEEEPPFYHHPFK.L	1.72923	[2167]	[2147]	17
sp|P18615|NELFE_HUMAN_353	K.SVWGSLAVQNSphosPK.G	0.0115258	[357]	[353]	8	sp|P19426|NELFE_MOUSE_357	K.SVWGSLAVQNSphosPK.G	0.0288789	[357]	[357]	24
sp|P18754|RCC1_HUMAN_11	K.RRSphosPPADAIPK.S	0.214762	[11]	[11]	114	sp|Q8VE37|RCC1_MOUSE_11	K.RRSphosPPEDAIPK.S	0.428062	[11]	[11]	191
sp|P19338|NUCL_HUMAN_619	K.GFGFVDFNSphosEEDAK.A	0.762763	[627]	[619]	15	sp|P09405|NUCL_MOUSE_616	K.GFGFVDFNSphosEEDAK.A	0.060853	[627]	[616]	5
sp|P19338|NUCL_HUMAN_67	K.KVVVSphosPTKK.V	0.24812	[67]	[67]	140	sp|P09405|NUCL_MOUSE_67	K.KVVVSphosQTK.K	1.7357	[67]	[67]	2
sp|P19484|TFEB_HUMAN_466 467_C	R.R(SS)phosFSMEEGDVL.-	0.1024	[466, 467]	[466, 467]	6	sp|Q9R210|TFEB_MOUSE_465 466_C	R.R(SS)phosFSMEEGDVL.-	0.366661	[466, 467]	[465, 466]	20
sp|P19484|TFEB_HUMAN_467	R.RSSphosFSMEEGDVL.-	0.257466	[467]	[467]	4	sp|Q9R210|TFEB_MOUSE_466	R.RSSphosFSMEEGDVL.-	0.327133	[467]	[466]	5
sp|P19634|SL9A1_HUMAN_703	R.ARIGSphosDPLAYEPK.E	0.110021	[707]	[703]	14	sp|Q61165|SL9A1_MOUSE_707	R.IGSphosDPLAYEPK.A	0.060853	[707]	[707]	71
sp|P20020|AT2B1_HUMAN_1126 1127_C	R.VVNAFR(SS)phosLYEGLEKPESR.S	1.1595	[1126, 1127]	[1126, 1127]	2	sp|G5E829|AT2B1_MOUSE_1126 1127_C	R.(SS)phosLYEGLEKPESR.S	0.0952649	[1126, 1127]	[1126, 1127]	4
sp|P20700|LMNB1_HUMAN_302	R.MRIESphosLSSQLSNLQK.E	0.103631	[303]	[302]	8	sp|P14733|LMNB1_MOUSE_303	R.IESphosLSSQLSNLQK.E	0.398524	[303]	[303]	4
sp|P21127|CD11B_HUMAN_234	R.SphosPPRPPR.E	0.00942856	[234]	[234]	28	sp|P24788|CD11B_MOUSE_234	R.SphosPLRPPR.E	0.179034	[234]	[234]	59
sp|P21127|CD11B_HUMAN_47	K.RDSphosLEEGELRDHR.M	0.0950688	[47]	[47]	33	sp|P24788|CD11B_MOUSE_47	K.RDSphosLEEGELR.D	0.346762	[47]	[47]	67
sp|P21127|CD11B_HUMAN_65	R.MEITIRNSphosPYRR.E	0.140737	[65]	[65]	19	sp|P24788|CD11B_MOUSE_65	R.MEITIRNSphosPY.R	0.223732	[65]	[65]	24
sp|P21127|CD11B_HUMAN_751 752_C	R.G(TS)phosPRPPEGGLGYSQLGDDDLKETGFHLTTTNQGASAAGPGFSLKF.-	0.017904	[753, 754]	[751, 752]	20	sp|P24788|CD11B_MOUSE_740 741_C	R.G(TS)phosPRPPEGGLGYSQLGDDDLK.E	0.144269	[753, 754]	[740, 741]	68
sp|P21675|TAF1_HUMAN_1154 1155_C	R.MLLAAGSAASGNNHRDDDTASV(TS)phosLNSSATGR.C	0.0767847	[1175, 1176]	[1154, 1155]	6	sp|Q80UV9|TAF1_MOUSE_1175 1176_C	R.DDDTASV(TS)phosLNSSATGR.C	0.407303	[1175, 1176]	[1175, 1176]	2
sp|P21796|VDAC1_HUMAN_101 102_C	K.LTFD(SS)phosFSPNTGKK.N	0.366835	[114, 115]	[101, 102]	5	sp|Q60932|VDAC1_MOUSE_114 115_C	K.LTFD(SS)phosFSPNTGKK.N	0.0447333	[114, 115]	[114, 115]	15
sp|P21796|VDAC1_HUMAN_104	K.LTFDSSFSphosPNTGKK.N	0.253679	[117]	[104]	60	sp|Q60932|VDAC1_MOUSE_117	K.LTFDSSFSphosPNTGKK.N	0.0771548	[117]	[117]	115
sp|P22234|PUR6_HUMAN_238	R.DLKEVTphosPEGLQMVKK.N	0.174622	[238]	[238]	15	sp|Q9DCL9|PUR6_MOUSE_238	K.EVTphosPEGLQMVK.K	0.0936429	[238]	[238]	1
sp|P22626|ROA2_HUMAN_324	K.SGNFGGSphosRNMGGPYGGGNYGPGGSGGSGGYGGR.S	0.365997	[324]	[324]	7	sp|O88569|ROA2_MOUSE_324	K.SGNFGGSphosR.N	0.144269	[324]	[324]	16
sp|P22681|CBL_HUMAN_439	R.GSphosGSLLR.Q	0.131476	[439]	[439]	4	sp|P22682|CBL_MOUSE_437	R.GSphosGSLLR.Q	0.110322	[439]	[437]	1
sp|P23193|TCEA1_HUMAN_139	R.APSTSDSphosVRLK.C	0.31454	[139]	[139]	2	sp|P10711|TCEA1_MOUSE_139	R.APSTSDSphosVRLK.C	0.307768	[139]	[139]	3
sp|P23528|COF1_HUMAN_25	K.SSTphosPEEVK.K	0.144474	[25]	[25]	12	sp|P18760|COF1_MOUSE_25	K.SSTphosPEEVK.K	0.0771548	[25]	[25]	13
sp|P23588|IF4B_HUMAN_283	R.AFGSphosGYR.R	0.114027	[283]	[283]	10	sp|Q8BGD9|IF4B_MOUSE_283	R.AFGSphosGYR.R	0.327265	[283]	[283]	14
sp|P23588|IF4B_HUMAN_422	R.SRTGSphosESSQTGTSTTSSR.N	0.210588	[422]	[422]	19	sp|Q8BGD9|IF4B_MOUSE_422	R.TGSphosESSQTGASATSGR.N	1.14427	[422]	[422]	18
sp|P23588|IF4B_HUMAN_424 425_C	R.SRTGSE(SS)phosQTGTSTTSSR.N	0.200933	[424, 425]	[424, 425]	10	sp|Q8BGD9|IF4B_MOUSE_424 425_C	R.TGSE(SS)phosQTGASATSGR.N	0.629696	[424, 425]	[424, 425]	3
sp|P23588|IF4B_HUMAN_445	R.ESEKSphosLENETLNKEEDCHSPTSKPPKPDQPLK.V	0.265816	[445]	[445]	4	sp|Q8BGD9|IF4B_MOUSE_445	R.ESEKSphosLENETLNK.E	0.307768	[445]	[445]	18
sp|P24928|RPB1_HUMAN_1874 1875_C	K.(YS)phosPTSPTYSPTTPK.Y	2.43214	[1874, 1875]	[1874, 1875]	5	sp|P08775|RPB1_MOUSE_1874 1875_C	K.(YS)phosPTSPTYSPTTPK.Y	0.144269	[1874, 1875]	[1874, 1875]	7
sp|P25205|MCM3_HUMAN_672	R.SEDESphosETEDEEEKSQEDQEQKR.K	0.224059	[672]	[672]	21	sp|P25206|MCM3_MOUSE_672	K.ASEDESphosDLEDEEEK.S	0.161547	[672]	[672]	26
sp|P25440|BRD2_HUMAN_334	K.DLPDSphosQQQHQSSK.K	1.13725	[334]	[334]	3	sp|Q7JJ13|BRD2_MOUSE_333	K.DLPDSphosQQQHQSSK.K	0.58239	[334]	[333]	1
sp|P25490|TYY1_HUMAN_378	R.IHTphosGDRPYVCPFDGCNKK.F	0.247844	[380]	[378]	8	sp|Q00899|TYY1_MOUSE_378	R.IHTphosGDRPYVCPFDGCNK.K	0.300749	[380]	[378]	6
sp|P26368|U2AF2_HUMAN_79	R.GAKEEHGGLIRSphosPR.H	0.123564	[79]	[79]	140	sp|P26369|U2AF2_MOUSE_79	K.EEHGGLIRSphosPR.H	0.0447333	[79]	[79]	303
sp|P27448|MARK3_HUMAN_469	K.GIAPASphosPMLGNASNPNKADIPER.K	0.30709	[469]	[469]	11	sp|Q03141|MARK3_MOUSE_469	K.GIAPASphosPMLGNAGNPNKADIPERK.K	0.0130245	[469]	[469]	23
sp|P27448|MARK3_HUMAN_583	R.TATYNGPPASphosPSLSHEATPLSQTR.S	0.359586	[583]	[583]	4	sp|Q03141|MARK3_MOUSE_583	R.TATYNGPPASphosPSLSHEATPLSQTR.S	0.0130245	[583]	[583]	42
sp|P27448|MARK3_HUMAN_601	R.SRGSphosTNLFSK.L	0.122052	[601]	[601]	4	sp|Q03141|MARK3_MOUSE_601	R.SRGSphosTNLFSK.L	0.279476	[601]	[601]	2
sp|P27448|MARK3_HUMAN_601 602_C	R.SRG(ST)phosNLFSK.L	0.118463	[601, 602]	[601, 602]	7	sp|Q03141|MARK3_MOUSE_601 602_C	R.SRG(ST)phosNLFSK.L	0.251184	[601, 602]	[601, 602]	31
sp|P27694|RFA1_HUMAN_384	R.VSphosDFGGR.S	0.243727	[394]	[384]	13	sp|Q8VEE4|RFA1_MOUSE_393	R.VSphosDFGGR.S	0.0131097	[394]	[393]	6
sp|P27708|PYR1_HUMAN_1859	R.IHRASphosDPGLPAEEPKEK.S	0.382171	[1859]	[1859]	113	sp|B2RQC6|PYR1_MOUSE_1859	R.IHRASphosDPGLPAEEPK.E	0.58239	[1859]	[1859]	253
sp|P27816|MAP4_HUMAN_1073	K.VGSphosLDNVGHLPAGGAVK.T	0.28034	[1085]	[1073]	38	sp|P27546|MAP4_MOUSE_1046	K.VGSphosLDNVGHLPAGGAVK.T	0.161547	[1085]	[1046]	57
sp|P27816|MAP4_HUMAN_825	K.TTTAAAVASTGPSSRSphosPSTLLPK.K	0.0279435	[837]	[825]	25	sp|P27546|MAP4_MOUSE_798	K.ATSPSTLVSTGPSSRSphosPATTLPK.R	0.57641	[837]	[798]	4
sp|P27816|MAP4_HUMAN_928	R.LATNTSphosAPDLK.N	1.26144	[940]	[928]	7	sp|P27546|MAP4_MOUSE_901	R.LATTVSphosAPDLK.S	0.0937382	[940]	[901]	36
sp|P27824|CALX_HUMAN_564	K.QKSDAEEDGGTVSphosQEEEDRKPK.A	0.29493	[565]	[564]	17	sp|P35564|CALX_MOUSE_563	K.QKSDAEEDGVTGSphosQDEEDSKPK.A	0.127195	[565]	[563]	8
sp|P27824|CALX_HUMAN_583	K.AEEDEILNRSphosPR.N	0.23577	[584]	[583]	110	sp|P35564|CALX_MOUSE_582	K.AEEDEILNRSphosPR.N	0.0936429	[584]	[582]	713
sp|P28066|PSA5_HUMAN_16	R.GVNTFSphosPEGR.L	0.22561	[16]	[16]	28	sp|Q9Z2U1|PSA5_MOUSE_16	R.GVNTFSphosPEGR.L	0.514219	[16]	[16]	23
sp|P28290|ITPI2_HUMAN_270	R.IGSphosMSSVTSNK.E	0.565723	[270]	[270]	30	sp|Q922B9|ITPI2_MOUSE_268	R.IGSphosMSSVTSTK.E	0.0299251	[270]	[268]	4
sp|P28370|SMCA1_HUMAN_713 714_C	K.MGE(SS)phosLR.N	0.280125	[718, 719]	[713, 714]	11	sp|Q6PGB8|SMCA1_MOUSE_705 706_C	K.MGE(SS)phosLR.N	0.559306	[718, 719]	[705, 706]	3
sp|P29317|EPHA2_HUMAN_897	R.VSIRLPSphosTSGSEGVPFR.T	0.297625	[899]	[897]	16	sp|Q03145|EPHA2_MOUSE_898	R.LPSphosTSGSEGVPFR.T	0.127195	[899]	[898]	15
sp|P29317|EPHA2_HUMAN_897 898 899_C	R.LP(STS)phosGSEGVPFR.T	0.507993	[899, 900, 901]	[897, 898, 899]	43	sp|Q03145|EPHA2_MOUSE_898 899 900_C	R.LP(STS)phosGSEGVPFR.T	0.0771548	[899, 900, 901]	[898, 899, 900]	41
sp|P29374|ARI4A_HUMAN_864	R.KILGQSSphosPEKK.L	0.19982	[869]	[864]	5	sp|F8VPQ2|ARI4A_MOUSE_867	K.ILGQQSphosPEKK.L	0.0771548	[869]	[867]	100
sp|P29966|MARCS_HUMAN_167	F.KLSphosGFSFK.K	0.635587	[167]	[167]	12	sp|P26645|MARCS_MOUSE_160	K.LSphosGFSFK.K	0.703918	[167]	[160]	16
sp|P29966|MARCS_HUMAN_26 27_C	K.TAAKGEAAAERPGEAAVA(SS)phosPSKANGQENGHVK.V	0.617884	[26, 27]	[26, 27]	2	sp|P26645|MARCS_MOUSE_26 27_C	R.PGEAAVA(SS)phosPSK.A	0.232921	[26, 27]	[26, 27]	32
sp|P30050|RL12_HUMAN_126	R.ELSphosGTIK.E	0.600012	[126]	[126]	6	sp|P35979|RL12_MOUSE_126	R.ELSphosGTIK.E	0.288659	[126]	[126]	5
sp|P30050|RL12_HUMAN_38	K.IGPLGLSphosPK.K	0.68499	[38]	[38]	61	sp|P35979|RL12_MOUSE_38	K.IGPLGLSphosPK.K	0.060853	[38]	[38]	32
sp|P30414|NKTR_HUMAN_1155	R.LDTphosPDINIVLK.Q	0.186365	[1160]	[1155]	5	sp|P30415|NKTR_MOUSE_1148	R.LDSphosPEVNIIPEQDECMAHPR.A	0.0287918	[1160]	[1148]	13
sp|P31689|DNJA1_HUMAN_335	K.VNFPENGFLSphosPDKLSLLEK.L	0.0318057	[335]	[335]	28	sp|P63037|DNJA1_MOUSE_335	K.VNFPENGFLSphosPDKLSLLEK.L	0.179034	[335]	[335]	7
sp|P31948|STIP1_HUMAN_16	K.ALSphosVGNIDDALQCYSEAIKLDPHNHVLYSNR.S	0.721316	[16]	[16]	6	sp|Q60864|STIP1_MOUSE_16	K.ALSphosAGNIDDALQCYSEAIK.L	0.559306	[16]	[16]	9
sp|P33993|MCM7_HUMAN_678	R.SVRFSphosEAEQR.C	0.399131	[678]	[678]	6	sp|Q61881|MCM7_MOUSE_678	R.SVHFSphosEAEQR.C	0.060853	[678]	[678]	7
sp|P34897|GLYM_HUMAN_266	K.VIPSphosPFK.H	0.216342	[266]	[266]	30	sp|Q9CZN7|GLYM_MOUSE_266	K.VIPSphosPFK.Y	0.0287918	[266]	[266]	18
sp|P34897|GLYM_HUMAN_420	R.SAITphosPGGLR.L	0.249124	[420]	[420]	7	sp|Q9CZN7|GLYM_MOUSE_420	R.SAITphosPGGLR.L	0.251184	[420]	[420]	7
sp|P35226|BMI1_HUMAN_316	R.KSSphosVNGSSATSSG.-	0.294578	[316]	[316]	3	sp|P25916|BMI1_MOUSE_314	R.KSSphosLNGSSATSSG.-	0.187885	[316]	[314]	6
sp|P35251|RFC1_HUMAN_156	K.NKPLSphosPIKLTPTSVLDYFGTGSVQR.S	0.209814	[156]	[156]	36	sp|P35601|RFC1_MOUSE_155	K.NKPLSphosPIK.L	0.0936429	[156]	[155]	59
sp|P35269|T2FA_HUMAN_156	R.TLTphosAEEAEEEWERR.N	1.3697	[156]	[156]	8	sp|Q3THK3|T2FA_MOUSE_156	R.TLTphosAEEAEEEWER.R	0.678605	[156]	[156]	20
sp|P35269|T2FA_HUMAN_389	R.GNSRPGTphosPSAEGGSTSSTLR.A	0.00623764	[389]	[389]	19	sp|Q3THK3|T2FA_MOUSE_389	R.PGTphosPSAEAASTSSTLR.A	0.279229	[389]	[389]	66
sp|P35568|IRS1_HUMAN_453	R.SVTPDSLGHTphosPPARGEEELSNYICMGGK.G	0.0447687	[453]	[453]	7	sp|P35569|IRS1_MOUSE_448	R.SVTPDSLGHTphosPPAR.G	0.907303	[453]	[448]	12
sp|P35568|IRS1_HUMAN_530 531_C	R.THSAG(TS)phosPTITHQK.T	0.740721	[530, 531]	[530, 531]	5	sp|P35569|IRS1_MOUSE_525 526_C	R.THSAG(TS)phosPTISHQK.T	0.559306	[530, 531]	[525, 526]	1
sp|P35611|ADDA_HUMAN_436	K.YSDVEVPASVTGYSFASDGDSGTCSPLRHSphosFQK.Q	0.0332778	[436]	[436]	23	sp|Q9QYC0|ADDA_MOUSE_436	K.YSDVEVPASVTGHSFASDGDSGTCSPLRHSphosFQK.Q	0.0367625	[436]	[436]	10
sp|P35611|ADDA_HUMAN_480 481 482 483_C	K.WTKEDGHR(TSTS)phosAVPNLFVPLNTNPK.E	0.459982	[480, 481, 482, 483]	[480, 481, 482, 483]	2	sp|Q9QYC0|ADDA_MOUSE_480 481 482 483_C	K.EDGHR(TSTS)phosAVPNLFVPLNTNPK.E	0.768949	[480, 481, 482, 483]	[480, 481, 482, 483]	16
sp|P37275|ZEB1_HUMAN_322	K.TSQCSSPSLSASPGSphosPTRPQIR.Q	0.0691945	[323]	[322]	6	sp|Q64318|ZEB1_MOUSE_302	K.TSQCSSPSLSTSPGSphosPTRPQIR.Q	0.179034	[323]	[302]	9
sp|P38432|COIL_HUMAN_122	R.AFQLEEGEETphosEPDCKYSKK.H	0.33152	[122]	[122]	55	sp|Q5SU73|COIL_MOUSE_122	K.LMEDEETphosDQGYK.S	0.232806	[122]	[122]	2
sp|P40425|PBX2_HUMAN_104 105_C	K.TGLSIR(SS)phosQEEEPVDPQLMR.L	0.77623	[104, 105]	[104, 105]	2	sp|O35984|PBX2_MOUSE_104 105_C	R.(SS)phosQEEEPVDPQLMR.L	0.260732	[104, 105]	[104, 105]	2
sp|P40818|UBP8_HUMAN_452	R.STKPVVFSphosPTLMLTDEEKAR.L	0.0498613	[452]	[452]	16	sp|Q80U87|UBP8_MOUSE_446	R.STKPVFPSphosPTTMLTDEEK.A	0.361669	[452]	[446]	2
sp|P40926|MDHM_HUMAN_56	R.LTLYphosDIAHTPGVAADLSHIETK.A	0.293576	[56]	[56]	3	sp|P08249|MDHM_MOUSE_56	R.LTLYphosDIAHTPGVAADLSHIETR.A	0.214658	[56]	[56]	3
sp|P41162|ETV3_HUMAN_159	R.FHFPPLDTHSphosPTNDVQPGR.F	0.324737	[159]	[159]	6	sp|Q8R4Z4|ETV3_MOUSE_159	R.FHFPPLDSHSphosPTGDVQPGR.F	0.260492	[159]	[159]	22
sp|P41970|ELK3_HUMAN_396	R.AASphosPVLLSSNSQKS.-	0.460403	[398]	[396]	5	sp|P41971|ELK3_MOUSE_398	R.APSphosPVLLSPSSQK.S	0.605849	[398]	[398]	11
sp|P42166|LAP2A_HUMAN_310	K.SSSSSSQPEHSAMLVSTAASphosPSLIK.E	0.0939258	[310]	[310]	15	sp|Q61033|LAP2A_MOUSE_308	R.LVSAAASphosPSLIR.E	0.449124	[310]	[308]	32
sp|P42166|LAP2A_HUMAN_66 67_C	R.NRPPLPAGTNSKGPPDF(SS)phosDEEREPTPVLGSGAAAAGR.S	0.088017	[66, 67]	[66, 67]	50	sp|Q61033|LAP2A_MOUSE_66 67_C	K.GPPDF(SS)phosDEEREPTPVLGSGASVGR.G	0.0527931	[66, 67]	[66, 67]	94
sp|P42345|MTOR_HUMAN_2473 2474_C	K.TG(TT)phosVPESIHSFIGDGLVKPEALNKK.A	0.882838	[2473, 2474]	[2473, 2474]	6	sp|Q9JLN9|MTOR_MOUSE_2473 2474_C	K.AG(TT)phosVPESIHSFIGDGLVKPEALNKK.A	1.14427	[2473, 2474]	[2473, 2474]	5
sp|P42345|MTOR_HUMAN_2478	K.TGTTVPESphosIHSFIGDGLVKPEALNKK.A	0.508087	[2478]	[2478]	4	sp|Q9JLN9|MTOR_MOUSE_2478	K.AGTTVPESphosIHSFIGDGLVKPEALNKK.A	0.525749	[2478]	[2478]	4
sp|P42568|AF9_HUMAN_483	K.TNNNQILEVKSphosPIK.Q	0.22409	[484]	[483]	26	sp|A2AM29|AF9_MOUSE_484	K.TNNNQILEVKSphosPIK.Q	0.110322	[484]	[484]	46
sp|P42677|RS27_HUMAN_78	R.LTEGCSphosFR.R	0.0495245	[78]	[78]	8	sp|Q6ZWU9|RS27_MOUSE_78	R.LTEGCSphosFR.R	0.102175	[78]	[78]	10
sp|P42694|HELZ_HUMAN_1163	R.AYTphosPPPPLGPHPNLGK.S	0.132604	[1163]	[1163]	59	sp|Q6DFV5|HELZ_MOUSE_1163	R.AYTphosPPPPLGPHPNLGK.S	0.0771548	[1163]	[1163]	101
sp|P43243|MATR3_HUMAN_14	K.SFQQSSLSRDSphosQGHGR.D	0.817614	[14]	[14]	7	sp|Q8K310|MATR3_MOUSE_14	K.SFQQSSLGRDSphosQGHGR.D	0.629696	[14]	[14]	7
sp|P43243|MATR3_HUMAN_164	R.SphosATREPPYR.V	0.49787	[164]	[164]	5	sp|Q8K310|MATR3_MOUSE_164	R.SphosATREPPYR.V	0.260732	[164]	[164]	32
sp|P43243|MATR3_HUMAN_8 9_C	K.SFQQ(SS)phosLSRDSQGHGR.D	0.452309	[8, 9]	[8, 9]	9	sp|Q8K310|MATR3_MOUSE_8 9_C	K.SFQQ(SS)phosLGR.D	0.2698	[8, 9]	[8, 9]	3
sp|P43307|SSRA_HUMAN_268	K.VEMGTSSQNDVDMSWIPQETLNQINKASphosPR.R	0.562942	[268]	[268]	14	sp|Q9CY50|SSRA_MOUSE_268	N.QINKASphosPR.R	0.31745	[268]	[268]	20
sp|P45880|VDAC2_HUMAN_112 113_C	K.LTFD(TT)phosFSPNTGKK.S	0.293948	[113, 114]	[112, 113]	5	sp|Q60930|VDAC2_MOUSE_113 114_C	K.LTFD(TT)phosFSPNTGKK.S	0.657267	[113, 114]	[113, 114]	6
sp|P45880|VDAC2_HUMAN_115	K.LTFDTTFSphosPNTGKK.S	0.28219	[116]	[115]	46	sp|Q60930|VDAC2_MOUSE_116	K.LTFDTTFSphosPNTGK.K	0.127195	[116]	[116]	58
sp|P46019|KPB2_HUMAN_1043 1044_C	R.SSTP(SS)phosPTGTSSSDSGGHHIGWGER.Q	0.274445	[1043, 1044]	[1043, 1044]	3	sp|Q8BWJ3|KPB2_MOUSE_1043 1044_C	R.SSTP(SS)phosPTGTSSTDSGGQHLGWGEQQGQWLR.R	1.44912	[1043, 1044]	[1043, 1044]	2
sp|P46087|NOP2_HUMAN_58	R.RLGSphosVEAPK.T	0.501791	[59]	[58]	4	sp|Q922K7|NOP2_MOUSE_59	R.AGSphosVDVPKPN.K	0.0690039	[59]	[59]	92
sp|P46100|ATRX_HUMAN_1995 1996_C	K.ATSSSNP(SS)phosPAPDWYKDFVTDADAEVLEHSGK.M	1.24343	[2010, 2011]	[1995, 1996]	5	sp|Q61687|ATRX_MOUSE_1978 1979_C	K.TTSTSNP(SS)phosPAPDWYK.D	1.25118	[2010, 2011]	[1978, 1979]	7
sp|P46100|ATRX_HUMAN_596	K.LTPVSLSphosNSPIK.G	0.454954	[598]	[596]	9	sp|Q61687|ATRX_MOUSE_588	K.LTPVSLSphosNSPIKGVDCQEVSQEK.N	0.470497	[598]	[588]	7
sp|P46100|ATRX_HUMAN_598	K.LTPVSLSNSphosPIK.G	0.656415	[600]	[598]	9	sp|Q61687|ATRX_MOUSE_590	K.LTPVSLSNSphosPIKGVDCQEVSQEK.N	0.327133	[600]	[590]	21
sp|P46781|RS9_HUMAN_153	R.LDSphosQKHIDFSLR.S	0.0186737	[153]	[153]	3	sp|Q6ZWN5|RS9_MOUSE_153	R.LDSphosQKHIDFSLR.S	0.327133	[153]	[153]	1
sp|P46782|RS5_HUMAN_142	R.RQAVDVSphosPLR.R	0.767693	[142]	[142]	11	sp|P97461|RS5_MOUSE_142	R.QAVDVSphosPLR.R	0.251184	[142]	[142]	1
sp|P46783|RS10_HUMAN_146	K.KAEAGAGSphosATEFQFR.G	1.24511	[146]	[146]	12	sp|P63325|RS10_MOUSE_146	K.KAEAGAGSphosATEFQFR.G	0.196846	[146]	[146]	44
sp|P46939|UTRO_HUMAN_3297	R.GLPVGSphosPPESIISPHHTSEDSELIAEAK.L	0.393582	[3298]	[3297]	10	tr|E9Q6R7|E9Q6R7_MOUSE_3295	R.GLPVGSphosPPDSIVSPHHTSEDSELIAEAK.L	0.327265	[3298]	[3295]	16
sp|P48506|GSH1_HUMAN_5	M.GLLSphosQGSPLSWEETKR.H	0.326451	[5]	[5]	7	sp|P97494|GSH1_MOUSE_5	M.GLLSphosQGSPLSWEETQR.H	0.179464	[5]	[5]	24
sp|P48634|PRC2A_HUMAN_1147	K.EGTLTQVPLAPPPPGAPPSphosPAPAR.F	0.448739	[1152]	[1147]	13	sp|Q7TSC1|PRC2A_MOUSE_1145	K.EGVLGQVPLAPPQPGAPPSphosPAPAR.F	0.0447333	[1152]	[1145]	32
sp|P48634|PRC2A_HUMAN_1219	K.LIPGPLSphosPVAR.G	0.151619	[1225]	[1219]	103	sp|Q7TSC1|PRC2A_MOUSE_1217	K.LISGPLSphosPMSR.A	0.214658	[1225]	[1217]	30
sp|P48634|PRC2A_HUMAN_761	R.SDSphosGGSSSEPFDR.H	0.60737	[763]	[761]	14	sp|Q7TSC1|PRC2A_MOUSE_761	R.SDSphosGGSSSEPFER.H	0.346762	[763]	[761]	67
sp|P48634|PRC2A_HUMAN_782	R.ERGTphosPPVDPK.L	0.760346	[784]	[782]	8	sp|Q7TSC1|PRC2A_MOUSE_782	R.ERGTphosPPVDPK.L	0.060853	[784]	[782]	63
sp|P48730|KC1D_HUMAN_331	R.GLPSTASphosGR.L	0.148584	[331]	[331]	7	sp|Q9DC28|KC1D_MOUSE_331	R.GLPSTASphosGRLR.G	0.127195	[331]	[331]	9
sp|P48730|KC1D_HUMAN_355 356_C	R.GTQEVAPPTPLTPTSHTAN(TS)phosPRPVSGMER.E	0.197967	[355, 356]	[355, 356]	9	sp|Q9DC28|KC1D_MOUSE_355 356_C	R.GTQEVAPPTPLTPTSHTAN(TS)phosPRPVSGMER.E	0.144269	[355, 356]	[355, 356]	5
sp|P49116|NR2C2_HUMAN_352	R.DQSTphosPIIEVEGPLLSDTHVTFK.L	0.103764	[352]	[352]	7	sp|P49117|NR2C2_MOUSE_352	R.DQSTphosPIIEVEGPLLSDTHVTFK.L	0.0527931	[352]	[352]	24
sp|P49368|TCPG_HUMAN_170	R.WSSphosLACNIALDAVK.M	0.213716	[170]	[170]	7	sp|P80318|TCPG_MOUSE_170	R.WSSphosLACNIALDAVK.T	0.144269	[170]	[170]	1
sp|P49448|DHE4_HUMAN_409 410_C	K.IIAEGANGP(TT)phosPEADKIFLER.N	0.229783	[409, 410]	[409, 410]	17	sp|P26443|DHE3_MOUSE_409 410_C	K.IIAEGANGP(TT)phosPEADKIFLER.N	0.470658	[409, 410]	[409, 410]	12
sp|P49711|CTCF_HUMAN_402	R.THSphosGEKPYECYICHAR.F	0.161172	[402]	[402]	8	sp|Q61164|CTCF_MOUSE_402	R.THSphosGEKPYECYICHAR.F	0.483632	[402]	[402]	8
sp|P49757|NUMB_HUMAN_438	R.RTPSphosEADRWLEEVSK.S	0.131476	[440]	[438]	19	sp|Q9QZS3|NUMB_MOUSE_440	R.TPSphosEADR.W	0.729231	[440]	[440]	49
sp|P49760|CLK2_HUMAN_50	R.EDSphosYHVR.S	0.277805	[50]	[50]	17	sp|O35491|CLK2_MOUSE_50	R.EDSphosYHVR.S	0.214658	[50]	[50]	8
sp|P49760|CLK2_HUMAN_50 51_C	R.RED(SY)phosHVR.S	0.343418	[50, 51]	[50, 51]	13	sp|O35491|CLK2_MOUSE_50 51_C	R.RED(SY)phosHVR.S	0.428062	[50, 51]	[50, 51]	11
sp|P49761|CLK3_HUMAN_215	R.RDSphosDTYR.C	0.00539091	[215]	[215]	19	sp|O35492|CLK3_MOUSE_215	R.EHRDSphosDTYR.C	0.366661	[215]	[215]	6
sp|P49790|NU153_HUMAN_203	K.NTSphosLPPLWSPEAER.S	2.34802	[205]	[203]	6	tr|E9Q3G8|E9Q3G8_MOUSE_204	K.NTSphosLPPLWSPEAER.S	0.179034	[205]	[204]	5
sp|P49790|NU153_HUMAN_217	R.SHSphosLSQHTATSSK.K	0.602507	[219]	[217]	3	tr|E9Q3G8|E9Q3G8_MOUSE_218	R.SHSphosLSQHTAISSK.K	0.307768	[219]	[218]	21
sp|P49790|NU153_HUMAN_333 334_C	K.RIPSIV(SS)phosPLNSPLDR.S	0.185696	[335, 336]	[333, 334]	45	tr|E9Q3G8|E9Q3G8_MOUSE_334 335_C	R.IPSAV(SS)phosPLNSPLDR.S	0.0287918	[335, 336]	[334, 335]	43
sp|P49790|NU153_HUMAN_338	K.RIPSIVSSPLNSphosPLDR.S	1.16533	[340]	[338]	22	tr|E9Q3G8|E9Q3G8_MOUSE_339	K.RIPSAVSSPLNSphosPLDR.S	0.559488	[340]	[339]	10
sp|P49792|RBP2_HUMAN_2263 2264 2265_C	R.FGE(STT)phosGFNFSFK.S	0.0373825	[2267, 2268, 2269]	[2263, 2264, 2265]	8	sp|Q9ERU9|RBP2_MOUSE_2100 2101 2102_C	R.FGE(STT)phosGFNFSFK.S	0.0295762	[2267, 2268, 2269]	[2100, 2101, 2102]	10
sp|P49792|RBP2_HUMAN_2613	K.NLFASFPTEESSINYTFKTphosPEKAK.E	0.139239	[2618]	[2613]	14	sp|Q9ERU9|RBP2_MOUSE_2450	K.ENSSTSYTFKTphosPEKAQEK.S	0.775786	[2618]	[2450]	2
sp|P49792|RBP2_HUMAN_3207	K.KIESFGSphosPK.G	0.112409	[3212]	[3207]	13	sp|Q9ERU9|RBP2_MOUSE_3036	R.KIESFGSphosPK.G	0.449748	[3212]	[3036]	6
sp|P49796|RGS3_HUMAN_943	R.THSphosEGSLLQEPR.G	0.907747	[998]	[943]	2	sp|Q9DC04|RGS3_MOUSE_712	R.THSphosEGSLLQESR.G	0.0936429	[998]	[712]	11
sp|P49815|TSC2_HUMAN_1447 1448 1449_C	R.GQPEGPLP(SSS)phosPR.S	0.254621	[1452, 1453, 1454]	[1447, 1448, 1449]	4	sp|Q61037|TSC2_MOUSE_1450 1451 1452_C	R.ITVPPEGPLP(SSS)phosPR.S	0.366661	[1452, 1453, 1454]	[1450, 1451, 1452]	23
sp|P49815|TSC2_HUMAN_939	R.STSphosLNERPK.S	0.215675	[939]	[939]	9	sp|Q61037|TSC2_MOUSE_939	R.STSphosLNERPK.S	0.605849	[939]	[939]	15
sp|P49815|TSC2_HUMAN_981	R.SISphosVSEHVVR.S	0.0430638	[981]	[981]	8	sp|Q61037|TSC2_MOUSE_981	R.SISphosVSEHVVR.S	0.118759	[981]	[981]	4
sp|P49916|DNLI3_HUMAN_209 210_C	K.LTTTGQV(TS)phosPVKGASFVTSTNPR.K	0.29318	[210, 211]	[209, 210]	14	sp|P97386|DNLI3_MOUSE_210 211_C	K.LTTTGQV(TS)phosPVKGASFITSTNPR.K	0.232921	[210, 211]	[210, 211]	16
sp|P49916|DNLI3_HUMAN_210	K.LTTTGQVTSphosPVK.G	0.20188	[211]	[210]	10	sp|P97386|DNLI3_MOUSE_211	K.LTTTGQVTSphosPVKGASFITSTNPR.K	0.2698	[211]	[211]	25
sp|P49916|DNLI3_HUMAN_912 913_C	K.LATK(SS)phosPVKVGEK.R	0.396874	[918, 919]	[912, 913]	15	sp|P97386|DNLI3_MOUSE_918 919_C	K.LAVK(SS)phosPVK.V	0.0287918	[918, 919]	[918, 919]	3
sp|P50552|VASP_HUMAN_314 315 316_C	K.N(STT)phosLPR.M	0.16515	[314, 315, 316]	[314, 315, 316]	41	sp|P70460|VASP_MOUSE_309 310 311_C	K.N(STT)phosLPR.M	0.0527931	[314, 315, 316]	[309, 310, 311]	68
sp|P50750|CDK9_HUMAN_185 186_C	K.NSQPNR(YT)phosNR.V	0.0628823	[185, 186]	[185, 186]	19	sp|Q99J95|CDK9_MOUSE_185 186_C	K.NSQPNR(YT)phosNR.V	0.0287918	[185, 186]	[185, 186]	13
sp|P50914|RL14_HUMAN_139	K.AALLKASphosPK.K	0.0239599	[139]	[139]	36	sp|Q9CR57|RL14_MOUSE_139	R.AAILKASphosPK.K	0.118956	[139]	[139]	12
sp|P51116|FXR2_HUMAN_603	R.TDGSISphosGDRQPVTVADYISR.A	1.22225	[605]	[603]	4	sp|Q9WVR4|FXR2_MOUSE_604	R.TDGSISphosGDRQPVTVADYISR.A	0.755227	[605]	[604]	3
sp|P51532|SMCA4_HUMAN_1421	R.DSDAGSphosSTPTTSTR.S	0.243653	[1421]	[1421]	4	sp|Q3TKT4|SMCA4_MOUSE_1388	R.DSEAGSphosSTPTTSTR.S	0.428213	[1421]	[1388]	4
sp|P51532|SMCA4_HUMAN_1421 1422 1423_C	R.KRDSDAG(SST)phosPTTSTR.S	1.04903	[1421, 1422, 1423]	[1421, 1422, 1423]	7	sp|Q3TKT4|SMCA4_MOUSE_1388 1389 1390_C	R.DSEAG(SST)phosPTTSTR.S	0.00522603	[1421, 1422, 1423]	[1388, 1389, 1390]	28
sp|P51532|SMCA4_HUMAN_1423	R.KRDSDAGSSTphosPTTSTR.S	0.881072	[1423]	[1423]	5	sp|Q3TKT4|SMCA4_MOUSE_1390	R.DSEAGSSTphosPTTSTR.S	0.346762	[1423]	[1390]	5
sp|P51608|MECP2_HUMAN_216	R.VLEKSphosPGKLLVK.M	0.115266	[216]	[216]	18	sp|Q9Z2D6|MECP2_MOUSE_216	R.VLEKSphosPGK.L	0.127195	[216]	[216]	7
sp|P51648|AL3A2_HUMAN_293	R.ILSphosLLEGQK.L	0.206504	[293]	[293]	6	sp|P47740|AL3A2_MOUSE_293	R.LQSphosLLKGQK.L	0.449124	[293]	[293]	2
sp|P51812|KS6A3_HUMAN_715	R.NQSphosPVLEPVGR.S	0.225274	[715]	[715]	7	sp|P18654|KS6A3_MOUSE_715	R.NQSphosPVLEPVGR.S	0.0461596	[715]	[715]	14
sp|P52272|HNRPM_HUMAN_452	R.MGSphosGIER.M	1.41611	[452]	[452]	15	sp|Q9D0E1|HNRPM_MOUSE_451	R.MGSphosSIER.M	0.196736	[452]	[451]	3
sp|P52272|HNRPM_HUMAN_513	R.MGSphosGVER.M	0.624574	[513]	[513]	16	sp|Q9D0E1|HNRPM_MOUSE_512	R.MGSphosGVER.M	0.836147	[513]	[512]	21
sp|P52272|HNRPM_HUMAN_575	R.MGANSphosLER.M	0.308063	[575]	[575]	11	sp|Q9D0E1|HNRPM_MOUSE_574	R.MGANSphosLER.M	0.755227	[575]	[574]	29
sp|P52272|HNRPM_HUMAN_618	R.MGLAMGGGGGASphosFDRAIEMER.G	0.105869	[618]	[618]	26	sp|Q9D0E1|HNRPM_MOUSE_617	R.MGLAMGGAGGASphosFDR.A	0.127195	[618]	[617]	43
sp|P52272|HNRPM_HUMAN_701	K.GCGVVKFESphosPEVAER.A	0.108648	[701]	[701]	17	sp|Q9D0E1|HNRPM_MOUSE_700	K.FESphosPEVAER.A	0.0936429	[701]	[700]	23
sp|P52272|HNRPM_HUMAN_86	K.WQSphosLKDLVK.E	0.470512	[86]	[86]	16	sp|Q9D0E1|HNRPM_MOUSE_85	K.WQSphosLKDLVK.E	0.654151	[86]	[85]	4
sp|P52594|AGFG1_HUMAN_181	K.GTPSQSphosPVVGR.S	0.59011	[181]	[181]	31	sp|Q8K2K6|AGFG1_MOUSE_181	K.GTPSQSphosPVVGR.S	0.0447333	[181]	[181]	99
sp|P52739|ZN131_HUMAN_440	R.HLSphosDAHNISER.L	0.515385	[440]	[440]	4	sp|Q8K3J5|ZN131_MOUSE_440	R.HLSphosDAHNISER.L	0.260492	[440]	[440]	8
sp|P52948|NUP98_HUMAN_1043	R.SphosLVGGLLQSK.F	0.11919	[1043]	[1043]	29	sp|Q6PFD9|NUP98_MOUSE_1042	R.SphosIVGGLLQSK.F	0.110322	[1043]	[1042]	27
sp|P52948|NUP98_HUMAN_1060	K.FTSGAFLSphosPSVSVQECR.T	0.332102	[1060]	[1060]	19	sp|Q6PFD9|NUP98_MOUSE_1059	K.FASGTFLSphosPSASVQECR.T	0.0130245	[1060]	[1059]	26
sp|P52948|NUP98_HUMAN_546	K.ALTTphosPTHYK.L	0.3783	[546]	[546]	2	sp|Q6PFD9|NUP98_MOUSE_546	K.ALTTphosPTHYK.L	0.144269	[546]	[546]	14
sp|P52948|NUP98_HUMAN_839	R.CLIKSphosPDRLADINYEGR.L	0.211889	[839]	[839]	18	sp|Q6PFD9|NUP98_MOUSE_839	R.CLIKSphosPDRLADINYEGR.L	0.505732	[839]	[839]	6
sp|P53004|BIEA_HUMAN_230	R.YLSphosFHFK.S	0.0154107	[230]	[230]	6	sp|Q9CY64|BIEA_MOUSE_229	R.NRHISphosIHFK.S	0.326475	[230]	[229]	6
sp|P53350|PLK1_HUMAN_210	R.KKTphosLCGTPNYIAPEVLSK.K	0.258419	[210]	[210]	8	sp|Q07832|PLK1_MOUSE_210	R.KKTphosLCGTPNYIAPEVLSK.K	0.715109	[210]	[210]	2
sp|P53396|ACLY_HUMAN_455	R.TASphosFSESR.A	0.159294	[455]	[455]	136	sp|Q91V92|ACLY_MOUSE_455	R.TASphosFSESR.A	0.144269	[455]	[455]	124
sp|P53597|SUCA_HUMAN_86 87_C	K.LVGG(TT)phosPGKGGQTHLGLPVFNTVK.E	0.282681	[86, 87]	[86, 87]	6	sp|Q9WUM5|SUCA_MOUSE_86 87_C	K.LVGG(TT)phosPGK.G	0.0130245	[86, 87]	[86, 87]	1
sp|P54259|ATN1_HUMAN_669	R.TGTphosPPGYR.G	0.103158	[671]	[669]	15	sp|O35126|ATN1_MOUSE_654	R.TGTphosPPGYR.G	0.161547	[671]	[654]	9
sp|P54819|KAD2_HUMAN_195	R.LQAYHTQTTphosPLIEYYR.K	0.135527	[195]	[195]	5	sp|Q9WTP6|KAD2_MOUSE_195	K.TRLEAYHTQTTphosPLVEYYR.K	0.0447333	[195]	[195]	3
sp|P55081|MFAP1_HUMAN_94	R.RLQNRISphosEDVEER.L	0.170959	[94]	[94]	14	sp|C0HKD8|MFA1A_MOUSE_94	R.LQNRISphosEDVEER.L	0.678605	[94]	[94]	43
sp|P55197|AF10_HUMAN_406	K.DVHKGESGSphosQEGGVNSFSTLIGLPSTSAVTSQPK.S	0.432337	[406]	[406]	12	sp|O54826|AF10_MOUSE_406	K.GESGSphosQEAAVNSFSSLVGHPVTSTVISQPK.S	0.898815	[406]	[406]	8
sp|P55769|NH2L1_HUMAN_122	K.QQIQSIQQSphosIER.L	0.0571573	[122]	[122]	8	sp|Q9D0T1|NH2L1_MOUSE_122	K.QQIQSIQQSphosIER.L	0.161547	[122]	[122]	13
sp|P57682|KLF3_HUMAN_99 100 101_C	R.ASPGLSMP(SSS)phosPPIK.K	0.18127	[99, 100, 101]	[99, 100, 101]	9	sp|Q60980|KLF3_MOUSE_98 99 100_C	S.MP(SSS)phosPPIK.K	4.95162	[99, 100, 101]	[98, 99, 100]	5
sp|P57740|NU107_HUMAN_10 11_C	R.SGFGEI(SS)phosPVIR.E	0.4421	[10, 11]	[10, 11]	7	sp|Q8BH74|NU107_MOUSE_10 11_C	R.SGFGGM(SS)phosPVIRDAEVTR.T	0.377033	[10, 11]	[10, 11]	2
sp|P58876|H2B1D_HUMAN_37	R.KESphosYSVYVYK.V	0.102985	[37]	[37]	3	sp|P10853|H2B1F_MOUSE_37	R.KESphosYSVYVYK.V	0.428062	[37]	[37]	7
sp|P58876|H2B1D_HUMAN_37 38 39_C	R.KE(SYS)phosVYVYK.V	0.0726058	[37, 38, 39]	[37, 38, 39]	3	sp|P10853|H2B1F_MOUSE_37 38 39_C	K.E(SYS)phosVYVYK.V	0.470497	[37, 38, 39]	[37, 38, 39]	11
sp|P60866|RS20_HUMAN_9	K.DTGKTphosPVEPEVAIHR.L	0.235	[9]	[9]	4	sp|P60867|RS20_MOUSE_9	K.DTGKTphosPVEPEVAIHR.L	0.366661	[9]	[9]	30
sp|P61006|RAB8A_HUMAN_111	R.NIEEHASphosADVEK.M	0.0758483	[111]	[111]	8	sp|P55258|RAB8A_MOUSE_111	R.NIEEHASphosADVEK.M	0.366661	[111]	[111]	13
sp|P61006|RAB8A_HUMAN_185	K.KLEGNSPQGSphosNQGVK.L	0.178031	[185]	[185]	12	sp|P55258|RAB8A_MOUSE_185	K.LEGNSPQGSphosSHGVK.L	0.218727	[185]	[185]	2
sp|P61129|ZC3H6_HUMAN_1158	R.QPGQGSphosPTPDNDPGRETDDKSLK.E	0.478735	[1160]	[1158]	3	sp|Q8BYK8|ZC3H6_MOUSE_1150	R.EPGQASphosPTPDEETDDKPLK.E	0.0447333	[1160]	[1150]	31
sp|P61604|CH10_HUMAN_51	K.VLQATVVAVGSphosGSKGKGGEIQPVSVK.V	0.504706	[51]	[51]	2	sp|Q64433|CH10_MOUSE_51	K.VLQATVVAVGSphosGGKGK.S	0.366661	[51]	[51]	6
sp|P61978|HNRPK_HUMAN_284	R.RDYDDMSphosPR.R	0.0525503	[284]	[284]	106	sp|P61979|HNRPK_MOUSE_284	R.RDYDDMSphosPR.R	0.0771548	[284]	[284]	245
sp|P61978|HNRPK_HUMAN_39	R.SRNTphosDEMVELR.L	0.431162	[39]	[39]	8	sp|P61979|HNRPK_MOUSE_39	R.SRNTphosDEMVELR.L	0.346762	[39]	[39]	8
sp|P62140|PP1B_HUMAN_311	K.YQYGGLNSphosGRPVTPPR.T	0.34255	[311]	[311]	17	sp|P62141|PP1B_MOUSE_311	K.YQYGGLNSphosGRPVTPPR.T	0.0936429	[311]	[311]	49
sp|P62820|RAB1A_HUMAN_75	R.FRTphosITSSYYR.G	0.910763	[75]	[75]	5	sp|P62821|RAB1A_MOUSE_75	R.FRTphosITSSYYR.G	0.127595	[75]	[75]	16
sp|P63279|UBC9_HUMAN_70 71_C	R.MLFKDDYP(SS)phosPPK.C	0.445216	[70, 71]	[70, 71]	7	sp|P63280|UBC9_MOUSE_70 71_C	K.DDYP(SS)phosPPK.C	0.0210805	[70, 71]	[70, 71]	10
sp|P78316|NOP14_HUMAN_96	R.FGEYNSNMSphosPEEK.M	0.261608	[96]	[96]	7	sp|Q8R3N1|NOP14_MOUSE_96	R.FGEYNSNISphosPEEK.M	0.0447333	[96]	[96]	13
sp|P78332|RBM6_HUMAN_1022	R.EKLQSphosFDSPERK.R	0.478674	[1022]	[1022]	5	tr|S4R1W5|S4R1W5_MOUSE_1017	R.EKLQSphosFDSPER.K	0.346897	[1022]	[1017]	18
sp|P78332|RBM6_HUMAN_1025	K.LQSFDSphosPERK.R	0.82327	[1025]	[1025]	23	tr|S4R1W5|S4R1W5_MOUSE_1020	R.EKLQSFDSphosPER.K	0.110419	[1025]	[1020]	50
sp|P78344|IF4G2_HUMAN_16 17_C	R.FSA(SS)phosGGGGSR.G	0.450748	[16, 17]	[16, 17]	2	sp|Q62448|IF4G2_MOUSE_16 17_C	R.FSA(SS)phosGGGGSR.G	0.144269	[16, 17]	[16, 17]	2
sp|P78346|RPP30_HUMAN_251	K.TAFGIISTVKKPRPSphosEGDEDCLPASK.K	0.0535174	[251]	[251]	30	sp|O88796|RPP30_MOUSE_251	K.KPRPSphosEADDESLPVCK.K	0.251303	[251]	[251]	6
sp|P78347|GTF2I_HUMAN_558	R.TNTphosPVKEDWNVR.L	0.0733045	[559]	[558]	19	sp|Q9ESZ8|GTF2I_MOUSE_558	R.TNTphosPVKEDWNVR.L	0.288659	[559]	[558]	13
sp|P78364|PHC1_HUMAN_861 862 863_C	R.R(SSS)phosDIAR.A	0.332766	[869, 870, 871]	[861, 862, 863]	5	sp|Q64028|PHC1_MOUSE_869 870 871_C	R.R(SSS)phosDIAR.A	0.135328	[869, 870, 871]	[869, 870, 871]	4
sp|P78527|PRKDC_HUMAN_2612	R.STVLTPMFVETQASphosQGTLQTR.T	1.53953	[2614]	[2612]	5	sp|P97313|PRKDC_MOUSE_2608	M.FIETQASphosPSILHTQTQEGPLSDQR.Q	0.864161	[2614]	[2608]	5
sp|P83731|RL24_HUMAN_86	R.AITGASphosLADIMAK.R	0.2697	[86]	[86]	6	sp|Q8BP67|RL24_MOUSE_86	R.AITGASphosLADIMAK.R	0.559306	[86]	[86]	3
sp|P83916|CBX1_HUMAN_89	K.ADSphosDSEDKGEESKPK.K	0.0569937	[89]	[89]	22	sp|P83917|CBX1_MOUSE_89	R.KADSphosDSEDKGEESKPK.K	0.060853	[89]	[89]	7
sp|P84098|RL19_HUMAN_189	K.TLSphosKEEETKK.-	0.557964	[189]	[189]	28	sp|P84099|RL19_MOUSE_189	K.TLSphosKEEETK.K	0.629696	[189]	[189]	46
sp|P85037|FOXK1_HUMAN_213	K.IQFTSLYHKEEAPASphosPLRPLYPQISPLK.L	0.966533	[213]	[213]	30	sp|P42128|FOXK1_MOUSE_199	Y.HKEEAPASphosPLRPLYPQISPLK.L	0.288659	[213]	[199]	63
sp|P85037|FOXK1_HUMAN_223	K.IQFTSLYHKEEAPASPLRPLYPQISphosPLK.L	0.683004	[223]	[223]	7	sp|P42128|FOXK1_MOUSE_209	K.EEAPASPLRPLYPQISphosPLK.L	0.307768	[223]	[209]	1
sp|P85037|FOXK1_HUMAN_243	R.SMVSPVPSphosPTGTISVPNSCPASPR.G	1.19984	[243]	[243]	14	sp|P42128|FOXK1_MOUSE_229	R.SLVSPIPSphosPTGTISVPNSCPASPR.G	1.09374	[243]	[229]	10
sp|P85037|FOXK1_HUMAN_257	R.SMVSPVPSPTGTISVPNSCPASphosPR.G	1.95383	[257]	[257]	15	sp|P42128|FOXK1_MOUSE_243	R.SLVSPIPSPTGTISVPNSCPASphosPR.G	2.07715	[257]	[243]	3
sp|P85037|FOXK1_HUMAN_436	R.SGGLQTphosPECLSR.E	0.387769	[436]	[436]	13	sp|P42128|FOXK1_MOUSE_422	R.SSGLQTphosPECLSR.E	0.2698	[436]	[422]	41
sp|P85037|FOXK1_HUMAN_101	R.QSphosPGPALAR.L	1.09205	[101]	[101]	6	sp|P42128|FOXK1_MOUSE_87	R.QSphosPGPALAR.L	0.223732	[101]	[87]	10
sp|P85299|PRR5_HUMAN_254 255_C	R.SK(SY)phosNTPLLNPVQEHEAEGAAAGGTSIR.R	0.285094	[255, 256]	[254, 255]	6	sp|Q812A5|PRR5_MOUSE_255 256_C	R.SK(SY)phosNTPLLNPVAEHEAEGTAASGTSIR.R	0.492192	[255, 256]	[255, 256]	19
sp|Q00537|CDK17_HUMAN_146	K.RLSphosLPADIRIPDGYLEK.L	0.0121298	[146]	[146]	9	sp|Q8K0D0|CDK17_MOUSE_146	K.RLSphosLPADIRIPDGYLEK.L	0.703696	[146]	[146]	1
sp|Q00537|CDK17_HUMAN_9	R.RLSphosLTLR.G	0.111356	[9]	[9]	5	sp|Q8K0D0|CDK17_MOUSE_9	R.RLSphosLTLR.G	0.307383	[9]	[9]	14
sp|Q00653|NFKB2_HUMAN_812	R.QTTSphosPSGSLLR.S	0.52883	[812]	[812]	3	sp|Q9WTK5|NFKB2_MOUSE_812	K.TPSphosPSGSLLR.S	0.743636	[812]	[812]	4
sp|Q00839|HNRPU_HUMAN_191 192_C	K.SSGP(TS)phosLFAVTVAPPGAR.Q	0.751914	[192, 193]	[191, 192]	6	sp|Q8VEK3|HNRPU_MOUSE_186 187_C	K.EAAGKSSGP(TS)phosLFAVTVAPPGAR.Q	0.353425	[192, 193]	[186, 187]	20
sp|Q00839|HNRPU_HUMAN_192	K.SSGPTSphosLFAVTVAPPGAR.Q	0.780537	[193]	[192]	9	sp|Q8VEK3|HNRPU_MOUSE_187	K.SSGPTSphosLFAVTVAPPGAR.Q	0.218048	[193]	[187]	6
sp|Q00839|HNRPU_HUMAN_271	R.AKSphosPQPPVEEEDEHFDDTVVCLDTYNCDLHFK.L	0.14055	[272]	[271]	198	sp|Q8VEK3|HNRPU_MOUSE_247	K.SphosPQPPVEEEDEHFDDTVVCLDTYNCDLHFK.L	0.0287918	[272]	[247]	281
sp|Q00839|HNRPU_HUMAN_59	R.LQAALDDEEAGGRPAMEPGNGSphosLDLGGDSAGR.S	1.89068	[59]	[59]	42	sp|Q8VEK3|HNRPU_MOUSE_58	R.LQAALDNEAGGRPAMEPGNGSphosLDLGGDAAGR.S	1.21466	[59]	[58]	144
sp|Q01082|SPTB2_HUMAN_2169	K.ESSPIPSphosPTSDRK.A	0.686992	[2169]	[2169]	6	sp|Q62261|SPTB2_MOUSE_2168	S.PVPSphosPTLDRK.A	0.215109	[2169]	[2168]	14
sp|Q01082|SPTB2_HUMAN_2340 2341_C	R.AQTLPTSVVTITSE(SS)phosPGKR.E	0.140162	[2340, 2341]	[2340, 2341]	14	sp|Q62261|SPTB2_MOUSE_2339 2340_C	R.AQTLPTSVVTITSE(SS)phosPGKR.E	0.223732	[2340, 2341]	[2339, 2340]	70
sp|Q01082|SPTB2_HUMAN_2341	R.AQTLPTSVVTITSESSphosPGKR.E	0.158267	[2341]	[2341]	8	sp|Q62261|SPTB2_MOUSE_2340	R.AQTLPTSVVTITSESSphosPGKR.E	0.279229	[2341]	[2340]	38
sp|Q01082|SPTB2_HUMAN_2358	K.RFSphosLFGK.K	0.0986823	[2358]	[2358]	11	sp|Q62261|SPTB2_MOUSE_2357	K.RFSphosLFGK.K	0.161547	[2358]	[2357]	11
sp|Q01167|FOXK2_HUMAN_373	R.SAPASphosPNHAGVLSAHSSGAQTPESLSR.E	0.80082	[373]	[373]	20	sp|Q3UCQ1|FOXK2_MOUSE_364	R.SAPASphosPNHAGVLSAHSSGAQTPESLSR.E	1.42943	[373]	[364]	6
sp|Q01664|TFAP4_HUMAN_124	R.FIQELSGSSphosPKR.R	0.0185559	[124]	[124]	14	tr|Q9JIZ5|Q9JIZ5_MOUSE_124	K.RFIQELSGSSphosPK.R	0.0169555	[124]	[124]	2
sp|Q01804|OTUD4_HUMAN_443	R.ESNYFGLSphosPEERR.E	1.17803	[445]	[443]	10	sp|B2RRE7|OTUD4_MOUSE_442	R.ESYYFGLSphosPEER.R	0.307768	[445]	[442]	11
sp|Q02952|AKA12_HUMAN_1727	K.EDEKGDDVDDPENQNSALADTDASGGLTKESphosPDTNGPK.Q	0.346757	[1746]	[1727]	4	sp|Q9WTQ5|AKA12_MOUSE_1645	K.AEADASGNLTKESphosPDTNGPK.L	0.214658	[1746]	[1645]	17
sp|Q02952|AKA12_HUMAN_514	K.VQGSphosPLKK.L	0.0907823	[526]	[514]	34	sp|Q9WTQ5|AKA12_MOUSE_498	K.VQGSphosPLKK.L	0.2698	[526]	[498]	37
sp|Q02952|AKA12_HUMAN_521 522 523_C	K.LF(TST)phosGLKK.L	0.330844	[533, 534, 535]	[521, 522, 523]	26	sp|Q9WTQ5|AKA12_MOUSE_505 506 507_C	K.KLF(SSS)phosGLKK.L	0.307768	[533, 534, 535]	[505, 506, 507]	131
sp|Q02952|AKA12_HUMAN_651	K.SATLSSTESTASphosEMQEEMKGSVEEPKPEEPK.R	0.66206	[665]	[651]	4	sp|Q9WTQ5|AKA12_MOUSE_637	K.SATLSSTESTASphosGMQDEVR.A	0.288659	[665]	[637]	9
sp|Q03111|ENL_HUMAN_267	K.LESTSphosPK.G	0.128152	[267]	[267]	20	tr|Q9ERL0|Q9ERL0_MOUSE_261	K.LESLSphosPK.G	0.0130245	[267]	[261]	41
sp|Q03111|ENL_HUMAN_314 315_C	R.SAPG(TS)phosPR.T	0.0138519	[314, 315]	[314, 315]	4	tr|Q9ERL0|Q9ERL0_MOUSE_306 307_C	R.RAPG(TS)phosPR.A	0.0209081	[314, 315]	[306, 307]	8
sp|Q03111|ENL_HUMAN_475	K.VSGRRSphosPESCSKPEK.L	0.0659236	[475]	[475]	14	tr|Q9ERL0|Q9ERL0_MOUSE_463	R.SphosPEPCSKPEK.M	0.0287918	[475]	[463]	27
sp|Q03164|KMT2A_HUMAN_2171 2172_C	R.SPGCRPLPSAGSPTP(TT)phosHEIVTVGDPLLSSGLR.S	0.24796	[2176, 2177]	[2171, 2172]	4	sp|P55200|KMT2A_MOUSE_2172 2173_C	R.SPGCRPLPSAGSPTP(TT)phosHEIVTVGDPLLSSGLR.S	0.149193	[2176, 2177]	[2172, 2173]	6
sp|Q04637|IF4G1_HUMAN_1194	R.SFSKEVEERSphosR.E	0.178031	[1206]	[1194]	20	sp|Q6NZJ6|IF4G1_MOUSE_1196	R.SphosRERPSQPEGLR.K	0.428062	[1206]	[1196]	20
sp|Q04637|IF4G1_HUMAN_204 205_C	R.TA(ST)phosPTPPQTGGGLEPQANGETPQVAVIVRPDDR.S	0.529217	[211, 212]	[204, 205]	5	sp|Q6NZJ6|IF4G1_MOUSE_211 212_C	R.TA(ST)phosPTPPQTGGSLEPQPNGESPQVAVIIRPDDR.S	0.653943	[211, 212]	[211, 212]	15
sp|Q04726|TLE3_HUMAN_267	R.VSPAHSphosPPENGLDK.A	0.534115	[267]	[267]	7	sp|Q08122|TLE3_MOUSE_267	R.VSPAHSphosPPENGLDK.A	0.251659	[267]	[267]	22
sp|Q05519|SRS11_HUMAN_325	R.SKTphosPPKSYSTAR.R	0.0895923	[354]	[325]	20	tr|E9Q6E5|E9Q6E5_MOUSE_353	R.SKTphosPPKSY.S	0.179034	[354]	[353]	18
sp|Q05519|SRS11_HUMAN_449	K.KPIETGSphosPK.T	0.0391046	[478]	[449]	46	tr|E9Q6E5|E9Q6E5_MOUSE_477	K.RPTEAVSphosPK.T	0.060853	[478]	[477]	114
sp|Q05519|SRS11_HUMAN_456	K.TKECSphosVEKGTGDSLR.E	0.0572096	[485]	[456]	73	tr|E9Q6E5|E9Q6E5_MOUSE_484	K.TKECSphosVEK.G	0.0936429	[485]	[484]	84
sp|Q06265|EXOS9_HUMAN_65	R.VLGQVSCELVSphosPK.L	0.0404378	[65]	[65]	16	sp|Q9JHI7|EXOS9_MOUSE_65	R.VLGQVSCELVSphosPK.L	0.269922	[65]	[65]	4
sp|Q06587|RING1_HUMAN_138 139 140_C	R.LHNQQAL(SSS)phosIEEGLR.M	0.706547	[138, 139, 140]	[138, 139, 140]	4	sp|O35730|RING1_MOUSE_138 139 140_C	R.LHNQQAL(SSS)phosIEEGLR.M	0.951624	[138, 139, 140]	[138, 139, 140]	1
sp|Q07866|KLC1_HUMAN_460	K.VDSphosPTVTTTLK.N	0.0575271	[461]	[460]	18	sp|O88447|KLC1_MOUSE_459	K.ACKVDSphosPTVTTTLK.N	0.196736	[461]	[459]	81
sp|Q08170|SRSF4_HUMAN_179	R.LVEDKPGSphosRR.R	0.192038	[179]	[179]	7	sp|Q8VE97|SRSF4_MOUSE_179	R.LVEDKPGSphosR.R	0.196736	[179]	[179]	17
sp|Q08170|SRSF4_HUMAN_78	R.RDGSphosYGSGR.S	0.369989	[78]	[78]	5	sp|Q8VE97|SRSF4_MOUSE_78	R.RDGSphosYGSGR.S	0.0287918	[78]	[78]	9
sp|Q08211|DHX9_HUMAN_321	K.LAQFEPSphosQR.Q	1.31087	[323]	[321]	3	sp|O70133|DHX9_MOUSE_323	K.LAHFEPSphosQR.Q	0.060853	[323]	[323]	12
sp|Q08379|GOGA2_HUMAN_981	R.ERPGLGSphosNPCIPFFYR.A	0.5396	[994]	[981]	6	sp|Q921M4|GOGA2_MOUSE_978	R.ERPGLGSphosNPCIPFFYR.A	0.170291	[994]	[978]	8
sp|Q08999|RBL2_HUMAN_401	R.ISTphosPLTGVR.Y	0.871833	[401]	[401]	4	sp|Q64700|RBL2_MOUSE_398	R.VCTphosPLTGVR.Y	0.0151582	[401]	[398]	4
sp|Q08999|RBL2_HUMAN_966	R.DSSphosPVMR.S	0.893177	[966]	[966]	7	sp|Q64700|RBL2_MOUSE_960	R.DSSphosPVMR.S	0.161547	[966]	[960]	5
sp|Q08AE8|SPIR1_HUMAN_507 508 509_C	K.FLPI(SST)phosPQPER.R	0.566236	[509, 510, 511]	[507, 508, 509]	26	sp|Q52KF3|SPIR1_MOUSE_349 350 351_C	K.FLPI(SST)phosPQPERR.Q	0.967451	[509, 510, 511]	[349, 350, 351]	6
sp|Q09666|AHNK_HUMAN_3411 3412_C	K.MPFLSI(SS)phosPK.V	0.632588	[3439, 3440]	[3411, 3412]	20	tr|E9Q616|E9Q616_MOUSE_3139 3140_C	K.MPFLSI(SS)phosPK.V	0.0160991	[3439, 3440]	[3139, 3140]	10
sp|Q09666|AHNK_HUMAN_5762 5763_C	K.ASLGSLEGEAEAEA(SS)phosPKGK.F	0.679217	[5846, 5847]	[5762, 5763]	8	tr|E9Q616|E9Q616_MOUSE_5535 5536_C	K.ASLGSLEGEVEAEA(SS)phosPK.G	0.921877	[5846, 5847]	[5535, 5536]	8
sp|Q09666|AHNK_HUMAN_5763	K.ASLGSLEGEAEAEASSphosPKGK.F	0.836826	[5847]	[5763]	55	tr|E9Q616|E9Q616_MOUSE_5536	K.ASLGSLEGEVEAEASSphosPK.G	0.535179	[5847]	[5536]	8
sp|Q0JRZ9|FCHO2_HUMAN_387	K.VSIGNITLSphosPAISR.H	0.510439	[387]	[387]	5	sp|Q3UQN2|FCHO2_MOUSE_387	K.VSIGNITLSphosPAVSR.H	0.288659	[387]	[387]	7
sp|Q10570|CPSF1_HUMAN_756	R.SGPEAEGLGSETSPTVDDEEEMLYGDSGSLFSphosPSKEEARR.S	0.310978	[756]	[756]	8	sp|Q9EPU4|CPSF1_MOUSE_754	R.SGSEAEGLGSETSPTVDDEEEMLYGDSSALFSphosPSKEEAR.R	0.120735	[756]	[754]	8
sp|Q12769|NU160_HUMAN_1157	R.LIRPEYAWIVQPVSGAVYDRPGASphosPKR.N	0.0831189	[1157]	[1157]	78	sp|Q9Z0W3|NU160_MOUSE_1123	W.IVQPASGAVSDRPGASphosPK.R	0.179034	[1157]	[1123]	87
sp|Q12802|AKP13_HUMAN_1932	K.FLSHSTDSphosLNK.L	0.810367	[1942]	[1932]	5	sp|E9Q394|AKP13_MOUSE_1895	K.FLSHSTDSphosLNK.L	0.366661	[1942]	[1895]	15
sp|Q12802|AKP13_HUMAN_2467	R.RAETphosFGGFDSHQMNASK.G	0.305438	[2478]	[2467]	6	sp|E9Q394|AKP13_MOUSE_2431	R.RAETphosFGGFDCHQMNASK.G	0.327133	[2478]	[2431]	16
sp|Q12802|AKP13_HUMAN_2498	R.RTESphosDSGLKK.G	0.0412486	[2509]	[2498]	10	sp|E9Q394|AKP13_MOUSE_2462	R.TESphosDSGLKK.G	0.232806	[2509]	[2462]	23
sp|Q12802|AKP13_HUMAN_2728	K.SGSLDSELSVSphosPK.R	0.231989	[2739]	[2728]	23	sp|E9Q394|AKP13_MOUSE_2692	K.SGSLDSELSVSphosPKR.N	0.232806	[2739]	[2692]	50
sp|Q12872|SFSWA_HUMAN_815	R.RAHSphosPERR.R	0.0828017	[815]	[815]	6	sp|Q3USH5|SFSWA_MOUSE_812	R.AHSphosPERR.R	0.127195	[815]	[812]	1
sp|Q12872|SFSWA_HUMAN_909	R.GVSphosQEKEAQISSAIVSSVQSK.L	0.938035	[909]	[909]	39	sp|Q3USH5|SFSWA_MOUSE_903	R.GVSphosQEKDGQISSAIVSSVQSK.L	0.0936429	[909]	[903]	75
sp|Q12874|SF3A3_HUMAN_295	K.SLESphosLDTSLFAKNPK.S	5.61094	[295]	[295]	9	sp|Q9D554|SF3A3_MOUSE_295	K.SLESphosLDTSLFAK.N	4.21466	[295]	[295]	23
sp|Q12888|TP53B_HUMAN_1368	R.KGVSphosQTGTPVCEEDGDAGLGIR.Q	0.0122899	[1381]	[1368]	5	sp|P70399|TP53B_MOUSE_1365	R.KGISphosQTGAPVCEEDGDAGLGIR.Q	0.0691881	[1381]	[1365]	10
sp|Q12888|TP53B_HUMAN_1426	R.ETAVPGPLGIEDISphosPNLSPDDKSFSR.V	0.216434	[1439]	[1426]	10	sp|P70399|TP53B_MOUSE_1423	R.ETVVSGPLGVEDISphosPSMSPDDK.S	0.232806	[1439]	[1423]	5
sp|Q12888|TP53B_HUMAN_1460	R.SphosDSPEIPFQAAAGPSDGLDASSPGNSFVGLR.V	0.0272991	[1473]	[1460]	16	sp|P70399|TP53B_MOUSE_1457	R.SphosDSPEIPFQAATGSSDGLDSSSSGNSFVGLR.V	0.0527931	[1473]	[1457]	24
sp|Q12888|TP53B_HUMAN_1672 1673_C	K.LI(TS)phosEEER.S	0.18861	[1685, 1686]	[1672, 1673]	6	sp|P70399|TP53B_MOUSE_1669 1670_C	R.KLP(TS)phosEEER.S	0.110322	[1685, 1686]	[1669, 1670]	24
sp|Q12888|TP53B_HUMAN_366	R.SLVQDSLSTNSSDLVAPSphosPDAFR.S	0.0514848	[371]	[366]	14	sp|P70399|TP53B_MOUSE_368	N.SSDLVAPSphosPDAFR.S	1.31098	[371]	[368]	2
sp|Q12906|ILF3_HUMAN_382	K.RPMEEDGEEKSphosPSKK.K	0.212307	[382]	[382]	45	sp|Q9Z1X4|ILF3_MOUSE_382	K.RPMEEDGEEKSphosPSKK.K	0.226018	[382]	[382]	4
sp|Q12906|ILF3_HUMAN_592	K.LFPDTphosPLALDANKKK.R	0.335919	[592]	[592]	98	sp|Q9Z1X4|ILF3_MOUSE_592	K.LFPDTphosPLALEANK.K	0.098232	[592]	[592]	4
sp|Q12906|ILF3_HUMAN_792	K.GYNHGQGSYSYSNSYNSphosPGGGGGSDYNYESK.F	0.394786	[794]	[792]	16	sp|Q9Z1X4|ILF3_MOUSE_794	Y.SNSYNSphosPGGGGGSDYSYDSK.F	0.500688	[794]	[794]	2
sp|Q12929|EPS8_HUMAN_476 477_C	K.RL(ST)phosEHSSVSEYHPADGYAFSSNIYTR.G	0.20718	[476, 477]	[476, 477]	15	sp|Q08509|EPS8_MOUSE_475 476_C	K.RL(ST)phosEHSNVSDYPPADGYAYSSSMYHR.G	2.72923	[476, 477]	[475, 476]	1
sp|Q12929|EPS8_HUMAN_625	R.MEYGPRPADTPPAPSphosPPPTPAPVPVPLPPSTPAPVPVSKVPANITR.Q	0.273545	[625]	[625]	25	sp|Q08509|EPS8_MOUSE_624	R.SADTPSAPSphosPPPTPAPVPVPLPPSVPAPVSVPK.V	0.232806	[625]	[624]	148
sp|Q12929|EPS8_HUMAN_629	R.MEYGPRPADTPPAPSPPPTphosPAPVPVPLPPSTPAPVPVSK.V	0.335782	[629]	[629]	8	sp|Q08509|EPS8_MOUSE_628	R.SADTPSAPSPPPTphosPAPVPVPLPPSVPAPVSVPK.V	0.260492	[629]	[628]	30
sp|Q13131|AAPK1_HUMAN_355 356_C	K.DFYLA(TS)phosPPDSFLDDHHLTRPHPER.V	0.422706	[355, 356]	[355, 356]	7	sp|Q5EG47|AAPK1_MOUSE_355 356_C	K.DFYLA(TS)phosPPDSFLDDHHLTRPHPER.V	1.44912	[355, 356]	[355, 356]	3
sp|Q13136|LIPA1_HUMAN_708	R.IPHSphosPAR.E	0.427954	[733]	[708]	8	tr|B2RXQ2|B2RXQ2_MOUSE_732	R.RVPHSphosPAREVDR.L	0.127195	[733]	[732]	1
sp|Q13185|CBX3_HUMAN_93	K.RKSphosLSDSESDDSK.S	0.217762	[93]	[93]	20	sp|P23198|CBX3_MOUSE_93	K.SphosLSDSESDDSK.S	0.144269	[93]	[93]	13
sp|Q13185|CBX3_HUMAN_95	R.KSLSphosDSESDDSKSK.K	0.0657235	[95]	[95]	67	sp|P23198|CBX3_MOUSE_95	K.SLSphosDSESDDSK.S	0.144269	[95]	[95]	139
sp|Q13185|CBX3_HUMAN_97	K.SLSDSphosESDDSKSKK.K	0.587745	[97]	[97]	26	sp|P23198|CBX3_MOUSE_97	K.SLSDSphosESDDSK.S	0.127195	[97]	[97]	44
sp|Q13202|DUS8_HUMAN_395	R.SFSphosLDIK.S	0.275171	[398]	[395]	5	sp|O09112|DUS8_MOUSE_397	R.SFSphosLDIK.S	0.470497	[398]	[397]	1
sp|Q13242|SRSF9_HUMAN_189	R.STSphosYGYSR.S	0.641463	[190]	[189]	5	sp|Q9D0B0|SRSF9_MOUSE_190	R.STSphosYGYSR.S	0.060853	[190]	[190]	25
sp|Q13242|SRSF9_HUMAN_216	R.GSPHYFSphosPFRPY.-	0.0757497	[217]	[216]	6	sp|Q9D0B0|SRSF9_MOUSE_217	R.GSPHYFSphosPFRPY.-	0.179034	[217]	[217]	11
sp|Q13247|SRSF6_HUMAN_80 81 82_C	R.DRDG(YSY)phosGSR.S	0.17684	[80, 81, 82]	[80, 81, 82]	4	sp|Q3TWW8|SRSF6_MOUSE_80 81 82_C	R.DRDG(YSY)phosGSR.S	0.161547	[80, 81, 82]	[80, 81, 82]	5
sp|Q13263|TIF1B_HUMAN_439 440_C	K.QGSG(SS)phosQPMEVQEGYGFGSGDDPYSSAEPHVSGVKR.S	0.485386	[443, 444]	[439, 440]	15	sp|Q62318|TIF1B_MOUSE_440 441_C	K.QGSG(SS)phosQPMEVQEGYGFGSDDPYSSAEPHVSGMKR.S	0.605849	[443, 444]	[440, 441]	9
sp|Q13263|TIF1B_HUMAN_440	K.QGSGSSphosQPMEVQEGYGFGSGDDPYSSAEPHVSGVK.R	0.635473	[444]	[440]	22	sp|Q62318|TIF1B_MOUSE_441	K.QGSGSSphosQPMEVQEGYGFGSDDPYSSAEPHVSGMK.R	0.346762	[444]	[441]	11
sp|Q13263|TIF1B_HUMAN_473	K.RSRSphosGEGEVSGLMR.K	0.105432	[477]	[473]	115	sp|Q62318|TIF1B_MOUSE_473	R.SRSphosGEGEVSGLLR.K	0.144269	[477]	[473]	619
sp|Q13263|TIF1B_HUMAN_624	R.LASPSGSTSSGLEVVAPEGTSAPGGGPGTLDDSphosATICR.V	0.126791	[628]	[624]	15	sp|Q62318|TIF1B_MOUSE_624	R.LASPSGSTSSGLEVVAPEVTSAPVSGPGILDDSphosATICR.V	0.0883256	[628]	[624]	6
sp|Q13330|MTA1_HUMAN_386	K.AGVVNGTGAPGQSphosPGAGR.A	0.104331	[386]	[386]	15	sp|Q8K4B0|MTA1_MOUSE_386	K.ATVVNGTGTPGQSphosPGAGR.A	0.232806	[386]	[386]	18
sp|Q13409|DC1I2_HUMAN_94 95_C	K.SV(ST)phosPSEAGSQDSGDGAVGSR.T	0.139435	[94, 95]	[94, 95]	3	sp|O88487|DC1I2_MOUSE_88 89_C	K.SV(ST)phosPSEAGSQDSGDGAVGSR.R	0.366661	[94, 95]	[88, 89]	25
sp|Q13409|DC1I2_HUMAN_95	K.SVSTphosPSEAGSQDSGDGAVGSR.T	0.164548	[95]	[95]	10	sp|O88487|DC1I2_MOUSE_89	K.SVSTphosPSEAGSQDSGDGAVGSR.R	0.110322	[95]	[89]	5
sp|Q13425|SNTB2_HUMAN_222	R.EVTPYIKKPSLVSDLPWEGAAPQSphosPSFSGSEDSGSPK.H	0.150298	[222]	[222]	11	sp|Q61235|SNTB2_MOUSE_202	K.KPSLVSDLPWEGASPQSphosPSFSGSEDSGSPK.H	0.0380849	[222]	[202]	4
sp|Q13427|PPIG_HUMAN_173	R.ILSphosCGELIPK.S	0.200125	[173]	[173]	4	sp|A2AR02|PPIG_MOUSE_173	R.ILSphosCGELIPK.S	0.156019	[173]	[173]	2
sp|Q13427|PPIG_HUMAN_397	K.ENQRSphosPVRVK.E	0.0798325	[397]	[397]	34	sp|A2AR02|PPIG_MOUSE_395	K.ENQRSphosPVR.V	0.242229	[397]	[395]	34
sp|Q13427|PPIG_HUMAN_687	K.KADRDQSphosPFSK.L	0.158267	[688]	[687]	85	sp|A2AR02|PPIG_MOUSE_685	R.EQSphosPVSK.T	0.060853	[688]	[685]	83
sp|Q13428|TCOF_HUMAN_906	R.AALAPAKESphosPR.K	0.439145	[920]	[906]	38	sp|O08784|TCOF_MOUSE_794	R.AASAPAKESphosPK.K	0.0690039	[920]	[794]	158
sp|Q13435|SF3B2_HUMAN_289	K.ESRQEEMNSphosQQEEEEMETDAR.S	0.263914	[289]	[289]	44	tr|Q3UJB0|Q3UJB0_MOUSE_272	R.QEEMNSphosQQEEEEMETDTR.S	0.214658	[289]	[272]	9
sp|Q13435|SF3B2_HUMAN_343	R.GVSphosSESSGDREK.D	0.229281	[343]	[343]	13	tr|Q3UJB0|Q3UJB0_MOUSE_326	R.AASphosSESSGDREK.D	0.251184	[343]	[326]	15
sp|Q13435|SF3B2_HUMAN_343 344_C	R.GV(SS)phosESSGDREKDSTR.S	0.423763	[343, 344]	[343, 344]	7	tr|Q3UJB0|Q3UJB0_MOUSE_326 327_C	R.VRAA(SS)phosESSGDREK.D	0.366661	[343, 344]	[326, 327]	5
sp|Q13435|SF3B2_HUMAN_780	K.KIEEAMDGSETphosPQLFTVLPEKR.T	0.619511	[780]	[780]	44	tr|Q3UJB0|Q3UJB0_MOUSE_763	K.KIEEAMDGSETphosPQLFTVLPEKR.T	0.110322	[780]	[763]	28
sp|Q13439|GOGA4_HUMAN_41	R.TSSphosFTEQLDEGTPNR.E	0.015385	[41]	[41]	2	sp|Q91VW5|GOGA4_MOUSE_41	R.TSSphosFTDQLDDVTPNR.E	0.340965	[41]	[41]	12
sp|Q13439|GOGA4_HUMAN_71	R.VPSphosVESLFR.S	0.281012	[93]	[71]	59	sp|Q91VW5|GOGA4_MOUSE_93	R.VPSphosMESLFR.S	0.0287918	[93]	[93]	31
sp|Q13442|HAP28_HUMAN_176	R.MQSphosLSLNK.-	0.325759	[176]	[176]	5	sp|Q3UHX2|HAP28_MOUSE_176	R.MQSphosLSLNK.-	0.234657	[176]	[176]	8
sp|Q13442|HAP28_HUMAN_178	R.MQSLSphosLNK.-	0.304385	[178]	[178]	8	sp|Q3UHX2|HAP28_MOUSE_178	R.MQSLSphosLNK.-	0.366661	[178]	[178]	9
sp|Q13459|MYO9B_HUMAN_1242	K.VSEETEKTLPSGSphosPRPGQLERPTSLALDSR.V	0.223927	[1243]	[1242]	3	sp|Q9QY06|MYO9B_MOUSE_1218	P.PGSphosPSPVQRPTTLALDSR.V	0.152908	[1243]	[1218]	120
sp|Q13480|GAB1_HUMAN_551	K.VKPAPLEIKPLPEWEELQAPVRSphosPITR.S	0.0588735	[552]	[551]	4	sp|Q9QYY0|GAB1_MOUSE_552	K.VKPAPLDIKPLSEWEELQAPVRSphosPITR.S	1.21511	[552]	[552]	2
sp|Q13547|HDAC1_HUMAN_409	R.ISICSphosSDKR.L	0.974979	[409]	[409]	11	sp|O09106|HDAC1_MOUSE_409	R.ISICSphosSDKR.L	0.45981	[409]	[409]	8
sp|Q13555|KCC2G_HUMAN_287	R.QETphosVECLR.K	0.531166	[287]	[287]	18	sp|Q923T9|KCC2G_MOUSE_287	R.QETphosVECLRK.F	0.223732	[287]	[287]	40
sp|Q13557|KCC2D_HUMAN_287	R.QETphosVDCLK.K	1.38915	[287]	[287]	49	sp|Q6PHZ2|KCC2D_MOUSE_287	R.STVASMMHRQETphosVDCLKK.F	0.161547	[287]	[287]	2
sp|Q13557|KCC2D_HUMAN_319	K.SphosLLKKPDGVK.E	0.730928	[319]	[319]	8	sp|Q6PHZ2|KCC2D_MOUSE_319	K.SphosLLKKPDGVK.E	0.307768	[319]	[319]	30
sp|Q13586|STIM1_HUMAN_519	R.DLTHSphosDSESSLHMSDR.Q	0.625754	[519]	[519]	13	sp|P70302|STIM1_MOUSE_519	R.DLTHSphosDSESSLHMSDR.Q	0.179034	[519]	[519]	11
sp|Q13761|RUNX3_HUMAN_14	R.RFTphosPPSPAFPCGGGGGK.M	0.301926	[14]	[14]	6	sp|Q64131|RUNX3_MOUSE_14	R.RFTphosPPSTAFPCGGGGGGK.M	0.135732	[14]	[14]	14
sp|Q13769|THOC5_HUMAN_328	R.RRPTphosLGVQLDDK.R	0.233785	[328]	[328]	10	sp|Q8BKT7|THOC5_MOUSE_328	R.RPTphosLGVQLDDKR.K	0.288659	[328]	[328]	228
sp|Q13813|SPTN1_HUMAN_1190	R.DETDSKTASphosPWK.S	0.193218	[1190]	[1190]	15	sp|P16546|SPTN1_MOUSE_1190	K.TASphosPWKSAR.L	0.407303	[1190]	[1190]	2
sp|Q14004|CDK13_HUMAN_1147	K.QTDPSTphosPQQESSKPLGGIQPSSQTIQPK.V	0.649737	[1148]	[1147]	8	sp|Q69ZA1|CDK13_MOUSE_1147	K.QTDPSTphosPQQESSK.S	0.144269	[1148]	[1147]	1
sp|Q14004|CDK13_HUMAN_525	K.IKIEHAPSphosPSSGGTLKNDK.A	0.470512	[526]	[525]	8	sp|Q69ZA1|CDK13_MOUSE_526	K.TEHAPSphosPSSGGTVK.S	0.4389	[526]	[526]	12
sp|Q14004|CDK13_HUMAN_588	K.TKPLTphosPSIGAK.E	0.512554	[589]	[588]	19	sp|Q69ZA1|CDK13_MOUSE_588	K.SKPLTphosPSTGAK.E	0.152908	[589]	[588]	22
sp|Q14103|HNRPD_HUMAN_82 83_C	K.NEEDEGHSN(SS)phosPR.H	0.161855	[83, 84]	[82, 83]	40	sp|Q60668|HNRPD_MOUSE_82 83_C	K.IDASKNEEDEGHSN(SS)phosPR.H	0.0287918	[83, 84]	[82, 83]	23
sp|Q14152|EIF3A_HUMAN_1188	K.AREESphosWGPPR.E	0.190362	[1189]	[1188]	8	sp|P23116|EIF3A_MOUSE_1149	K.AREESphosWGPPR.E	0.5555	[1189]	[1149]	20
sp|Q14152|EIF3A_HUMAN_492	R.TLSphosFGSDLNYATR.E	0.0260646	[492]	[492]	5	sp|P23116|EIF3A_MOUSE_492	R.TLSphosFGSDLNYATR.E	0.127295	[492]	[492]	4
sp|Q14152|EIF3A_HUMAN_978	R.RGPEEDRFSphosR.R	0.0437636	[979]	[978]	7	sp|P23116|EIF3A_MOUSE_978	R.RGPDEDRFSphosR.R	0.060853	[979]	[978]	3
sp|Q14153|FA53B_HUMAN_148	R.RCYSphosGGSVQR.Y	0.0332778	[150]	[148]	2	sp|Q8BGR5|FA53B_MOUSE_149	R.CYSphosGGSVQR.Y	0.127195	[150]	[149]	34
sp|Q14157|UBP2L_HUMAN_416	K.NPSDSAVHSphosPFTKR.Q	0.227792	[436]	[416]	12	sp|Q80X50|UBP2L_MOUSE_436	K.SANDSTVHSphosPFTK.R	0.59412	[436]	[436]	32
sp|Q14160|SCRIB_HUMAN_834 835_C	R.MVEPENAVTITPLRPEDD(YS)phosPRER.R	0.388453	[835, 836]	[834, 835]	20	sp|Q80U72|SCRIB_MOUSE_820 821_C	R.MVEPENAVTITPLRPEDD(YS)phosPR.E	0.0281823	[835, 836]	[820, 821]	6
sp|Q14160|SCRIB_HUMAN_875	R.GLGFSphosIAGGK.G	0.370547	[876]	[875]	4	sp|Q80U72|SCRIB_MOUSE_861	K.GLGFSphosIAGGKGSTPYR.A	0.0527931	[876]	[861]	16
sp|Q14204|DYHC1_HUMAN_4368	K.TRTDSphosTSDGRPAWMR.T	0.0748057	[4368]	[4368]	52	sp|Q9JHU4|DYHC1_MOUSE_4366	R.TDSphosTSDGRPAWMR.T	0.653943	[4368]	[4366]	31
sp|Q14204|DYHC1_HUMAN_4368 4369 4370_C	R.TD(STS)phosDGRPAWMR.T	0.0887034	[4368, 4369, 4370]	[4368, 4369, 4370]	29	sp|Q9JHU4|DYHC1_MOUSE_4366 4367 4368_C	R.TD(STS)phosDGRPAWMR.T	0.755227	[4368, 4369, 4370]	[4366, 4367, 4368]	21
sp|Q14209|E2F2_HUMAN_117	R.VDGLPSphosPK.T	1.11113	[119]	[117]	3	sp|P56931|E2F2_MOUSE_119	R.VDGLPSphosPK.T	0.179034	[119]	[119]	13
sp|Q14444|CAPR1_HUMAN_345	H.SLTphosPVAQADPLVRR.Q	0.210157	[345]	[345]	6	sp|Q60865|CAPR1_MOUSE_343	H.SLTphosPVAQSDPLVR.R	0.559306	[345]	[343]	9
sp|Q14451|GRB7_HUMAN_361	R.HLHPSCLGSphosPPLR.S	0.489089	[365]	[361]	35	sp|Q03160|GRB7_MOUSE_364	R.LSYLGSphosPPLR.S	0.346762	[365]	[364]	17
sp|Q14498|RBM39_HUMAN_97	R.GRYRSphosPYSGPK.F	0.291169	[97]	[97]	50	sp|Q8VH51|RBM39_MOUSE_97	R.YRSphosPYSGPK.F	0.0287918	[97]	[97]	223
sp|Q14498|RBM39_HUMAN_99 100_C	R.SP(YS)phosGPK.F	0.0525503	[99, 100]	[99, 100]	4	sp|Q8VH51|RBM39_MOUSE_99 100_C	R.SP(YS)phosGPK.F	0.214658	[99, 100]	[99, 100]	19
sp|Q14566|MCM6_HUMAN_271	R.AETNSRVSphosGVDGYETEGIR.G	0.0921965	[271]	[271]	8	sp|P97311|MCM6_MOUSE_271	R.AETNSRVSphosGADGYETEGIR.G	0.179034	[271]	[271]	13
sp|Q14566|MCM6_HUMAN_762	K.EIESEIDSphosEEELINK.K	0.205958	[762]	[762]	12	sp|P97311|MCM6_MOUSE_762	K.EIESEIDSphosEEELINKK.T	0.118759	[762]	[762]	76
sp|Q14669|TRIPC_HUMAN_100	K.ALQHTESphosPSETNKPHSK.S	0.0999715	[100]	[100]	6	sp|G5E870|TRIPC_MOUSE_100	R.AFQHIESphosFSETNKPHSK.S	0.214658	[100]	[100]	7
sp|Q14669|TRIPC_HUMAN_1078	R.AASphosKDTISNNR.E	0.0608853	[1111]	[1078]	8	sp|G5E870|TRIPC_MOUSE_1111	R.AASphosKDTISNNR.E	0.336947	[1111]	[1111]	18
sp|Q14671|PUM1_HUMAN_124	R.SphosMDELNHDFQALALEGR.A	0.144475	[124]	[124]	17	sp|Q80U78|PUM1_MOUSE_124	R.SphosMDELNHDFQALALEGR.A	0.279229	[124]	[124]	22
sp|Q14671|PUM1_HUMAN_206	R.RPGQSFHVNSEVNSphosVLSPR.S	0.0831189	[206]	[206]	4	sp|Q80U78|PUM1_MOUSE_206	R.RPGQSFHVNSEVNSphosVLSPR.S	0.506576	[206]	[206]	8
sp|Q14671|PUM1_HUMAN_209	R.RPGQSFHVNSEVNSVLSphosPR.S	0.305785	[209]	[209]	19	sp|Q80U78|PUM1_MOUSE_209	R.RPGQSFHVNSEVNSVLSphosPR.S	0.678605	[209]	[209]	47
sp|Q14671|PUM1_HUMAN_806	R.SASSASSLFSphosPSSTLFSSSR.L	0.140387	[807]	[806]	10	sp|Q80U78|PUM1_MOUSE_807	R.SASSASSLFSphosPSSTLFSSSR.L	0.350154	[807]	[807]	4
sp|Q14677|EPN4_HUMAN_245	R.SphosPKGEFKDEEETVTTK.H	0.212176	[253]	[245]	3	sp|Q99KN9|EPN4_MOUSE_253	R.SphosPKGEFKDEEETVTTK.H	0.417981	[253]	[253]	2
sp|Q14677|EPN4_HUMAN_293 294_C	K.TIDLGAAAH(YT)phosGDKASPDQNASTHTPQSSVK.T	0.657372	[301, 302]	[293, 294]	14	sp|Q99KN9|EPN4_MOUSE_301 302_C	K.TIDLGAAAH(YT)phosGDK.A	0.0771548	[301, 302]	[301, 302]	13
sp|Q14677|EPN4_HUMAN_299	K.TIDLGAAAHYTGDKASphosPDQNASTHTPQSSVK.T	0.685915	[307]	[299]	33	sp|Q99KN9|EPN4_MOUSE_307	K.TIDLGAAAHYTGDKASphosPDQNASTHTPQSSAKPSVPSSK.S	0.346762	[307]	[307]	1
sp|Q147X3|NAA30_HUMAN_190	R.LLSSSphosLTADCSLR.S	0.947183	[198]	[190]	8	sp|Q8CES0|NAA30_MOUSE_192	R.LLSSSphosLTTGCSLR.S	0.462984	[198]	[192]	4
sp|Q14847|LASP1_HUMAN_104	K.GFSVVADTphosPELQR.L	0.522843	[104]	[104]	9	sp|Q61792|LASP1_MOUSE_104	K.GFSVVADTphosPELQR.L	0.214658	[104]	[104]	15
sp|Q14865|ARI5B_HUMAN_1032	R.AVSphosPLDPSKEVSGKEK.A	0.0252538	[1033]	[1032]	4	sp|Q8BM75|ARI5B_MOUSE_1032	R.AVSphosPLDPAK.E	0.214658	[1033]	[1032]	7
sp|Q14966|ZN638_HUMAN_128	K.QSSVTQVTEQSphosPKVQSR.Y	0.275049	[128]	[128]	3	sp|Q61464|ZN638_MOUSE_128	K.QSSVTQVTEQSphosPK.V	0.127195	[128]	[128]	3
sp|Q14966|ZN638_HUMAN_1400 1401_C	K.AVIV(SS)phosPK.A	0.316197	[1408, 1409]	[1400, 1401]	18	sp|Q61464|ZN638_MOUSE_1399 1400_C	K.ATVV(SS)phosPK.A	0.288659	[1408, 1409]	[1399, 1400]	11
sp|Q14978|NOLC1_HUMAN_563	K.AAKNSphosEEEEEEKK.K	0.470583	[579]	[563]	10	sp|E9Q5C9|NOLC1_MOUSE_563	K.AAKESphosEEEEEEEETEEK.K	0.536586	[579]	[563]	84
sp|Q14978|NOLC1_HUMAN_623	K.RASSphosPFR.R	0.508058	[642]	[623]	6	sp|E9Q5C9|NOLC1_MOUSE_626	R.ASSphosPFRR.V	0.0304487	[642]	[626]	4
sp|Q14978|NOLC1_HUMAN_643	R.VADNSphosFDAK.R	0.133213	[662]	[643]	20	sp|E9Q5C9|NOLC1_MOUSE_646	R.VADNSphosFDAKR.G	1.14427	[662]	[646]	20
sp|Q14980|NUMA1_HUMAN_1757	R.TQPDGTSVPGEPASphosPISQR.L	0.0171525	[1766]	[1757]	89	sp|E9Q7G0|NUMA1_MOUSE_1739	R.TQPDGTSVPGEPASphosPISQR.L	0.0771548	[1766]	[1739]	173
sp|Q14980|NUMA1_HUMAN_1769	R.LPPKVESphosLESLYFTPIPAR.S	0.507277	[1778]	[1769]	8	sp|E9Q7G0|NUMA1_MOUSE_1751	K.VESphosLESLYFTPTPAR.G	0.288659	[1778]	[1751]	30
sp|Q14980|NUMA1_HUMAN_2000	R.VSLEPHQGPGTphosPESK.K	0.492198	[2009]	[2000]	22	sp|E9Q7G0|NUMA1_MOUSE_1982	R.VSSETHQGPGTphosPESKK.A	0.31745	[2009]	[1982]	8
sp|Q14980|NUMA1_HUMAN_2077	K.ALSKASphosPNTR.S	0.185826	[2086]	[2077]	4	sp|E9Q7G0|NUMA1_MOUSE_2059	K.TPAKVSphosPNPR.S	0.407303	[2086]	[2059]	3
sp|Q15007|FL2D_HUMAN_287 288_C	R.QR(TS)phosGSGFHR.E	0.521247	[287, 288]	[287, 288]	9	sp|Q9ER69|FL2D_MOUSE_287 288_C	R.(TS)phosGSGFHR.E	0.232921	[287, 288]	[287, 288]	4
sp|Q15007|FL2D_HUMAN_288	R.QRTSphosGSGFHR.E	0.515594	[288]	[288]	5	sp|Q9ER69|FL2D_MOUSE_288	R.TSphosGSGFHR.E	0.307768	[288]	[288]	1
sp|Q15018|ABRX2_HUMAN_280	R.QMPSESLDPAFSphosPR.M	0.124749	[280]	[280]	13	sp|Q3TCJ1|ABRX2_MOUSE_280	R.QMPSESLEPAFSphosPR.M	0.606043	[280]	[280]	14
sp|Q15020|SART3_HUMAN_650	R.RVENSphosIPAAGETQNVEVAAGPAGK.C	1.57773	[651]	[650]	4	sp|Q9JLI8|SART3_MOUSE_651	R.TENSphosLASGEASAMKEETELSGK.C	1.52958	[651]	[651]	6
sp|Q15029|U5S1_HUMAN_86	K.YYPTAEEVYGPEVETIVQEEDTphosQPLTEPIIKPVK.T	0.171463	[86]	[86]	21	sp|O08810|U5S1_MOUSE_85	K.YYPTAEEVYGPEVETIVQEEDTphosQPLTEPIIKPVK.T	0.152908	[86]	[85]	12
sp|Q15032|R3HD1_HUMAN_361 362 363_C	K.YSEPRPW(SST)phosDSDSSLR.N	0.127019	[361, 362, 363]	[361, 362, 363]	5	tr|E9Q9Q2|E9Q9Q2_MOUSE_361 362 363_C	K.YSEPRPW(SST)phosDSDSSLR.N	0.755227	[361, 362, 363]	[361, 362, 363]	15
sp|Q15036|SNX17_HUMAN_437	K.LSSKLSphosAVSLR.G	0.352698	[437]	[437]	10	sp|Q8BVL3|SNX17_MOUSE_437	K.LSphosAVSLR.G	0.58239	[437]	[437]	25
sp|Q15042|RB3GP_HUMAN_663 664_C	K.LG(TS)phosAEGAHLR.A	1.44204	[664, 665]	[663, 664]	11	sp|Q80UJ7|RB3GP_MOUSE_663 664_C	K.LG(TS)phosAEGAHLR.A	0.559306	[664, 665]	[663, 664]	9
sp|Q15057|ACAP2_HUMAN_384	K.SSPSTGSphosLDSGNESKEK.L	0.0423165	[384]	[384]	5	sp|Q6ZQK5|ACAP2_MOUSE_384	K.SSPSTGSphosLDSGNESK.E	0.570848	[384]	[384]	18
sp|Q15067|ACOX1_HUMAN_26	R.ERDSASFNPELLTHILDGSphosPEKTR.R	0.27884	[26]	[26]	27	sp|Q9R0H0|ACOX1_MOUSE_26	R.AAATFNPELITHILDGSphosPENTR.R	1.67861	[26]	[26]	1
sp|Q15149|PLEC_HUMAN_1721	K.RASphosFAEK.T	0.204506	[1732]	[1721]	36	sp|Q9QXS1|PLEC_MOUSE_1729	K.RASphosFAEK.T	0.536586	[1732]	[1729]	3
sp|Q15149|PLEC_HUMAN_4030	R.KQITphosMEELVR.S	0.60387	[4041]	[4030]	61	sp|Q9QXS1|PLEC_MOUSE_4037	K.QITphosVEELVR.S	0.366661	[4041]	[4037]	70
sp|Q15149|PLEC_HUMAN_4384 4385 4386_C	R.SR(SSS)phosVGSSSSYPISPAVSR.T	0.114807	[4395, 4396, 4397]	[4384, 4385, 4386]	55	sp|Q9QXS1|PLEC_MOUSE_4391 4392 4393_C	R.(SSS)phosVGSSSSYPISSAGPR.T	0.407303	[4395, 4396, 4397]	[4391, 4392, 4393]	21
sp|Q15149|PLEC_HUMAN_720	R.ARSDEGQLSphosPATR.G	0.14759	[731]	[720]	50	sp|Q9QXS1|PLEC_MOUSE_728	R.NDESQLSphosPATR.G	0.0447333	[731]	[728]	21
sp|Q15287|RNPS1_HUMAN_27	K.SSTRAPSphosPTK.R	0.124935	[27]	[27]	23	sp|Q99M28|RNPS1_MOUSE_27	R.APSphosPTKR.K	0.2698	[27]	[27]	7
sp|Q15365|PCBP1_HUMAN_190	R.VMTIPYQPMPASSphosPVICAGGQDR.C	0.344339	[190]	[190]	9	sp|P60335|PCBP1_MOUSE_190	R.VMTIPYQPMPASSphosPVICAGGQDR.C	0.110712	[190]	[190]	4
sp|Q15365|PCBP1_HUMAN_262 263 264_C	R.QQSHFAMMHGGTGFAGID(SSS)phosPEVK.G	1.09888	[262, 263, 264]	[262, 263, 264]	7	sp|P60335|PCBP1_MOUSE_262 263 264_C	M.HGGTGFAGID(SSS)phosPEVK.G	0.64182	[262, 263, 264]	[262, 263, 264]	38
sp|Q15365|PCBP1_HUMAN_264	R.QQSHFAMMHGGTGFAGIDSSSphosPEVK.G	1.34981	[264]	[264]	11	sp|P60335|PCBP1_MOUSE_264	M.HGGTGFAGIDSSSphosPEVK.G	0.982324	[264]	[264]	16
sp|Q15366|PCBP2_HUMAN_270 271 272_C	K.LHQLAMQQSHFPMTHGNTGFSGIE(SSS)phosPEVK.G	1.50833	[270, 271, 272]	[270, 271, 272]	16	sp|Q61990|PCBP2_MOUSE_266 267 268_C	F.SGIE(SSS)phosPEVK.G	0.678605	[270, 271, 272]	[266, 267, 268]	31
sp|Q15393|SF3B3_HUMAN_1200	K.NVSEELDRTphosPPEVSK.K	0.0832005	[1200]	[1200]	22	sp|Q921M3|SF3B3_MOUSE_1200	K.NVSEELDRTphosPPEVSK.K	0.288784	[1200]	[1200]	10
sp|Q15418|KS6A1_HUMAN_573	R.AENGLLMTphosPCYTANFVAPEVLKR.Q	0.489601	[573]	[573]	5	sp|P18653|KS6A1_MOUSE_562	R.AENGLLMTphosPCYTANFVAPEVLKR.Q	1.01302	[573]	[562]	1
sp|Q15424|SAFB1_HUMAN_247	K.SEPVKEESSELEQPFAQDTSSphosVGPDRK.L	0.630644	[247]	[247]	3	sp|D3YXK2|SAFB1_MOUSE_247	K.SEPVKEEGSELEQPFAQATSSphosVGPDRK.L	0.301257	[247]	[247]	4
sp|Q15545|TAF7_HUMAN_159	K.YIESphosPDVEKEVK.R	0.115342	[159]	[159]	13	sp|Q9R1C0|TAF7_MOUSE_159	K.YIESphosPDVEK.E	0.179034	[159]	[159]	22
sp|Q15545|TAF7_HUMAN_200 201_C	K.EAENQGLDI(SS)phosPGMSGHR.Q	0.456876	[200, 201]	[200, 201]	2	sp|Q9R1C0|TAF7_MOUSE_200 201_C	K.ETENQGLDI(SS)phosPGMSGHR.Q	0.0641389	[200, 201]	[200, 201]	6
sp|Q15596|NCOA2_HUMAN_697 698 699_C	R.LLQD(SSS)phosPVDLAK.L	0.454024	[697, 698, 699]	[697, 698, 699]	2	sp|Q61026|NCOA2_MOUSE_697 698 699_C	R.LLQD(SSS)phosPVDLAK.L	0.492192	[697, 698, 699]	[697, 698, 699]	21
sp|Q15596|NCOA2_HUMAN_699	R.LLQDSSSphosPVDLAK.L	0.666108	[699]	[699]	2	sp|Q61026|NCOA2_MOUSE_699	R.LLQDSSSphosPVDLAK.L	3.29066	[699]	[699]	2
sp|Q15629|TRAM1_HUMAN_365	K.KGTENGVNGTLTSNVADSphosPR.N	0.450939	[365]	[365]	12	sp|Q91V04|TRAM1_MOUSE_365	K.GTENGVNGTVTSNGADSphosPR.N	0.127195	[365]	[365]	41
sp|Q15637|SF01_HUMAN_82	R.TGDLGIPPNPEDRSPSphosPEPIYNSEGKR.L	1.14103	[82]	[82]	10	sp|Q64213|SF01_MOUSE_82	R.SPSphosPEPIYNSEGK.R	0.0287918	[82]	[82]	49
sp|Q15643|TRIPB_HUMAN_1842	K.SphosVPNTPLRPNQQSVVNSSFSELFVK.F	0.0750841	[1843]	[1842]	9	tr|E9Q512|E9Q512_MOUSE_1839	K.SphosVPNTPLRPNQQSVFNSSFSELFVK.F	6.39908	[1843]	[1839]	5
sp|Q15643|TRIPB_HUMAN_1891	K.LSVHDMKPLDSphosPGRR.K	0.220655	[1892]	[1891]	41	tr|E9Q512|E9Q512_MOUSE_1888	K.LSVHGLKPLDSphosPGR.R	0.179034	[1892]	[1888]	120
sp|Q15648|MED1_HUMAN_1223	K.AKSphosPISSGSGGSHMSGTSSSSGMK.S	0.0844924	[1225]	[1223]	4	sp|Q925J9|MED1_MOUSE_1225	K.AKSphosPISSGSSGSHVSGTSSSSGMK.S	0.0287918	[1225]	[1225]	1
sp|Q15648|MED1_HUMAN_1433	K.NYGSphosPLISGSTPK.H	1.01206	[1435]	[1433]	15	sp|Q925J9|MED1_MOUSE_1435	K.NYGSphosPLISGSTPK.H	0.366661	[1435]	[1435]	15
sp|Q15652|JHD2C_HUMAN_942 943_C	K.ITAH(SS)phosPPLTK.T	0.470476	[945, 946]	[942, 943]	13	sp|Q69ZK6|JHD2C_MOUSE_761 762_C	K.ITVH(SS)phosPPLTK.T	0.144269	[945, 946]	[761, 762]	50
sp|Q15652|JHD2C_HUMAN_943	K.ITAHSSphosPPLTK.T	0.491222	[946]	[943]	19	sp|Q69ZK6|JHD2C_MOUSE_762	K.ITVHSSphosPPLTK.T	0.144269	[946]	[762]	19
sp|Q15652|JHD2C_HUMAN_1185	R.NDCRSphosPTHLTVSSTNTLR.S	0.31587	[1188]	[1185]	11	sp|Q69ZK6|JHD2C_MOUSE_996	R.SphosPTHLTVSSTNALR.S	0.0367625	[1188]	[996]	48
sp|Q15696|U2AFM_HUMAN_349	R.DIYLSphosPDRTGSSFGK.N	0.02043	[349]	[349]	16	sp|Q64707|U2AFL_MOUSE_340	R.DIYMSphosPPAWTGSSGK.N	3.9241	[349]	[340]	4
sp|Q15773|MLF2_HUMAN_238	R.LAIQGPEDSphosPSRQSR.R	0.207697	[238]	[238]	65	sp|Q99KX1|MLF2_MOUSE_237	R.LAIQGPEDSphosPSR.Q	0.2698	[238]	[237]	24
sp|Q15910|EZH2_HUMAN_366 367_C	R.LPNNSSRP(ST)phosPTINVLESK.D	0.267942	[366, 367]	[366, 367]	6	sp|Q61188|EZH2_MOUSE_366 367_C	R.LPNNSSRP(ST)phosPTISVLESK.D	0.205697	[366, 367]	[366, 367]	64
sp|Q15910|EZH2_HUMAN_367	R.GRLPNNSSRPSTphosPTINVLESK.D	0.0524215	[367]	[367]	8	sp|Q61188|EZH2_MOUSE_367	N.SSRPSTphosPTISVLESK.D	0.605849	[367]	[367]	29
sp|Q16512|PKN1_HUMAN_578 579_C	K.SSRDPPSSPSSL(SS)phosPIQESTAPELPSETQETPGPALCSPLR.K	0.381783	[581, 582]	[578, 579]	5	sp|P70268|PKN1_MOUSE_581 582_C	K.SPPGLPSTSCSL(SS)phosPTHESTTSPELPSETQETPGPGLCSPLR.K	0.205697	[581, 582]	[581, 582]	14
sp|Q16584|M3K11_HUMAN_524	R.NVFEVGPGDSphosPTFPR.F	1.42928	[525]	[524]	4	sp|Q80XI6|M3K11_MOUSE_525	R.NVFEVGAGDSphosPTFPR.F	0.251184	[525]	[525]	11
sp|Q16594|TAF9_HUMAN_158 159_C	R.LSVGSVTSRP(ST)phosPTLGTPTPQTMSVSTK.V	1.88003	[158, 159]	[158, 159]	4	sp|Q8VI33|TAF9_MOUSE_158 159_C	R.LSVGSVSSRP(ST)phosPTLGTPTPQTMSVSTK.V	0.653943	[158, 159]	[158, 159]	5
sp|Q16594|TAF9_HUMAN_159	R.LSVGSVTSRPSTphosPTLGTPTPQTMSVSTK.V	2.53926	[159]	[159]	2	sp|Q8VI33|TAF9_MOUSE_159	R.LSVGSVSSRPSTphosPTLGTPTPQTMSVSTK.V	0.653943	[159]	[159]	1
sp|Q1KMD3|HNRL2_HUMAN_226	R.SphosKSPLPPEEEAKDEEEDQTLVNLDTYTSDLHFQVSK.D	0.207108	[226]	[226]	14	sp|Q00PI9|HNRL2_MOUSE_224	R.SphosKSPPPPEEEAKDEEEDQTLVNLDTYTSDLHFQISK.D	0.407303	[226]	[224]	5
sp|Q29RF7|PDS5A_HUMAN_1305	R.AAVGQESphosPGGLEAGNAKAPK.L	0.227349	[1305]	[1305]	60	sp|Q6A026|PDS5A_MOUSE_1303	R.AAGSQESphosLEAGNAK.A	0.921877	[1305]	[1303]	8
sp|Q2KHR2|RFX7_HUMAN_891	R.LAQTTphosPVDSALGSSR.H	0.114144	[989]	[891]	3	tr|F8VPJ6|F8VPJ6_MOUSE_988	R.LAQTTphosPVDSALGSSR.H	0.449124	[989]	[988]	13
sp|Q2PPJ7|RGPA2_HUMAN_821	R.SSSphosPAELDLKDDLQQTQGK.C	0.66182	[821]	[821]	2	sp|A3KGS3|RGPA2_MOUSE_820	R.SSSphosPAELELKDDLQQAHGR.C	0.00539467	[821]	[820]	32
sp|Q2T9J0|TYSD1_HUMAN_107	R.GRPGLCTphosPQCASLEPGPPAPSR.G	0.700904	[107]	[107]	6	sp|Q9DBA6|TYSD1_MOUSE_107	R.ADQELPGLCTphosPQCASLGLEPGAPSR.A	0.29066	[107]	[107]	2
sp|Q32MZ4|LRRF1_HUMAN_16	R.EIDCLSphosPEAQK.L	0.301363	[16]	[16]	16	sp|Q3UZ39|LRRF1_MOUSE_16	N.KEIDCLSphosPEAQR.L	0.0130245	[16]	[16]	23
sp|Q3B726|RPA43_HUMAN_316	R.KHSphosEEAEFTPPLK.C	0.415732	[319]	[316]	11	sp|Q78WZ7|RPA43_MOUSE_318	R.KHSphosEEANFESPK.K	0.127195	[319]	[318]	31
sp|Q3B726|RPA43_HUMAN_328	K.HSEEAEFTPPLKCSphosPK.R	0.158935	[331]	[328]	25	sp|Q78WZ7|RPA43_MOUSE_325	K.HSEEANFESphosPK.K	0.0130245	[331]	[325]	35
sp|Q3KQU3|MA7D1_HUMAN_399	R.RKPNAGGSphosPAPVR.R	0.511743	[401]	[399]	2	sp|A2AJI0|MA7D1_MOUSE_401	R.KPGAGGSphosPALAR.R	0.179142	[401]	[401]	34
sp|Q3KQU3|MA7D1_HUMAN_460	R.LSASTASELSphosPK.S	0.15771	[462]	[460]	8	sp|A2AJI0|MA7D1_MOUSE_460	R.LSTGSELSphosPK.S	0.390426	[462]	[460]	4
sp|Q3L8U1|CHD9_HUMAN_550	R.VMSphosPENFPTASVEGKEEK.K	0.176277	[553]	[550]	24	sp|Q8BYH8|CHD9_MOUSE_549	R.VMSphosPENFPSASVEGK.E	0.2698	[553]	[549]	9
sp|Q3MHD2|LSM12_HUMAN_194 195_C	R.SQAQQPQKEAAL(SS)phos.-	0.339132	[194, 194]	[194, 195]	7	sp|Q9D0R8|LSM12_MOUSE_194 195_C	R.SQAQQPQKEAAL(SS)phos.-	0.060853	[194, 194]	[194, 195]	6
sp|Q3YEC7|RABL6_HUMAN_492	K.GPAPAPQQCSphosEPETK.W	0.000429009	[505]	[492]	6	sp|Q5U3K5|RABL6_MOUSE_502	R.VAPQQCSphosEPETK.W	0.0130245	[505]	[502]	24
sp|Q49AN0|CRY2_HUMAN_558	R.GLCLLASVPSCVEDLSHPVAEPSSSQAGSMSSAGPRPLPSGPASphosPK.R	0.0215381	[558]	[558]	4	sp|Q9R194|CRY2_MOUSE_557	R.ALSSGPASphosPKR.K	0.0287918	[558]	[557]	13
sp|Q4V328|GRAP1_HUMAN_690 691 692_C	R.SL(SSS)phosPQAQPPRPAELSDEEVAELFQR.L	0.590369	[690, 691, 692]	[690, 691, 692]	11	sp|Q8VD04|GRAP1_MOUSE_655 656 657_C	R.SL(SSS)phosPQAQPPRPAELSDEEVAELFQR.L	0.417683	[690, 691, 692]	[655, 656, 657]	42
sp|Q4V328|GRAP1_HUMAN_692	R.SLSSSphosPQAQPPRPAELSDEEVAELFQR.L	0.706447	[692]	[692]	2	sp|Q8VD04|GRAP1_MOUSE_657	R.SLSSSphosPQAQPPRPAELSDEEVAELFQR.L	0.145907	[692]	[657]	4
sp|Q53ET0|CRTC2_HUMAN_136	R.HIDSSPYSPAYLSphosPPPESSWRR.T	0.313995	[136]	[136]	9	sp|Q3U182|CRTC2_MOUSE_136	R.HIDSSPYSPAYLSphosPPPESGWR.R	0.407892	[136]	[136]	18
sp|Q53ET0|CRTC2_HUMAN_169 170 171_C	R.(TSS)phosDSALHTSVMNPSPQDTYPGPTPPSILPSRR.G	0.00588942	[169, 170, 171]	[169, 170, 171]	12	sp|Q3U182|CRTC2_MOUSE_169 170 171_C	R.(TSS)phosDSALHTSVMNPNPQDTYPGPTPPSVLPSR.R	0.2698	[169, 170, 171]	[169, 170, 171]	21
sp|Q53ET0|CRTC2_HUMAN_70	R.SSHYGGSphosLPNVNQIGSGLAEFQSPLHSPLDSSR.S	0.297234	[70]	[70]	20	sp|Q3U182|CRTC2_MOUSE_70	R.SSHYGGSphosLPNVNQIGCGLAEFQSPLHSPLDSSR.S	0.060853	[70]	[70]	51
sp|Q53GS9|SNUT2_HUMAN_82	R.EREVDEDSphosEPEREVR.A	0.0138682	[82]	[82]	76	sp|Q3TIX9|SNUT2_MOUSE_81	R.EADEDSphosEPER.E	0.0130245	[82]	[81]	120
sp|Q53HC0|CCD92_HUMAN_211	K.SLSphosAPLHPEFEEVYR.F	0.285304	[211]	[211]	13	sp|Q8VDN4|CCD92_MOUSE_194	K.SLSphosAPLHPEFEEVYR.F	0.0447333	[211]	[194]	19
sp|Q5JRA6|TGO1_HUMAN_1673	R.RGPLSQNGSFGPSPVSphosGGECSPPLTVEPPVRPLSATLNRR.D	0.360777	[1737]	[1673]	2	sp|Q8BI84|TGO1_MOUSE_1700	R.GLLSQNGSFGPSPVSphosGGECSPPLPAEPPGRPLSATLSR.R	2.40789	[1737]	[1700]	2
sp|Q5JRA6|TGO1_HUMAN_1745	R.GSSphosPTRVLDEGKVNMAPK.G	0.158414	[1809]	[1745]	38	sp|Q8BI84|TGO1_MOUSE_1770	R.SSSphosPAKAVDEGKVNMAPK.G	0.0940242	[1809]	[1770]	2
sp|Q5JSZ5|PRC2B_HUMAN_226	R.HIISATSLSTSphosPTELGSR.N	0.0241102	[226]	[226]	15	sp|Q7TPM1|PRC2B_MOUSE_226	R.NIISAASLSASphosPTELGSR.N	0.197176	[226]	[226]	10
sp|Q5JSZ5|PRC2B_HUMAN_388	K.LKFSphosDDEEEEEVVK.D	0.00528285	[388]	[388]	12	sp|Q7TPM1|PRC2B_MOUSE_387	K.LKFSphosDDEDEEDVVKDGR.S	0.144269	[388]	[387]	35
sp|Q5M775|CYTSB_HUMAN_361	K.CSTAGSSphosPNSVSELSLASLTEK.L	0.255392	[361]	[361]	4	sp|Q5SXY1|CYTSB_MOUSE_360	K.GSPTGSSphosPNNASELSLASLTEK.L	0.144269	[361]	[360]	11
sp|Q5M775|CYTSB_HUMAN_809 810_C	R.WPGVCVSR(TS)phosPTPPESATTVK.S	0.126113	[810, 811]	[809, 810]	9	sp|Q5SXY1|CYTSB_MOUSE_809 810_C	R.GVYVNR(TS)phosPAPSDSATTVK.S	0.0301869	[810, 811]	[809, 810]	6
sp|Q5M775|CYTSB_HUMAN_914	R.KSPSphosLESLSRPPSLGFGDTR.L	0.315974	[915]	[914]	7	sp|Q5SXY1|CYTSB_MOUSE_914	R.KSPSphosLESLSRPPSLGFGNTR.L	0.559306	[915]	[914]	7
sp|Q5PRF9|SMAG2_HUMAN_592	R.MGLLSphosPSGIGGVSPR.H	0.270833	[592]	[592]	16	sp|Q80XS6|SMAG2_MOUSE_585	R.MGLLSphosPSGIGGVSPR.H	0.262898	[592]	[585]	4
sp|Q5QJE6|TDIF2_HUMAN_141	K.VTPTKESYTEEIVSphosEAESHVSGISR.L	0.154884	[147]	[141]	27	sp|Q8R2M2|TDIF2_MOUSE_133	K.VAPQHASADEVVVSphosEAESHVSGVSMVVPSTER.S	0.214658	[147]	[133]	1
sp|Q5SSJ5|HP1B3_HUMAN_47 48_C	R.TVN(ST)phosRETPPKSK.L	0.0396338	[47, 48]	[47, 48]	32	sp|Q3TEA8|HP1B3_MOUSE_47 48_C	R.AVN(ST)phosRETPPK.S	0.0771548	[47, 48]	[47, 48]	68
sp|Q5SW79|CE170_HUMAN_1079	K.SKTSphosPVVSGSSSK.S	0.226591	[1081]	[1079]	6	sp|Q6A065|CE170_MOUSE_1069	K.SKTSphosPVASGSTSK.S	0.179034	[1081]	[1069]	7
sp|Q5SW79|CE170_HUMAN_1198	R.LVPSDKFSphosPR.L	0.451472	[1200]	[1198]	11	sp|Q6A065|CE170_MOUSE_1188	R.LVPSDKLSphosPR.T	0.366661	[1200]	[1188]	65
sp|Q5SW79|CE170_HUMAN_446	K.QKSphosEEPSVSIPFLQTALLR.S	0.201378	[446]	[446]	3	sp|Q6A065|CE170_MOUSE_443	K.LLKQKSphosEEPSVSLPFLQTALLR.S	0.196846	[446]	[443]	52
sp|Q5SW79|CE170_HUMAN_466	R.SSGSphosLGHRPSQEMDK.M	0.148823	[466]	[466]	6	sp|Q6A065|CE170_MOUSE_463	R.SSGSphosLGHRPSQEMDVMLK.N	0.836147	[466]	[463]	15
sp|Q5SW79|CE170_HUMAN_971	R.CSTGSphosPSKDVTK.S	0.183582	[972]	[971]	5	sp|Q6A065|CE170_MOUSE_963	R.CSTSSphosPSKDVTK.S	0.39998	[972]	[963]	2
sp|Q5T1M5|FKB15_HUMAN_346	K.SNSphosLSEQLAINTSPDAVK.A	1.24617	[346]	[346]	17	sp|Q6P9Q6|FKB15_MOUSE_344	K.SNSphosLSEQLTVNSNPDTVK.A	1.83721	[346]	[344]	80
sp|Q5T1M5|FKB15_HUMAN_348	R.TKSNSLSphosEQLAINTSPDAVK.A	1.20553	[348]	[348]	3	sp|Q6P9Q6|FKB15_MOUSE_346	R.SKSNSLSphosEQLTVNSNPDTVK.A	1.75547	[348]	[346]	6
sp|Q5T200|ZC3HD_HUMAN_993	R.GNIETTSEDGQVFSphosPK.K	0.325544	[1083]	[993]	27	sp|E9Q784|ZC3HD_MOUSE_1069	R.GNLETHEDSQVFSphosPK.K	0.0447333	[1083]	[1069]	89
sp|Q5T200|ZC3HD_HUMAN_1033	R.GPRTphosPPITTKEELVEMCNGK.N	0.158048	[1123]	[1033]	28	sp|E9Q784|ZC3HD_MOUSE_1109	K.RGPRTphosPPLAIK.E	0.0936429	[1123]	[1109]	44
sp|Q5T200|ZC3HD_HUMAN_1191	R.SSSphosLGSNR.S	0.149325	[1281]	[1191]	4	sp|E9Q784|ZC3HD_MOUSE_1256	R.SSSphosLGSNR.S	0.0287918	[1281]	[1256]	5
sp|Q5T200|ZC3HD_HUMAN_1208	R.LRSphosPSNDSAHR.S	0.120802	[1298]	[1208]	14	sp|E9Q784|ZC3HD_MOUSE_1273	R.LRSphosPSNDSAHR.S	0.0287918	[1298]	[1273]	23
sp|Q5T200|ZC3HD_HUMAN_1292	R.SGSphosFDSR.D	0.383498	[1382]	[1292]	3	sp|E9Q784|ZC3HD_MOUSE_1357	R.SGSphosFDSR.D	0.196736	[1382]	[1357]	17
sp|Q5T200|ZC3HD_HUMAN_242	R.KTSAVSSphosPLLDQQR.N	0.473456	[242]	[242]	15	sp|E9Q784|ZC3HD_MOUSE_242	R.KAAVVASphosPLLDQQR.N	0.0287918	[242]	[242]	91
sp|Q5T200|ZC3HD_HUMAN_364	R.TLTphosPPLRR.S	0.147331	[364]	[364]	102	sp|E9Q784|ZC3HD_MOUSE_363	R.TLTphosPSLR.R	0.0287918	[364]	[363]	31
sp|Q5T200|ZC3HD_HUMAN_642 643_C	R.DQRP(SS)phosPIRHQGR.N	0.126966	[713, 714]	[642, 643]	32	sp|E9Q784|ZC3HD_MOUSE_703 704_C	R.DQRP(SS)phosPIR.H	0.144269	[713, 714]	[703, 704]	21
sp|Q5T200|ZC3HD_HUMAN_77	R.RSphosPERPTGDLR.E	0.077114	[77]	[77]	37	sp|E9Q784|ZC3HD_MOUSE_77	R.SphosPERPTGDLR.E	0.153529	[77]	[77]	62
sp|Q5T200|ZC3HD_HUMAN_831	R.YRNEGSphosPSPR.Q	0.565029	[919]	[831]	4	sp|E9Q784|ZC3HD_MOUSE_907	R.NEGSphosPSPR.Q	0.366661	[919]	[907]	1
sp|Q5T5U3|RHG21_HUMAN_1099	K.TQSPHSphosPKEESER.K	0.404016	[1105]	[1099]	10	sp|Q6DFV3|RHG21_MOUSE_1092	K.TQSPHSphosPKEESER.K	0.407303	[1105]	[1092]	3
sp|Q5T5U3|RHG21_HUMAN_1514	K.HNKSphosPTLSCR.F	0.252129	[1520]	[1514]	8	sp|Q6DFV3|RHG21_MOUSE_1501	R.NRSphosPTLSCR.L	0.161547	[1520]	[1501]	22
sp|Q5T8P6|RBM26_HUMAN_518	R.TNSphosPGFQKK.V	0.807922	[523]	[518]	8	sp|Q6NZN0|RBM26_MOUSE_523	R.TNSphosPGFQK.K	0.274193	[523]	[523]	44
sp|Q5TAX3|TUT4_HUMAN_841	K.ELSQCNCIDLSKSphosPDPDKSTGTDCR.S	0.669971	[865]	[841]	6	sp|B2RX14|TUT4_MOUSE_858	K.ELSQCICIGTphosPDGAESAGTDCR.S	1.11032	[865]	[858]	1
sp|Q5TGY3|AHDC1_HUMAN_1476	K.GTAYWYPPGSAARSphosPPYEGK.V	0.239663	[1476]	[1476]	10	sp|Q6PAL7|AHDC1_MOUSE_1467	R.SphosPPYEGK.V	0.060853	[1476]	[1467]	11
sp|Q5UIP0|RIF1_HUMAN_1008	K.RDSphosFLAQTK.N	0.195843	[1009]	[1008]	7	sp|Q6PR54|RIF1_MOUSE_1005	K.RDSphosILAHTK.D	6.39908	[1009]	[1005]	1
sp|Q5UIP0|RIF1_HUMAN_2172	R.CVWSphosPLASPSTSILKR.G	0.0286665	[2182]	[2172]	20	sp|Q6PR54|RIF1_MOUSE_2121	R.CVWSphosPLASPSTSILKR.G	0.411437	[2182]	[2121]	2
sp|Q5VT52|RPRD2_HUMAN_614	K.ASIGQSphosPGLPSTTFK.L	0.772213	[633]	[614]	8	sp|Q6NXI6|RPRD2_MOUSE_633	K.ASVGQSphosPVLPSTTFK.L	0.153115	[633]	[633]	46
sp|Q5VTL8|PR38B_HUMAN_288 289 290_C	R.EGHG(SSS)phosFDRELER.E	0.0592815	[289, 290, 291]	[288, 289, 290]	4	sp|Q80SY5|PR38B_MOUSE_289 290 291_C	R.EGHG(SSS)phosFDR.E	0.481345	[289, 290, 291]	[289, 290, 291]	84
sp|Q5VUA4|ZN318_HUMAN_160 161_C	R.ITVGNDHFCV(ST)phosPERR.R	0.77119	[192, 193]	[160, 161]	5	sp|Q99PP2|ZN318_MOUSE_192 193_C	R.ITVGNDHFCV(ST)phosPER.R	0.356712	[192, 193]	[192, 193]	28
sp|Q5VWG9|TAF3_HUMAN_183	K.RPLDSphosPEAEELPAMK.R	0.198193	[183]	[183]	40	sp|Q5HZG4|TAF3_MOUSE_183	K.RPLDSphosPEVEEMPSMK.R	0.951624	[183]	[183]	5
sp|Q5VWG9|TAF3_HUMAN_433	K.RISGPECTTphosPK.A	0.371333	[434]	[433]	3	sp|Q5HZG4|TAF3_MOUSE_434	R.ISGSECATphosPK.A	0.412623	[434]	[434]	4
sp|Q5VWQ8|DAB2P_HUMAN_995	K.QGPSPVSphosPNALDR.T	0.186829	[995]	[995]	5	sp|Q3UHC7|DAB2P_MOUSE_995	K.QGPSPVSphosPNALDR.T	0.0447333	[995]	[995]	15
sp|Q5VZ89|DEN4C_HUMAN_1623	K.ISSphosVPNSLSKR.N	0.625285	[1624]	[1623]	11	sp|A6H8H2|DEN4C_MOUSE_1620	K.MSSphosVPNSLSK.R	0.53941	[1624]	[1620]	2
sp|Q5VZL5|ZMYM4_HUMAN_1104	K.IFEKDQGSTYSGDLESEAVSTPHSphosWEEELNHYALK.S	0.729944	[1107]	[1104]	8	sp|A2A791|ZMYM4_MOUSE_1105	K.DQGSTYSGDLESEAVSTPHSphosWEEELNHYALK.S	1.89273	[1107]	[1105]	3
sp|Q66K14|TBC9B_HUMAN_275	R.NISphosALKR.D	0.437136	[275]	[275]	3	sp|Q5SVR0|TBC9B_MOUSE_275	K.NISphosALKR.D	0.0447333	[275]	[275]	5
sp|Q66K74|MAP1S_HUMAN_741	R.SASPHDVDLCLVSphosPCEFEHR.K	0.563164	[744]	[741]	8	sp|Q8C052|MAP1S_MOUSE_670	R.STSPHDVDLCLVSphosPCEFSHR.K	0.514219	[744]	[670]	53
sp|Q69YN4|VIR_HUMAN_1579	R.SFLSEPSSphosPGRTK.T	0.108406	[1579]	[1579]	37	sp|A2AIV2|VIR_MOUSE_1578	R.SFLSEPSSphosPGR.S	0.0287918	[1579]	[1578]	11
sp|Q69YN4|VIR_HUMAN_173	K.HADGEKEDQFNGSphosPPRPQPR.G	0.11339	[173]	[173]	94	sp|A2AIV2|VIR_MOUSE_173	K.EDQFNGSphosPPRPQPR.G	0.288659	[173]	[173]	11
sp|Q69YQ0|CYTSA_HUMAN_384 385_C	R.KG(SS)phosGNASEVSVACLTER.L	0.286238	[385, 386]	[384, 385]	4	sp|Q2KN98|CYTSA_MOUSE_385 386_C	R.KG(SS)phosGNASEVSVACLTER.L	0.678605	[385, 386]	[385, 386]	28
sp|Q69YQ0|CYTSA_HUMAN_868	R.TPLSphosPSPMK.T	0.0105683	[869]	[868]	33	sp|Q2KN98|CYTSA_MOUSE_869	R.TPLSphosPSPMK.T	0.232806	[869]	[869]	7
sp|Q6AI39|BICRL_HUMAN_674 675_C	K.VVG(SS)phosPGHPAVQVESHSGGQK.R	0.954302	[674, 675]	[674, 675]	10	sp|Q8CHH5|BICRL_MOUSE_672 673_C	K.IMPATLGATQAQPESSVG(SS)phosPSQTAVQVDSHPGQK.R	0.536586	[674, 675]	[672, 673]	10
sp|Q6GYQ0|RGPA1_HUMAN_864	R.RGSSPGSphosLEIPKDLPDILNK.Q	0.0122948	[864]	[864]	3	sp|Q6GYP7|RGPA1_MOUSE_863	R.GSSPGSphosLEIPK.D	0.161547	[864]	[863]	1
sp|Q6KC79|NIPBL_HUMAN_150	K.LSQNSMHSSPASSNYQQTTISHSphosPSSR.F	0.565092	[150]	[150]	8	sp|Q6KCD5|NIPBL_MOUSE_150	K.LSQNSMHSSPASSNYQQTTISHSphosPSSR.F	0.397943	[150]	[150]	2
sp|Q6KC79|NIPBL_HUMAN_2658	K.AITSLLGGGSphosPK.N	0.194776	[2658]	[2658]	46	sp|Q6KCD5|NIPBL_MOUSE_2652	K.AITSLLGGGSphosPK.N	0.0130245	[2658]	[2652]	134
sp|Q6KC79|NIPBL_HUMAN_306	K.GSRPPLILQSQSLPCSSphosPR.D	0.506142	[306]	[306]	4	sp|Q6KCD5|NIPBL_MOUSE_306	Q.SQSLPCSSphosPR.D	0.0287918	[306]	[306]	13
sp|Q6KC79|NIPBL_HUMAN_350	K.AAMYDIISSphosPSKDSTK.L	0.325753	[350]	[350]	23	sp|Q6KCD5|NIPBL_MOUSE_350	K.AAMYDIISSphosPTK.D	0.0287918	[350]	[350]	35
sp|Q6KC79|NIPBL_HUMAN_702	K.SRPETphosPK.Q	0.493414	[702]	[702]	6	sp|Q6KCD5|NIPBL_MOUSE_702	K.ARPETphosPK.Q	0.179034	[702]	[702]	31
sp|Q6KC79|NIPBL_HUMAN_713	K.GESRPETphosPKQK.S	0.300937	[713]	[713]	3	sp|Q6KCD5|NIPBL_MOUSE_713	K.AESRPETphosPK.Q	0.161547	[713]	[713]	15
sp|Q6MZP7|LIN54_HUMAN_314	K.IAISPLKSphosPNK.A	0.00894677	[314]	[314]	10	sp|Q571G4|LIN54_MOUSE_314	K.IAISPLKSphosPNK.T	0.0130245	[314]	[314]	16
sp|Q6NVY1|HIBCH_HUMAN_356	R.AVLIDKDQSphosPK.W	0.262159	[356]	[356]	8	sp|Q8QZS1|HIBCH_MOUSE_355	R.AVLIDKDQTphosPK.W	0.514219	[356]	[355]	5
sp|Q6NYC8|PPR18_HUMAN_213	R.LAESREQSphosPR.R	0.616244	[214]	[213]	2	sp|Q8BQ30|PPR18_MOUSE_212	R.LAGSGDDSphosPK.R	0.060853	[214]	[212]	53
sp|Q6NZY4|ZCHC8_HUMAN_658	K.IHSphosPIPDMSK.F	0.237733	[662]	[658]	8	sp|Q9CYA6|ZCHC8_MOUSE_660	K.THSphosPVPDMSK.F	0.492192	[662]	[660]	13
sp|Q6NZY4|ZCHC8_HUMAN_695	R.SLLKNSphosPR.N	0.00734467	[699]	[695]	5	sp|Q9CYA6|ZCHC8_MOUSE_697	R.NLLKNSphosPR.N	0.1043	[699]	[697]	2
sp|Q6P0Q8|MAST2_HUMAN_853 854 855_C	R.FNKV(YSS)phosMER.L	0.420086	[854, 855, 856]	[853, 854, 855]	5	sp|Q60592|MAST2_MOUSE_794 795 796_C	K.V(YSS)phosMER.L	0.251184	[854, 855, 856]	[794, 795, 796]	5
sp|Q6P1L5|F117B_HUMAN_273	R.SASphosWGSTDQLK.E	0.1327	[274]	[273]	11	sp|Q3U3E2|F117B_MOUSE_268	R.SSSphosWGSTEQLKEIAK.L	1.36666	[274]	[268]	9
sp|Q6P4R8|NFRKB_HUMAN_1291	K.AVSTVVVTTAPSphosPK.Q	0.821022	[1291]	[1291]	14	sp|Q6PIJ4|NFRKB_MOUSE_1288	K.AVSTVVVTTAPSphosPK.Q	0.0771548	[1291]	[1288]	30
sp|Q6PD62|CTR9_HUMAN_970	R.RHPKGEEGSphosDDDETENGPKPK.K	0.0748057	[970]	[970]	71	sp|Q62018|CTR9_MOUSE_970	K.GEEGSphosEEEETENGPKPK.K	0.428062	[970]	[970]	18
sp|Q6PIJ6|FBX38_HUMAN_740	R.TVNSGGSSEPSphosPTEVDVSR.Q	0.203408	[746]	[740]	6	sp|Q8BMI0|FBX38_MOUSE_746	R.TVTSSGSSEPSphosPPEVDVSR.Q	0.58239	[746]	[746]	14
sp|Q6PJG2|EMSA1_HUMAN_461	R.RRASphosQEANLLTLAQK.A	0.0817086	[466]	[461]	41	tr|E9Q2I4|E9Q2I4_MOUSE_456	R.RRVSphosQEANLLTLAQK.A	0.0447333	[466]	[456]	114
sp|Q6PJI9|WDR59_HUMAN_603	R.LYSGSphosPTR.S	0.65476	[603]	[603]	9	sp|Q8C0M0|WDR59_MOUSE_603	R.LYSGSphosPTR.S	0.525403	[603]	[603]	20
sp|Q6PJT7|ZC3HE_HUMAN_409	R.ISphosPPIKEEETKGDSVEK.N	0.114072	[409]	[409]	11	sp|Q8BJ05|ZC3HE_MOUSE_409	R.ISphosPPVKEEEAK.G	0.0447333	[409]	[409]	142
sp|Q6PJT7|ZC3HE_HUMAN_620	K.NGDECAYHHPISphosPCK.A	0.175063	[620]	[620]	40	sp|Q8BJ05|ZC3HE_MOUSE_620	K.NGDECVYHHPISphosPCK.A	0.0527931	[620]	[620]	30
sp|Q6PKG0|LARP1_HUMAN_521	R.QHYQKETESAPGSphosPR.A	0.050175	[525]	[521]	30	sp|Q6ZQ58|LARP1_MOUSE_498	K.ETESAPGSphosPR.A	0.144371	[525]	[498]	12
sp|Q6R327|RICTR_HUMAN_1135	R.IRTLTphosEPSVDFNHSDDFTPISTVQK.T	1.27902	[1135]	[1135]	10	sp|Q6QI06|RICTR_MOUSE_1135	R.TLTphosEPSVDLNHSEDFTSSSAQK.S	1.28916	[1135]	[1135]	6
sp|Q6RFH5|WDR74_HUMAN_384	K.KRPGSTSphosP.-	0.053743	[384]	[384]	6	sp|Q8VCG3|WDR74_MOUSE_383	K.KRPGSTSphosP.-	0.905245	[384]	[383]	4
sp|Q6UN15|FIP1_HUMAN_112 113_C	K.TGAPQYG(SY)phosGTAPVNLNIK.T	6.05524	[112, 113]	[112, 113]	3	sp|Q9D824|FIP1_MOUSE_111 112_C	K.TGAPQYG(SY)phosGTAPVNLNIK.A	2.67946	[112, 113]	[111, 112]	10
sp|Q6UN15|FIP1_HUMAN_304	R.AESphosPDLR.R	0.425413	[304]	[304]	76	sp|Q9D824|FIP1_MOUSE_280	R.YGRAESphosPDLR.R	0.0771548	[304]	[280]	74
sp|Q6VMQ6|MCAF1_HUMAN_113	K.NKQDDDLNCEPLSphosPHNITPEPVSK.L	0.0560124	[113]	[113]	20	sp|Q7TT18|MCAF1_MOUSE_112	K.QEDLNSEALSphosPSITCDLSSR.V	0.2698	[113]	[112]	78
sp|Q6VN20|RBP10_HUMAN_361 362_C	K.SQD(SY)phosPGSPSLSPR.H	0.384129	[361, 362]	[361, 362]	2	sp|Q6VN19|RBP10_MOUSE_361 362_C	K.SQD(SY)phosPGSPSLSPR.H	0.0772479	[361, 362]	[361, 362]	8
sp|Q6VN20|RBP10_HUMAN_367	K.SQDSYPGSPSphosLSPR.H	0.197448	[367]	[367]	5	sp|Q6VN19|RBP10_MOUSE_367	K.SQDSYPGSPSphosLSPR.H	0.196736	[367]	[367]	5
sp|Q6VN20|RBP10_HUMAN_369	K.SQDSYPGSPSLSphosPR.H	0.481074	[369]	[369]	8	sp|Q6VN19|RBP10_MOUSE_369	K.SQDSYPGSPSLSphosPR.H	0.251184	[369]	[369]	7
sp|Q6VY07|PACS1_HUMAN_779 780 781_C	K.VGLVEDSPSTAGDGDDSPVVSLTVP(STS)phosPPSSSGLSR.D	0.854944	[779, 780, 781]	[779, 780, 781]	3	sp|Q8K212|PACS1_MOUSE_777 778 779_C	K.VGLVEDSPSTAGDGDDSPVVSLTVP(STS)phosPPSSSGLSR.D	0.629696	[779, 780, 781]	[777, 778, 779]	3
sp|Q6VY07|PACS1_HUMAN_781	K.VGLVEDSPSTAGDGDDSPVVSLTVPSTSphosPPSSSGLSR.D	0.390971	[781]	[781]	9	sp|Q8K212|PACS1_MOUSE_779	K.VGLVEDSPSTAGDGDDSPVVSLTVPSTSphosPPSSSGLSR.D	0.58239	[781]	[779]	5
sp|Q6WCQ1|MPRIP_HUMAN_993	K.SKSphosNPDFLKK.D	0.266193	[996]	[993]	41	sp|P97434|MPRIP_MOUSE_992	K.SKSphosNPDFLKK.D	0.0210805	[996]	[992]	50
sp|Q6WKZ4|RFIP1_HUMAN_202	K.DSGSDTASAIIPSTTPSVDSphosDDESVVKDKK.K	0.0236895	[204]	[202]	11	sp|Q9D620|RFIP1_MOUSE_204	K.NKDSASDTASAIVPSVTPSVDSphosDDESFSK.D	4.53659	[204]	[204]	1
sp|Q6ZN18|AEBP2_HUMAN_24	R.LSPLPPGSphosPGSAAR.G	0.0491323	[24]	[24]	20	sp|Q9Z248|AEBP2_MOUSE_24	R.LSPLSPGSphosPGPAAR.G	0.0936429	[24]	[24]	15
sp|Q6ZV73|FGD6_HUMAN_1293	R.IGSphosPGNHK.S	1.01702	[1299]	[1293]	9	sp|Q69ZL1|FGD6_MOUSE_1262	R.VGSphosPGNHK.S	0.161547	[1299]	[1262]	9
sp|Q6ZV89|SH2D5_HUMAN_231	R.LGNPYCSphosPTLVR.K	0.0119329	[237]	[231]	23	sp|Q8JZW5|SH2D5_MOUSE_237	R.LGNPYCSphosPTLVR.K	0.0130245	[237]	[237]	57
sp|Q6ZVD8|PHLP2_HUMAN_1210	R.RQNSphosVNSGMLLPMSK.D	0.667085	[1210]	[1210]	3	sp|Q8BXA7|PHLP2_MOUSE_1207	R.RQNSphosVNSGILLPANR.D	0.232921	[1210]	[1207]	16
sp|Q6ZWE6|PKHM3_HUMAN_132	R.SphosVNDLLDETSTFKPGHAR.S	0.161448	[132]	[132]	8	sp|Q8BM47|PKHM3_MOUSE_132	R.SphosVNDLLDETTTFKPGHAR.S	0.938593	[132]	[132]	4
sp|Q6ZWE6|PKHM3_HUMAN_152	R.SRSphosDITQVDWR.V	1.12401	[152]	[152]	4	sp|Q8BM47|PKHM3_MOUSE_152	R.SRSphosDVTHVDWR.V	0.781699	[152]	[152]	6
sp|Q71F56|MD13L_HUMAN_757 758_C	K.DV(TT)phosPGHSTPVPDGK.N	1.1759	[757, 758]	[757, 758]	3	sp|Q6JPI3|MD13L_MOUSE_752 753_C	K.DV(TT)phosPGHSTPVPDGK.N	0.337215	[757, 758]	[752, 753]	6
sp|Q71F56|MD13L_HUMAN_878	R.MFPTPPSLEQHPAFSphosPVMNYK.D	0.99294	[878]	[878]	7	sp|Q6JPI3|MD13L_MOUSE_873	R.MFPTPPSLEQHPAFSphosPVMNYK.D	0.170291	[878]	[873]	2
sp|Q76L83|ASXL2_HUMAN_1319	K.LYGSphosPTQIGPSYR.G	0.357973	[1325]	[1319]	13	sp|Q8BZ32|ASXL2_MOUSE_1254	K.LYGSphosPTQIGPSYR.G	0.0936429	[1325]	[1254]	25
sp|Q7KZ85|SPT6H_HUMAN_1532	R.TRTphosPASINATPANINLADLTR.A	1.08789	[1532]	[1532]	12	sp|Q62383|SPT6H_MOUSE_1532	R.TRTphosPASINATPANINLADLTR.A	0.407303	[1532]	[1532]	18
sp|Q7KZ85|SPT6H_HUMAN_619	K.LNITphosPTKK.G	0.59533	[619]	[619]	5	sp|Q62383|SPT6H_MOUSE_619	K.LNITphosPTKK.G	0.196736	[619]	[619]	6
sp|Q7KZI7|MARK2_HUMAN_486	R.SRNSphosPLLER.A	0.366325	[486]	[486]	27	sp|Q05512|MARK2_MOUSE_483	R.SRNSphosPLLDR.A	0.170291	[486]	[483]	68
sp|Q7KZI7|MARK2_HUMAN_631	R.GASphosGSIFSK.F	0.237459	[631]	[631]	8	sp|Q05512|MARK2_MOUSE_628	R.RGASphosGSIFSK.F	0.571957	[631]	[628]	6
sp|Q7L2J0|MEPCE_HUMAN_152	R.RNSphosCNVGGGGGGFK.H	0.0228845	[152]	[152]	27	sp|Q8K3A9|MEPCE_MOUSE_126	N.SphosCNVGGGSGGSFK.H	0.214658	[152]	[126]	61
sp|Q7L7X3|TAOK1_HUMAN_965	R.GSSMGVRNSphosPQALR.R	0.115261	[965]	[965]	16	sp|Q5F2E8|TAOK1_MOUSE_965	R.NSphosPQALR.R	0.0447333	[965]	[965]	18
sp|Q7RTP6|MICA3_HUMAN_1337	R.SphosLGLTPVDR.S	0.409264	[1341]	[1337]	3	sp|Q8CJ19|MICA3_MOUSE_1335	R.SphosLGLTPVDR.S	0.196736	[1341]	[1335]	1
sp|Q7Z2W4|ZCCHV_HUMAN_275	R.SCTPSphosPDQISHR.A	0.43333	[275]	[275]	22	sp|Q3UPF5|ZCCHV_MOUSE_273	G.SGPPSphosPDVTGCKDPLEDVSADVTQK.F	0.232806	[275]	[273]	35
sp|Q7Z309|F122B_HUMAN_119	K.RIDFTPVSPAPSphosPTRGFGK.M	0.0347698	[119]	[119]	18	sp|Q6NZE7|F122B_MOUSE_119	K.RIDFTPVSPAPSphosPTR.G	0.251184	[119]	[119]	9
sp|Q7Z333|SETX_HUMAN_2474	R.SLTphosHPPTIAPEGSRPQGGLPSSK.L	0.25727	[2486]	[2474]	5	sp|A2AKX3|SETX_MOUSE_2450	R.SLTphosHPPATAPEAPRPQGGLPSNR.L	0.152908	[2486]	[2450]	30
sp|Q7Z3D4|LYSM3_HUMAN_55	R.STSphosRDRLDDIIVLTK.D	0.344918	[55]	[55]	3	sp|Q99LE3|LYSM3_MOUSE_55	R.SASphosRDRLDDIVILTK.D	0.232806	[55]	[55]	11
sp|Q7Z3K3|POGZ_HUMAN_1338	R.SFLVASVLPGPDGNINSphosPTR.N	0.164291	[1338]	[1338]	16	sp|Q8BZH4|POGZ_MOUSE_1334	R.SFLVASVLPGPDGNVNSphosPTR.N	0.196736	[1338]	[1334]	36
sp|Q7Z3K3|POGZ_HUMAN_329	K.LVNTLNTIPSphosLGQSPGPVVVSNNSSAHGSQR.T	0.36327	[329]	[329]	6	sp|Q8BZH4|POGZ_MOUSE_329	K.LVNTLNTVPSphosLGQSPGPVVVSNNSSAQR.T	0.307768	[329]	[329]	6
sp|Q7Z3K3|POGZ_HUMAN_445	K.TAPVASTPSSTPIPALSphosPPTKVPEPNENVGDAVQTK.L	0.15638	[445]	[445]	17	sp|Q8BZH4|POGZ_MOUSE_442	K.TAPVTSTPSSTPIPALSphosPPTK.V	0.307768	[445]	[442]	39
sp|Q7Z3T8|ZFY16_HUMAN_939	R.NEIIQSphosPISQVPSVEK.L	0.137355	[946]	[939]	8	sp|Q80U44|ZFY16_MOUSE_927	R.SEISQSphosPTCHTAPVER.L	1.09374	[946]	[927]	10
sp|Q7Z401|MYCPP_HUMAN_1511	K.SSPSphosTENMHFPSSISSQTR.Q	0.055298	[1513]	[1511]	5	tr|E9Q8V6|E9Q8V6_MOUSE_1512	K.SSSSphosTETMHFASR.T	0.470497	[1513]	[1512]	1
sp|Q7Z417|NUFP2_HUMAN_652	R.NDSphosWGSFDLR.A	0.0764852	[653]	[652]	47	sp|Q5F2E7|NUFP2_MOUSE_649	R.NDSphosWGSFDLR.A	0.366661	[653]	[649]	51
sp|Q7Z460|CLAP1_HUMAN_1091	K.NSSNTSVGSphosPSNTIGR.T	0.0990233	[1091]	[1091]	9	sp|Q80TV8|CLAP1_MOUSE_1088	K.NSSNTGVGSphosPSNTIGR.T	0.060853	[1091]	[1088]	41
sp|Q7Z460|CLAP1_HUMAN_555 556 557 558 559_C	R.(SSSSS)phosQESLNRPLSAK.R	0.25063	[555, 556, 557, 558, 559]	[555, 556, 557, 558, 559]	4	sp|Q80TV8|CLAP1_MOUSE_555 556 557 558 559_C	R.(SSSSS)phosQESLNRPLSAK.R	0.386839	[555, 556, 557, 558, 559]	[555, 556, 557, 558, 559]	43
sp|Q7Z4H7|HAUS6_HUMAN_552	R.AVLSDSphosPQLSEGK.E	0.49594	[552]	[552]	11	tr|Q6NV99|Q6NV99_MOUSE_550	R.VVLSDSphosPQLSER.K	0.288659	[552]	[550]	8
sp|Q7Z4V5|HDGR2_HUMAN_454	R.KRSphosEGFSMDR.K	0.308149	[459]	[454]	37	sp|Q3UMU9|HDGR2_MOUSE_450	R.KRSphosEGLSLER.K	1.14427	[459]	[450]	83
sp|Q7Z4V5|HDGR2_HUMAN_664	R.ARGDSphosEALDEES.-	0.569872	[669]	[664]	36	sp|Q3UMU9|HDGR2_MOUSE_659	R.TRLASphosESANDDNEDS.-	2.36666	[669]	[659]	3
sp|Q7Z6E9|RBBP6_HUMAN_1052	K.VDGERERSphosPR.S	0.113582	[1053]	[1052]	5	sp|P97868|RBBP6_MOUSE_1053	K.VDGDREKSphosPR.S	0.144269	[1053]	[1053]	7
sp|Q7Z6E9|RBBP6_HUMAN_1277	K.VTGTEGSSSTLVDYTSTSSTGGSphosPVRK.S	0.198352	[1279]	[1277]	39	sp|P97868|RBBP6_MOUSE_1278	K.VAGSEGSSSTLVDYTSTSSTGGSphosPVR.K	0.0130245	[1279]	[1278]	81
sp|Q7Z6E9|RBBP6_HUMAN_854	K.GYAAGAQPRPSphosANRENFSPER.F	0.169071	[855]	[854]	9	sp|P97868|RBBP6_MOUSE_855	K.GYAVGAQPRPSphosANREDFSPER.L	0.726018	[855]	[855]	14
sp|Q7Z6E9|RBBP6_HUMAN_873	R.FLPLNIRNSphosPFTR.G	0.821398	[874]	[873]	25	sp|P97868|RBBP6_MOUSE_874	R.LLPLNIRNSphosPFTR.G	0.449124	[874]	[874]	20
sp|Q7Z6Z7|HUWE1_HUMAN_3122	R.LFGHSSTSALSphosAILR.S	0.124073	[3122]	[3122]	2	sp|Q7TMY8|HUWE1_MOUSE_3122	R.LFGHSSTSALSphosAILR.S	0.418579	[3122]	[3122]	2
sp|Q7Z6Z7|HUWE1_HUMAN_3757	R.LGSSGLGSphosASSIQAAVR.Q	0.26647	[3760]	[3757]	6	sp|Q7TMY8|HUWE1_MOUSE_3758	R.LGSSGLGSphosASSIQAAVR.Q	0.0287918	[3760]	[3758]	17
sp|Q7Z6Z7|HUWE1_HUMAN_3919	R.ESQLAHIKDEPPPLSphosPAPLTPATPSSLDPFFSR.E	0.0170744	[3924]	[3919]	11	sp|Q7TMY8|HUWE1_MOUSE_3922	R.ESQLAHIKDEPPPLSphosPAPLTPATPSSLDPFFSR.E	0.127195	[3924]	[3922]	42
sp|Q7Z739|YTHD3_HUMAN_385	R.GAGFNQNNGAGSENFGLGVVPVSASphosPSSVEVHPVLEK.L	0.683872	[385]	[385]	9	sp|Q8BYK6|YTHD3_MOUSE_385	R.GTGFNQNNGTGSENFGLGVVPVSASphosPSSVEVHPVLEK.L	0.514219	[385]	[385]	3
sp|Q7Z7G8|VP13B_HUMAN_1002	R.RKEDEVSIGSphosAPLAK.Q	0.122187	[1002]	[1002]	4	sp|Q80TY5|VP13B_MOUSE_1001	R.RKEDELSIGSphosAPLGK.Q	0.220543	[1002]	[1001]	4
sp|Q86TB9|PATL1_HUMAN_194	R.AVPIGTphosPPK.Q	2.94407	[194]	[194]	4	sp|Q3TC46|PATL1_MOUSE_194	R.AVPIGTphosPPK.Q	1.67861	[194]	[194]	30
sp|Q86TJ2|TAD2B_HUMAN_365	K.VLCSSLNLSphosPAR.Y	0.0668349	[365]	[365]	7	tr|D3Z4Z0|D3Z4Z0_MOUSE_365	K.VLCSSLNLSphosPAR.Y	0.58239	[365]	[365]	3
sp|Q86TM6|SYVN1_HUMAN_613	R.LQKLESphosPVAH.-	0.352535	[614]	[613]	18	sp|Q9DBY1|SYVN1_MOUSE_608	R.LQKLESphosPVAH.-	0.241995	[614]	[608]	26
sp|Q86U42|PABP2_HUMAN_95	R.APPGAPGPGPGSGAPGSphosQEEEEEPGLVEGDPGDGAIEDPELEAIK.A	0.843725	[95]	[95]	17	sp|Q8CCS6|PABP2_MOUSE_91	R.APPGAPGPGPGSGAPGSphosQEEEEEPGLVEADPGDGAIEDPELEAIK.A	0.144269	[95]	[91]	89
sp|Q86U44|MTA70_HUMAN_243	K.KVSphosQEILELLNTTTAK.E	0.917358	[243]	[243]	13	sp|Q8C3P7|MTA70_MOUSE_243	K.KVSphosQEILELLNTTTAK.E	0.0448224	[243]	[243]	22
sp|Q86U86|PB1_HUMAN_948	R.TYSphosQDCSFK.N	0.02043	[948]	[948]	4	sp|Q8BSQ9|PB1_MOUSE_948	R.TYSphosQDCSFK.N	0.185933	[948]	[948]	32
sp|Q86UE4|LYRIC_HUMAN_494	K.TISphosTSDPAEVLVK.N	2.55441	[494]	[494]	8	sp|Q80WJ7|LYRIC_MOUSE_491	K.TMSphosTSDPAEVLIK.N	0.288659	[494]	[491]	8
sp|Q86UE4|LYRIC_HUMAN_568	K.SETSWESphosPKQIK.K	0.416915	[568]	[568]	10	sp|Q80WJ7|LYRIC_MOUSE_565	K.SETNWESphosPK.Q	0.0448224	[568]	[565]	54
sp|Q86UP2|KTN1_HUMAN_75	K.KKEIQNGNLHESphosDSESVPR.D	0.135129	[75]	[75]	66	sp|Q61595|KTN1_MOUSE_75	R.ESphosDSEHVPR.D	0.152908	[75]	[75]	78
sp|Q86UU0|BCL9L_HUMAN_750	R.GLLSphosPPMGQSGLR.E	0.162628	[750]	[750]	26	sp|Q67FY2|BCL9L_MOUSE_747	R.GLLSphosPPMGQSGLR.E	0.31745	[750]	[747]	12
sp|Q86V48|LUZP1_HUMAN_745	K.SQRPFSphosPR.E	0.24914	[746]	[745]	8	sp|Q8R4U7|LUZP1_MOUSE_746	K.NQRPFSphosPR.E	0.386982	[746]	[746]	2
sp|Q86V48|LUZP1_HUMAN_995	R.RTQSphosSLTVSEVLTR.R	0.300587	[996]	[995]	2	sp|Q8R4U7|LUZP1_MOUSE_988	R.TQSphosSLTASEVLTR.R	1.44912	[996]	[988]	1
sp|Q86VM9|ZCH18_HUMAN_532	K.LGVSphosVSPSRAR.R	0.0412784	[532]	[532]	17	sp|Q0P678|ZCH18_MOUSE_528	K.KLGVSphosVSPSR.A	0.060853	[532]	[528]	15
sp|Q86VM9|ZCH18_HUMAN_95	R.GPTSSphosPCEEEGDEGEEDRTSDLRDEASSVTR.E	0.076877	[95]	[95]	2	sp|Q0P678|ZCH18_MOUSE_92	R.GPAGSphosPCEEGDDVEEDGTSDLR.D	0.0130245	[95]	[92]	27
sp|Q86WB0|NIPA_HUMAN_24	K.NWGAVVRSphosPEGTPQK.L	0.230998	[24]	[24]	18	sp|Q80YV2|NIPA_MOUSE_24	R.SphosPEGTPQK.V	0.596412	[24]	[24]	6
sp|Q86WB0|NIPA_HUMAN_329	R.SphosQDATFSPGSEQAEKSPGPIVSR.T	1.55448	[329]	[329]	6	sp|Q80YV2|NIPA_MOUSE_328	R.SphosQDATVSPGSEQSEK.S	2.53659	[329]	[328]	19
sp|Q86WB0|NIPA_HUMAN_357 358 359_C	R.TRSWD(SSS)phosPVDRPEPEAASPTTR.T	0.0283904	[357, 358, 359]	[357, 358, 359]	5	sp|Q80YV2|NIPA_MOUSE_356 357 358_C	R.SWE(SSS)phosPVDRPELEAASPTTR.S	0.0775275	[357, 358, 359]	[356, 357, 358]	4
sp|Q86WB0|NIPA_HUMAN_394 395_C	R.SMGTGDTPGLEVP(SS)phosPLRK.A	0.172373	[394, 395]	[394, 395]	30	sp|Q80YV2|NIPA_MOUSE_393 394_C	R.SMGTGDSAGVEVP(SS)phosPLRR.T	0.205697	[394, 395]	[393, 394]	44
sp|Q86WB0|NIPA_HUMAN_395	R.SMGTGDTPGLEVPSSphosPLRK.A	0.172504	[395]	[395]	27	sp|Q80YV2|NIPA_MOUSE_394	R.SMGTGDSAGVEVPSSphosPLRR.T	0.215109	[395]	[394]	24
sp|Q86WB0|NIPA_HUMAN_407	R.LCSphosSSSSDTSSR.S	0.199565	[407]	[407]	17	sp|Q80YV2|NIPA_MOUSE_406	R.LCSphosSSSSDTSPR.S	0.179142	[407]	[406]	40
sp|Q86WB0|NIPA_HUMAN_58	K.DTSATSQSphosVNGSPQAEQPSLESTSK.E	0.20772	[58]	[58]	4	sp|Q80YV2|NIPA_MOUSE_58	K.DTAATFQSphosVDGSPQAEQSPLESTSK.E	0.0291403	[58]	[58]	20
sp|Q86WP2|GPBP1_HUMAN_379 380 381_C	R.SSTFPQTDVL(SSS)phosLEAEHR.L	0.854345	[379, 380, 381]	[379, 380, 381]	5	sp|Q6NXH3|GPBP1_MOUSE_379 380 381_C	R.SSTFPQTDVL(SSS)phosLEAEHR.L	1.21466	[379, 380, 381]	[379, 380, 381]	27
sp|Q86WP2|GPBP1_HUMAN_381	R.SSTFPQTDVLSSSphosLEAEHR.L	0.832407	[381]	[381]	4	sp|Q6NXH3|GPBP1_MOUSE_381	R.SSTFPQTDVLSSSphosLEAEHR.L	1.17903	[381]	[381]	11
sp|Q86X27|RGPS2_HUMAN_422	R.LYHSphosLGPVTR.V	0.0847268	[429]	[422]	35	sp|Q9ERD6|RGPS2_MOUSE_429	R.LYHSphosLGPVTR.V	0.232806	[429]	[429]	9
sp|Q86XL3|ANKL2_HUMAN_268	K.TSLPLSphosPVK.T	1.05189	[275]	[268]	7	sp|Q6P1H6|ANKL2_MOUSE_275	K.TTPLLSphosPVK.A	0.196736	[275]	[275]	16
sp|Q86XL3|ANKL2_HUMAN_528	R.AFAGPLSphosPAKAEDFR.K	0.21897	[536]	[528]	16	sp|Q6P1H6|ANKL2_MOUSE_535	R.AFVGPLSphosPSKAEDFR.K	0.888128	[536]	[535]	4
sp|Q86Y82|STX12_HUMAN_142	R.AGSRLSphosAEER.Q	1.298	[142]	[142]	7	sp|Q9ER00|STX12_MOUSE_142	R.AGSRLSphosAEDR.Q	1.7817	[142]	[142]	12
sp|Q86YD1|PTOV1_HUMAN_36	R.SRSphosWPASPR.G	0.0353836	[36]	[36]	27	sp|Q91VU8|PTOV1_MOUSE_36	R.SphosWPGGPR.G	0.161547	[36]	[36]	3
sp|Q86YP4|P66A_HUMAN_136 137_C	K.ETSTEALMK(SS)phosPEERER.M	0.349475	[136, 137]	[136, 137]	6	sp|Q8CHY6|P66A_MOUSE_132 133_C	K.DTSTEALLK(SS)phosPEER.E	0.327133	[136, 137]	[132, 133]	7
sp|Q86YV5|PRAG1_HUMAN_413	R.EATQPEPIYphosAESTKR.K	0.0745576	[419]	[413]	11	sp|Q571I4|PRAG1_MOUSE_391	R.DPVQPEPIYphosAESAK.R	0.060853	[419]	[391]	17
sp|Q86YV5|PRAG1_HUMAN_712	R.SGIETFSphosPPPPPPK.S	0.180076	[722]	[712]	10	sp|Q571I4|PRAG1_MOUSE_687	R.GRLEAFSphosPPPPPPK.S	0.196736	[722]	[687]	98
sp|Q8IUD2|RB6I2_HUMAN_21	R.SVGKVEPSSQSPGRSphosPR.L	0.236816	[21]	[21]	6	sp|Q99MI1|RB6I2_MOUSE_21	K.VEPSSQSPGRSphosPR.L	0.0287918	[21]	[21]	10
sp|Q8IWB9|TEX2_HUMAN_222	K.SLSphosTDTSRQESDTVSYKPPDSK.L	0.0974537	[222]	[222]	4	sp|Q6ZPJ0|TEX2_MOUSE_221	K.SLSphosTDTSR.Q	0.386839	[222]	[221]	9
sp|Q8IWI9|MGAP_HUMAN_534	R.KHSphosPDLR.V	0.126959	[534]	[534]	11	sp|A2AWL7|MGAP_MOUSE_531	R.KHSphosPDLR.L	0.0771548	[534]	[531]	3
sp|Q8IWU2|LMTK2_HUMAN_1450	K.YFSphosPPPPAR.S	0.00918508	[1450]	[1450]	11	sp|Q3TYD6|LMTK2_MOUSE_1418	K.YFSphosPPPPAR.S	0.307768	[1450]	[1418]	49
sp|Q8IWW6|RHG12_HUMAN_262	K.ISQSALPPLPGSphosPAIQINGEWETHKDSSGR.C	0.105654	[262]	[262]	9	sp|Q8C0D4|RHG12_MOUSE_260	K.ISQSALPPLPGSphosPAIQVNGEWETHK.D	0.535882	[262]	[260]	2
sp|Q8IWX8|CHERP_HUMAN_904	K.SYSphosFIAR.M	0.494427	[913]	[904]	5	sp|Q8CGZ0|CHERP_MOUSE_913	K.SYSphosFIAR.M	0.653943	[913]	[913]	29
sp|Q8IWZ3|ANKH1_HUMAN_1678 1679_C	K.LNL(TS)phosPK.R	0.167543	[1684, 1685]	[1678, 1679]	13	tr|E9PUR0|E9PUR0_MOUSE_1677 1678_C	K.LNL(TS)phosPK.R	0.196736	[1684, 1685]	[1677, 1678]	19
sp|Q8IWZ3|ANKH1_HUMAN_2279 2280 2281_C	R.V(STS)phosPVGLPSIDPSGSSPSSSSAPLASFSGIPGTR.V	0.0368701	[2285, 2286, 2287]	[2279, 2280, 2281]	6	tr|E9PUR0|E9PUR0_MOUSE_2277 2278 2279_C	R.V(STS)phosPVGLPSIDPSGNSPSAAAPLTSFSGIPGTR.V	0.22396	[2285, 2286, 2287]	[2277, 2278, 2279]	34
sp|Q8IWZ8|SUGP1_HUMAN_485	K.AVQQHQHGYDSphosDEEVDSELGTWEHQLR.R	0.107791	[487]	[485]	40	sp|Q8CH02|SUGP1_MOUSE_483	K.ALQQHQHGYDSphosDEEVDSELGTWEHQLR.R	0.0130245	[487]	[483]	9
sp|Q8IXJ9|ASXL1_HUMAN_503	R.ASASphosPDRIPSLPQETVDQEPK.D	0.129402	[503]	[503]	6	sp|P59598|ASXL1_MOUSE_500	R.DNLACASASphosPDRIPTLPQDTVDQETK.D	1.85015	[503]	[500]	2
sp|Q8IXT5|RB12B_HUMAN_280	R.SRSphosPLGFYVHLK.N	0.220565	[281]	[280]	13	sp|Q66JV4|R12BB_MOUSE_279	R.SphosPLGFYVHLK.N	0.127195	[281]	[279]	17
sp|Q8IY17|PLPL6_HUMAN_359	R.LFPSPGLPTphosRTSPVRGSK.R	0.197618	[359]	[359]	10	sp|Q3TRM4|PLPL6_MOUSE_343	R.LFPSPGLPTphosRTSPVR.G	0.179034	[359]	[343]	6
sp|Q8IY17|PLPL6_HUMAN_361 362_C	R.LFPSPGLPTR(TS)phosPVR.G	0.271079	[361, 362]	[361, 362]	19	sp|Q3TRM4|PLPL6_MOUSE_345 346_C	R.LFPSPGLPTR(TS)phosPVR.G	0.179034	[361, 362]	[345, 346]	11
sp|Q8IY22|CMIP_HUMAN_377	R.LLHPSphosPDLVSQEATLSEAR.L	1.66447	[378]	[377]	16	sp|Q9D486|CMIP_MOUSE_377	R.LLHPSphosPDLVSQEATLSEPR.L	0.307768	[378]	[377]	17
sp|Q8IY57|YAF2_HUMAN_167	R.SSSphosPRGEASSLNGESH.-	0.0104534	[167]	[167]	16	sp|Q99LW6|YAF2_MOUSE_166	R.SSSphosPRGEASSLNGESH.-	0.110322	[167]	[166]	7
sp|Q8IYB3|SRRM1_HUMAN_10	R.GTSphosAEQDNRFSNK.Q	0.247685	[10]	[10]	9	sp|Q52KI8|SRRM1_MOUSE_10	R.GTSphosAEQDNRFSNK.Q	0.327133	[10]	[10]	11
sp|Q8IYB3|SRRM1_HUMAN_389	R.RLSphosPSASPPR.R	1.16365	[389]	[389]	4	sp|Q52KI8|SRRM1_MOUSE_387	R.RLSphosPSASPPR.R	0.214658	[389]	[387]	17
sp|Q8IYB3|SRRM1_HUMAN_406	R.HRPSPPATphosPPPK.T	0.0362038	[406]	[406]	3	sp|Q52KI8|SRRM1_MOUSE_404	R.HRPSSPATphosPPPK.T	0.39998	[406]	[404]	2
sp|Q8IYB3|SRRM1_HUMAN_463	R.KVELSphosESEEDKGGK.M	0.325255	[463]	[463]	22	sp|Q52KI8|SRRM1_MOUSE_461	R.KVELSphosESEEDKGSK.M	0.0609441	[463]	[461]	56
sp|Q8IYB3|SRRM1_HUMAN_583	R.RTPSphosPPPR.R	0.0731718	[604]	[583]	10	sp|Q52KI8|SRRM1_MOUSE_602	R.TPSphosPPPR.R	0.0771548	[604]	[602]	11
sp|Q8IYB3|SRRM1_HUMAN_740	K.KAASPSphosPQSVR.R	0.0113912	[784]	[740]	4	sp|Q52KI8|SRRM1_MOUSE_781	R.AASPSphosPQSVR.R	0.0936429	[784]	[781]	3
sp|Q8IYB3|SRRM1_HUMAN_756	R.SVSGSphosPEPAAK.K	0.118103	[800]	[756]	4	sp|Q52KI8|SRRM1_MOUSE_797	R.SVSGSphosPEPAAK.K	0.0695567	[800]	[797]	16
sp|Q8IYB3|SRRM1_HUMAN_901	R.KAQVSphosPQS.-	0.133011	[946]	[901]	16	sp|Q52KI8|SRRM1_MOUSE_943	R.KAQVSphosPQS.-	0.00522603	[946]	[943]	38
sp|Q8IYB8|SUV3_HUMAN_725	K.ATEPPSphosPDAGELSLASR.L	0.700505	[726]	[725]	8	sp|Q80YD1|SUV3_MOUSE_725	K.ATEPLSphosPSDKELPLASR.L	1.06094	[726]	[725]	8
sp|Q8IZP0|ABI1_HUMAN_196	R.GTLGRNTphosPYK.T	0.357601	[196]	[196]	5	sp|Q8CBW3|ABI1_MOUSE_196	R.GTLGRNTphosPYK.T	0.0936429	[196]	[196]	4
sp|Q8N1F7|NUP93_HUMAN_49	R.TLTphosRTSQETADVK.A	1.03827	[49]	[49]	6	sp|Q8BJ71|NUP93_MOUSE_49	R.TLTphosRTSQETADVK.A	0.514219	[49]	[49]	5
sp|Q8N1F7|NUP93_HUMAN_52	R.TLTRTSphosQETADVK.A	0.0303449	[52]	[52]	19	sp|Q8BJ71|NUP93_MOUSE_52	R.TLTRTSphosQETADVK.A	0.251184	[52]	[52]	15
sp|Q8N1F7|NUP93_HUMAN_766 767_C	K.RLKG(TS)phosPSSSSRPQR.V	0.127147	[766, 767]	[766, 767]	6	sp|Q8BJ71|NUP93_MOUSE_766 767_C	R.LKG(TS)phosPSSATRPQR.V	0.161547	[766, 767]	[766, 767]	11
sp|Q8N1F7|NUP93_HUMAN_767	K.GTSphosPSSSSRPQR.V	0.0668072	[767]	[767]	15	sp|Q8BJ71|NUP93_MOUSE_767	K.GTSphosPSSATRPQR.V	0.110322	[767]	[767]	15
sp|Q8N1G0|ZN687_HUMAN_432 433_C	R.KAVVLPGGTA(TS)phosPK.M	0.273555	[436, 437]	[432, 433]	17	sp|Q9D2D7|ZN687_MOUSE_432 433_C	R.KAVVLPGGNA(TS)phosPK.T	0.0447333	[436, 437]	[432, 433]	46
sp|Q8N1G1|REXO1_HUMAN_913 914_C	K.TSFSLSRP(SS)phosPRVEDLK.G	0.318085	[927, 928]	[913, 914]	6	sp|Q7TT28|REXO1_MOUSE_905 906_C	K.TSFSLSRP(SS)phosPR.V	0.225103	[927, 928]	[905, 906]	12
sp|Q8N1G4|LRC47_HUMAN_431	K.RQSphosVSGLHR.Y	0.132932	[433]	[431]	16	sp|Q505F5|LRC47_MOUSE_430	R.QSphosVSGLHR.Y	6.39908	[433]	[430]	16
sp|Q8N3F8|MILK1_HUMAN_309	R.KASphosESTTPAPPTPRPR.S	0.182611	[310]	[309]	2	sp|Q8BGT6|MILK1_MOUSE_305	R.KASphosESSALTPPTPR.P	0.951624	[310]	[305]	3
sp|Q8N3F8|MILK1_HUMAN_469 470 471_C	K.SLHPWYGITP(TSS)phosPK.T	0.0449937	[484, 485, 486]	[469, 470, 471]	5	sp|Q8BGT6|MILK1_MOUSE_479 480 481_C	K.SLHPWYGITP(TSS)phosPK.T	0.179034	[484, 485, 486]	[479, 480, 481]	16
sp|Q8N3F8|MILK1_HUMAN_621	R.GSSGPQPAKPCSGATPTPLLLVGDRSPVPSPGSSSphosPQLQVK.S	0.202147	[639]	[621]	5	sp|Q8BGT6|MILK1_MOUSE_628	F.LLAGDRNPAPPVGSASphosPQLQIK.S	0.161547	[639]	[628]	7
sp|Q8N3X1|FNBP4_HUMAN_464	R.ATSphosPESTSR.S	0.0859464	[472]	[464]	11	sp|Q6ZQ03|FNBP4_MOUSE_472	R.ATSphosPESTSR.S	0.0936429	[472]	[472]	44
sp|Q8N4C8|MINK1_HUMAN_777 778_C	R.NRVGVSSKPD(SS)phosPVLSPGNK.A	0.217464	[782, 783]	[777, 778]	19	sp|Q9JM52|MINK1_MOUSE_745 746_C	K.LD(SS)phosPVLSPGNK.A	0.110419	[782, 783]	[745, 746]	46
sp|Q8N4C8|MINK1_HUMAN_778	R.VGVSSKPDSSphosPVLSPGNK.A	0.232754	[783]	[778]	18	sp|Q9JM52|MINK1_MOUSE_746	R.VGASTKLDSSphosPVLSPGNK.A	0.0936429	[783]	[746]	17
sp|Q8N556|AFAP1_HUMAN_548	R.TGSphosNAAQYK.Y	0.609216	[550]	[548]	20	sp|Q80YS6|AFAP1_MOUSE_549	R.TASphosNAEQYK.Y	0.110322	[550]	[549]	18
sp|Q8N556|AFAP1_HUMAN_668	K.SGTSSPQSphosPVFR.H	0.360565	[670]	[668]	12	sp|Q80YS6|AFAP1_MOUSE_669	R.SGTSSPQSphosPVFR.H	0.0287918	[670]	[669]	27
sp|Q8N9B5|JMY_HUMAN_115	R.SSAWAEGGSphosPR.S	0.124862	[116]	[115]	3	sp|Q9QXM1|JMY_MOUSE_108	R.KSQAWAEGGSphosPR.S	0.179034	[116]	[108]	17
sp|Q8NAV1|PR38A_HUMAN_209	R.VPSphosPDHR.R	0.00718546	[209]	[209]	19	sp|Q4FK66|PR38A_MOUSE_209	R.VPSphosPDHR.R	0.0936429	[209]	[209]	41
sp|Q8NBU5|ATAD1_HUMAN_317 318 319_C	R.EYVN(STS)phosEESHDEDEIRPVQQQDLHR.A	0.345725	[317, 318, 319]	[317, 318, 319]	10	sp|Q9D5T0|ATAD1_MOUSE_317 318 319_C	R.EYVN(STS)phosEESHDEDEIRPVQQQDLHR.A	0.188103	[317, 318, 319]	[317, 318, 319]	8
sp|Q8NC51|PAIRB_HUMAN_197	R.EFDRHSphosGSDR.S	0.834003	[197]	[197]	30	sp|Q9CY58|PAIRB_MOUSE_197	R.EFDRHSphosGSDR.S	0.836147	[197]	[197]	9
sp|Q8NC51|PAIRB_HUMAN_234	R.GGSGSHNWGTVKDELTESphosPK.Y	0.362107	[234]	[234]	58	sp|Q9CY58|PAIRB_MOUSE_234	R.GGSGSHNWGTVKDELTESphosPK.Y	0.470658	[234]	[234]	12
sp|Q8NC51|PAIRB_HUMAN_391 392_C	R.TDK(SS)phosASAPDVDDPEAFPALA.-	0.634021	[391, 392]	[391, 392]	7	sp|Q9CY58|PAIRB_MOUSE_390 391_C	R.TDK(SS)phosASAPDVDDPEAFPALA.-	0.729231	[391, 392]	[390, 391]	17
sp|Q8NC56|LEMD2_HUMAN_496 497_C	R.WTKP(SS)phosFSDSER.-	0.246827	[507, 508]	[496, 497]	11	sp|Q6DVA0|LEMD2_MOUSE_504 505_C	R.WTKP(SS)phosFSDSER.-	0.0447333	[507, 508]	[504, 505]	13
sp|Q8NC96|NECP1_HUMAN_207	K.VTIPPPSSSVAISphosNHVTPPPIPK.S	0.466516	[207]	[207]	3	sp|Q9CR95|NECP1_MOUSE_207	K.VTIPPPSSSVAISphosNHVTPPPIPK.S	0.0771548	[207]	[207]	11
sp|Q8NCE2|MTMRE_HUMAN_529 530_C	R.MG(SS)phosPLEVPKPR.S	4.39817	[529, 530]	[529, 530]	8	sp|Q8VEL2|MTMRE_MOUSE_527 528_C	R.MG(SS)phosPLEVPKPR.S	0.66754	[529, 530]	[527, 528]	2
sp|Q8NDT2|RB15B_HUMAN_109	K.ASGDPGASGMSphosPR.A	0.16676	[109]	[109]	13	sp|Q6PHZ5|RB15B_MOUSE_107	K.ASGDPGAGGASphosPR.A	0.118759	[109]	[107]	20
sp|Q8NDT2|RB15B_HUMAN_532	R.DRTphosPPHLLYSDRDR.T	0.271931	[533]	[532]	15	sp|Q6PHZ5|RB15B_MOUSE_529	R.DRTphosPPHLLYSDR.D	0.179034	[533]	[529]	117
sp|Q8NDT2|RB15B_HUMAN_609	R.TTHSphosPYEER.S	0.244256	[610]	[609]	18	sp|Q6PHZ5|RB15B_MOUSE_606	R.TTHSphosPYEER.S	0.196736	[610]	[606]	27
sp|Q8NDX5|PHC3_HUMAN_285 286 287_C	R.(TSS)phosIHQLIAPASYSPIQPHSLIK.H	0.23956	[285, 286, 287]	[285, 286, 287]	4	sp|Q8CHP6|PHC3_MOUSE_282 283 284_C	R.(TSS)phosIHQLIAPASYSPIQPHSLIK.H	0.110322	[285, 286, 287]	[282, 283, 284]	2
sp|Q8NDX5|PHC3_HUMAN_315	K.HQQIPLHSphosPPSK.V	0.108411	[315]	[315]	5	sp|Q8CHP6|PHC3_MOUSE_312	K.HQQIPLHSphosPPPK.V	0.346762	[315]	[312]	10
sp|Q8NDX5|PHC3_HUMAN_842	R.RPSphosGPDGAAR.E	0.222464	[843]	[842]	24	sp|Q8CHP6|PHC3_MOUSE_840	R.RPSphosGPEGAAR.E	0.536586	[843]	[840]	15
sp|Q8NEJ9|NGDN_HUMAN_213 214_C	R.ELKEQ(YS)phosDAPEEIRDAR.H	0.0990446	[213, 214]	[213, 214]	5	sp|Q9DB96|NGDN_MOUSE_213 214_C	R.ELKEQ(YS)phosDAPEEIR.D	0.570848	[213, 214]	[213, 214]	8
sp|Q8NEM7|SP20H_HUMAN_381	K.IQPCKADEESDSQMSphosPSHSSTDDHSNWFIIGSK.T	0.83391	[381]	[381]	5	sp|Q7TT00|SP20H_MOUSE_381	K.ADEENDSQMSphosPSHSSADDHSNWFVIGSK.T	0.449124	[381]	[381]	1
sp|Q8NEN9|PDZD8_HUMAN_521	R.AQNEFKDEAQSLSHSphosPK.R	1.04187	[521]	[521]	32	sp|B9EJ80|PDZD8_MOUSE_515	K.EETQPLSHSphosPK.R	0.110322	[521]	[515]	43
sp|Q8NEY8|PPHLN_HUMAN_133	R.DNTFFRESphosPVGRK.D	0.361095	[147]	[133]	82	sp|Q8K2H1|PPHLN_MOUSE_147	R.DAPFFRESphosPVGR.K	0.0288789	[147]	[147]	94
sp|Q8NEY8|PPHLN_HUMAN_155	R.SYSphosPERSK.S	0.213926	[169]	[155]	5	sp|Q8K2H1|PPHLN_MOUSE_169	R.SYSphosPERSR.T	0.2698	[169]	[169]	3
sp|Q8NEY8|PPHLN_HUMAN_205	R.DTSphosPSSGSAVSSSK.V	1.44743	[219]	[205]	30	sp|Q8K2H1|PPHLN_MOUSE_219	R.DASphosPSSSSAVASSK.A	0.179034	[219]	[219]	27
sp|Q8NFC6|BD1L1_HUMAN_1701	R.AGSphosISSEEVDGSQGNMMR.M	0.0564797	[1705]	[1701]	3	sp|E9Q6J5|BD1L1_MOUSE_1676	R.AGSphosLSSEDVDGSQENR.L	1.7817	[1705]	[1676]	13
sp|Q8NFC6|BD1L1_HUMAN_2501	R.GLEGNANSphosPAHLRGPEQTSGQTAKDPSVSIR.Y	0.0612289	[2510]	[2501]	4	sp|E9Q6J5|BD1L1_MOUSE_2443	R.NANSphosLSETNCLR.E	0.375059	[2510]	[2443]	4
sp|Q8NFC6|BD1L1_HUMAN_3029	R.KREVSphosPPGAR.T	0.148584	[3086]	[3029]	37	sp|E9Q6J5|BD1L1_MOUSE_3010	R.EVSphosPPGAR.T	0.0447333	[3086]	[3010]	88
sp|Q8NFD5|ARI1B_HUMAN_1555	R.MSphosPSKSPFLPSMK.M	0.72399	[1626]	[1555]	38	sp|E9Q4N7|ARI1B_MOUSE_1563	R.MSphosPSKSPFLPTMK.M	0.179034	[1626]	[1563]	38
sp|Q8NFD5|ARI1B_HUMAN_502	R.SHPAMSphosPGTPGPTMGR.S	0.262458	[517]	[502]	16	sp|E9Q4N7|ARI1B_MOUSE_454	R.SHPAMSphosPGTPGPTMGR.S	0.309822	[517]	[454]	14
sp|Q8NFH5|NUP35_HUMAN_258 259_C	R.CAL(SS)phosPSLAFTPPIK.T	0.0260318	[258, 259]	[258, 259]	17	sp|Q8R4R6|NUP35_MOUSE_257 258_C	R.GVL(SS)phosPSLAFTTPIR.T	0.0367625	[258, 259]	[257, 258]	36
sp|Q8NFH5|NUP35_HUMAN_55	R.SISphosGPSVGVMEMR.S	0.247275	[55]	[55]	8	sp|Q8R4R6|NUP35_MOUSE_55	R.SISphosGPSVGVMEMR.S	0.678605	[55]	[55]	1
sp|Q8NHG8|ZNRF2_HUMAN_145	R.LVIGSphosLPAHLSPHMFGGFK.C	1.21376	[150]	[145]	6	sp|Q71FD5|ZNRF2_MOUSE_141	R.LVIGSphosLPAHLSPHLFGGFK.C	1.03097	[150]	[141]	2
sp|Q8NHM5|KDM2B_HUMAN_914	R.SSSphosPTAGPSTEGAEGPEEK.K	0.751775	[918]	[914]	8	sp|Q6P1G2|KDM2B_MOUSE_887	R.SSSphosPTAGPSTEGAEGPEEK.K	0.214658	[918]	[887]	3
sp|Q8NI27|THOC2_HUMAN_1288 1289_C	K.EKTPA(TT)phosPEAR.V	0.265268	[1288, 1289]	[1288, 1289]	5	sp|B1AZI6|THOC2_MOUSE_1288 1289_C	K.TPA(TT)phosPEAR.A	0.59412	[1288, 1289]	[1288, 1289]	12
sp|Q8TB72|PUM2_HUMAN_182	R.QASphosPTEVVER.L	0.0496496	[182]	[182]	11	sp|Q80U58|PUM2_MOUSE_181	R.QASphosPTEVVER.L	0.0287918	[182]	[181]	111
sp|Q8TB72|PUM2_HUMAN_82	R.SGQGFHGNSEVNAILSphosPR.S	0.0569307	[82]	[82]	33	sp|Q80U58|PUM2_MOUSE_82	F.HGNSEVNAILSphosPR.S	0.0936429	[82]	[82]	111
sp|Q8TCJ2|STT3B_HUMAN_498	R.ENPPVEDSphosSDEDDKR.N	0.532415	[498]	[498]	6	sp|Q3TDQ1|STT3B_MOUSE_495	R.ENPPVEDSphosSDEDDKRNPGNLYDK.A	0.407303	[498]	[495]	3
sp|Q8TCJ2|STT3B_HUMAN_498 499_C	R.ENPPVED(SS)phosDEDDKRNQGNLYDK.A	0.587818	[498, 499]	[498, 499]	9	sp|Q3TDQ1|STT3B_MOUSE_495 496_C	R.ENPPVED(SS)phosDEDDKR.N	0.251184	[498, 499]	[495, 496]	11
sp|Q8TCN5|ZN507_HUMAN_388	K.IISSSphosPNKK.G	0.247064	[388]	[388]	7	sp|Q6ZPY5|ZN507_MOUSE_376	K.IISSSphosPNKK.G	0.288659	[388]	[376]	3
sp|Q8TCN5|ZN507_HUMAN_487	R.RTNSphosESLR.L	0.382215	[487]	[487]	5	sp|Q6ZPY5|ZN507_MOUSE_475	R.RTNSphosESLR.L	1.51439	[487]	[475]	6
sp|Q8TD19|NEK9_HUMAN_331 332 333_C	R.(SST)phosVTEAPIAVVTSR.T	0.079666	[331, 332, 333]	[331, 332, 333]	11	sp|Q8K1R7|NEK9_MOUSE_331 332 333_C	R.(SST)phosVTEAPIAVVTSR.T	0.653943	[331, 332, 333]	[331, 332, 333]	13
sp|Q8TD19|NEK9_HUMAN_333	R.SSTphosVTEAPIAVVTSR.T	0.276023	[333]	[333]	10	sp|Q8K1R7|NEK9_MOUSE_333	R.SSTphosVTEAPIAVVTSR.T	2.53659	[333]	[333]	8
sp|Q8TDC3|BRSK1_HUMAN_551	G.TTPPPSPGGGVGGAAWRSphosR.L	0.209082	[551]	[551]	5	sp|Q5RJI5|BRSK1_MOUSE_551	G.TTPPPSPGGGVGGAAWRSphosR.L	6.39908	[551]	[551]	3
sp|Q8TEH3|DEN1A_HUMAN_923	R.IRTphosLPLAR.S	0.111192	[928]	[923]	6	sp|Q8K382|DEN1A_MOUSE_928	R.IRTphosLPLAR.S	0.110322	[928]	[928]	6
sp|Q8TEK3|DOT1L_HUMAN_1246	K.STFSphosPISDIGLAK.S	0.619287	[1251]	[1246]	6	tr|Q6XZL8|Q6XZL8_MOUSE_1247	K.STFSphosPISDLGLAK.A	0.327133	[1251]	[1247]	19
sp|Q8TEK3|DOT1L_HUMAN_775	K.LSGLAAPDYTRLSphosPAK.L	0.625584	[775]	[775]	7	tr|Q6XZL8|Q6XZL8_MOUSE_773	K.LSGLALPDYTRLSphosPAK.L	0.0154147	[775]	[773]	4
sp|Q8TEK3|DOT1L_HUMAN_786	R.HLSphosQDHTVPGRPAASELHSR.A	0.196919	[786]	[786]	3	tr|Q6XZL8|Q6XZL8_MOUSE_784	R.HLSphosQDHTGASK.A	0.214658	[786]	[784]	8
sp|Q8TEK3|DOT1L_HUMAN_902	R.STPSphosPVLQPR.D	0.533969	[902]	[902]	4	tr|Q6XZL8|Q6XZL8_MOUSE_900	R.STPSphosPVPQPR.D	0.214658	[902]	[900]	10
sp|Q8TEM1|PO210_HUMAN_1844	R.DLAVPAALTphosPR.A	0.278298	[1844]	[1844]	23	sp|Q9QY81|PO210_MOUSE_1844	R.ELASPLALTphosPR.A	0.110322	[1844]	[1844]	17
sp|Q8TEU7|RPGF6_HUMAN_1157	K.SSEMSphosPVPMR.S	0.632607	[1165]	[1157]	5	tr|Q5NCJ1|Q5NCJ1_MOUSE_1165	K.SSEMSphosPVPLR.S	0.346762	[1165]	[1165]	25
sp|Q8TEU7|RPGF6_HUMAN_1493 1494_C	K.GLIVYCV(TS)phosPK.K	0.18513	[1505, 1506]	[1493, 1494]	4	tr|Q5NCJ1|Q5NCJ1_MOUSE_1505 1506_C	K.GLIVYCV(TS)phosPK.K	0.536586	[1505, 1506]	[1505, 1506]	1
sp|Q8TEV9|SMCR8_HUMAN_489	K.SDSphosQASLTVPLSPQVVR.S	0.354668	[489]	[489]	10	sp|Q3UMB5|SMCR8_MOUSE_488	K.SDSphosQASLTVPLSPHVVR.S	0.678605	[489]	[488]	35
sp|Q8TF01|PNISR_HUMAN_290	R.SKFDSphosDEEEEDTENVEAASSGK.V	1.43981	[290]	[290]	21	sp|A2AJT4|PNISR_MOUSE_290	R.SKFDSphosDEEDEDAENLEAVSSGK.V	1.1273	[290]	[290]	14
sp|Q8TF01|PNISR_HUMAN_465	K.EQNSphosLSLLEAR.E	0.515626	[465]	[465]	9	sp|A2AJT4|PNISR_MOUSE_465	R.EQNSphosLSLLEASEADRDAVNDK.K	0.941365	[465]	[465]	8
sp|Q8TF47|ZFP90_HUMAN_406	R.AFGQSphosPSLYK.H	0.116858	[406]	[406]	7	sp|Q61967|ZFP90_MOUSE_402	R.AFGQSphosPSLYK.H	0.288659	[406]	[402]	1
sp|Q8TF47|ZFP90_HUMAN_563	K.AFSphosQSSSLIQHER.T	0.323677	[564]	[563]	6	sp|Q61967|ZFP90_MOUSE_560	K.AFSphosQSSSLIQHER.T	0.845815	[564]	[560]	2
sp|Q8WUA7|TB22A_HUMAN_145	K.SVSphosESHTSCPAESASDAAPLQR.S	0.153723	[145]	[145]	7	sp|Q8R5A6|TB22A_MOUSE_144	K.SVSphosESHTPCPSESTGDTVPLQR.S	0.232806	[145]	[144]	31
sp|Q8WUB8|PHF10_HUMAN_270	K.RYSphosPDELR.Y	0.103229	[270]	[270]	8	sp|Q9D8M7|PHF10_MOUSE_269	K.RYSphosPDELR.Y	0.0527931	[270]	[269]	20
sp|Q8WUF5|IASPP_HUMAN_113	R.SESAPTLHPYSPLSphosPK.G	0.557045	[113]	[113]	22	sp|Q5I1X5|IASPP_MOUSE_113	R.SESAPSLHPYSPLSphosPK.G	0.060853	[113]	[113]	3
sp|Q8WUM0|NU133_HUMAN_131	K.IALSphosPITK.L	0.0947792	[131]	[131]	8	sp|Q8R0G9|NU133_MOUSE_130	K.IAVSphosPVTK.L	5.53659	[131]	[130]	1
sp|Q8WUM0|NU133_HUMAN_50	R.KGLPLGSAVSSPVLFSphosPVGR.R	0.269098	[50]	[50]	30	sp|Q8R0G9|NU133_MOUSE_49	R.RGLSLGSAVNSPVLFSphosPAGR.R	0.0771548	[50]	[49]	7
sp|Q8WV44|TRI41_HUMAN_447	R.VDLTLDPDTAHPALMLSphosPDRR.G	0.346272	[450]	[447]	9	sp|Q5NCC3|TRI41_MOUSE_447	R.VDLTLDPDTAHPALLLSphosPDRR.G	0.232806	[450]	[447]	5
sp|Q8WVC0|LEO1_HUMAN_630	K.KLTSphosDEEGEPSGKR.K	0.0673438	[631]	[630]	49	sp|Q5XJE5|LEO1_MOUSE_631	K.LNSphosDEEGESSGK.R	0.060853	[631]	[631]	72
sp|Q8WVR3|MA11_HUMAN_533	R.SGSphosVMER.R	0.0380026	[533]	[533]	7	sp|Q3UTZ3|CG043_MOUSE_533	R.SGSphosVMER.R	0.0207358	[533]	[533]	2
sp|Q8WWM7|ATX2L_HUMAN_305 306_C	R.EIE(SS)phosPQYR.L	0.0964202	[305, 306]	[305, 306]	5	sp|Q7TQH0|ATX2L_MOUSE_303 304_C	R.EIE(SS)phosPQYR.L	0.755227	[305, 306]	[303, 304]	11
sp|Q8WWM7|ATX2L_HUMAN_339	R.QGSGRESphosPSLASR.E	0.303193	[339]	[339]	27	sp|Q7TQH0|ATX2L_MOUSE_337	R.QGSGRESphosPSLVSR.E	0.127195	[339]	[337]	79
sp|Q8WWM7|ATX2L_HUMAN_409	R.GINGGPSRMSphosPK.A	0.359316	[409]	[409]	22	sp|Q7TQH0|ATX2L_MOUSE_407	R.GINGGPSRMSphosPK.A	0.127195	[409]	[407]	19
sp|Q8WWM7|ATX2L_HUMAN_423 424_C	K.TL(SS)phosPSNRPSGETSVPPPPAVGR.M	0.268623	[423, 424]	[423, 424]	6	sp|Q7TQH0|ATX2L_MOUSE_421 422_C	K.TL(SS)phosPSNRPSGEASVPPTSAALPFLPVGR.M	0.703696	[423, 424]	[421, 422]	6
sp|Q8WWM7|ATX2L_HUMAN_594	K.EKEVDGLLTSEPMGSphosPVSSK.T	0.115266	[600]	[594]	40	sp|Q7TQH0|ATX2L_MOUSE_597	K.EVDGLLTSDPMGSphosPVSSK.T	0.110322	[600]	[597]	67
sp|Q8WWY3|PRP31_HUMAN_439	K.QSVVYGGKSphosTIRDR.S	0.438454	[439]	[439]	28	sp|Q8CCF0|PRP31_MOUSE_439	K.QSVVYGGKSphosTIR.D	0.232806	[439]	[439]	17
sp|Q8WWY3|PRP31_HUMAN_439 440_C	K.QSVVYGGK(ST)phosIR.D	0.464178	[439, 440]	[439, 440]	13	sp|Q8CCF0|PRP31_MOUSE_439 440_C	K.QSVVYGGK(ST)phosIRDR.S	0.20592	[439, 440]	[439, 440]	16
sp|Q8WXE0|CSKI2_HUMAN_396	R.VGLSPDSphosPAGDRNSVGSEGSVGSIR.S	0.326718	[396]	[396]	5	sp|Q8VHK1|CSKI2_MOUSE_396	R.VGLSPDSphosPAGDR.N	0.161547	[396]	[396]	13
sp|Q8WXE0|CSKI2_HUMAN_403	R.VGLSPDSPAGDRNSphosVGSEGSVGSIR.S	0.0624607	[403]	[403]	4	sp|Q8VHK1|CSKI2_MOUSE_403	R.VGLSPDSPAGDRNSphosVGSEGSVGSIR.S	0.2698	[403]	[403]	2
sp|Q8WXE1|ATRIP_HUMAN_224	K.LAAPSVSHVSphosPR.K	0.282927	[225]	[224]	33	sp|Q8BMG1|ATRIP_MOUSE_224	R.TNKPAAPSVSHVSphosPR.K	0.060853	[225]	[224]	1
sp|Q8WXI9|P66B_HUMAN_333 334_C	R.V(SS)phosPLPSPSAMTDAANSQAAAK.L	0.891339	[334, 335]	[333, 334]	4	sp|Q8VHR5|P66B_MOUSE_334 335_C	R.V(SS)phosPLPSPSAMSDAANSQAAAK.L	0.0130245	[334, 335]	[334, 335]	3
sp|Q8WXI9|P66B_HUMAN_334	R.VSSphosPLPSPSAMTDAANSQAAAK.L	1.27348	[335]	[334]	6	sp|Q8VHR5|P66B_MOUSE_335	R.VSSphosPLPSPSAMSDAANSQAAAK.L	0.449124	[335]	[335]	11
sp|Q8WY36|BBX_HUMAN_703 704_C	K.FNSLPQ(YS)phosPVTFDRK.C	0.446545	[703, 704]	[703, 704]	8	sp|Q8VBW5|BBX_MOUSE_700 701_C	K.FNSLPQ(YS)phosPITFDRK.C	0.110322	[703, 704]	[700, 701]	3
sp|Q8WY36|BBX_HUMAN_844	R.TADGRVSphosPAGGTLDDKPK.E	0.086333	[844]	[844]	20	sp|Q8VBW5|BBX_MOUSE_811	R.VSphosPAGGTLDDKPK.E	0.0130245	[844]	[811]	58
sp|Q8WYH8|ING5_HUMAN_118	R.FEADLKDKMEGSphosDFESSGGR.G	0.307217	[118]	[118]	9	sp|Q9D8Y8|ING5_MOUSE_118	K.DRMDGSphosDFESTGAR.S	0.172414	[118]	[118]	4
sp|Q8WYK2|JDP2_HUMAN_148	R.TDSVKTphosPESEGNPLLEQLEKK.-	0.562528	[148]	[148]	12	sp|P97875|JDP2_MOUSE_148	R.TDSVRTphosPESEGNPLLEQLDKK.-	0.0209081	[148]	[148]	24
sp|Q8WYL5|SSH1_HUMAN_935 936 937 938_C	R.(SSSS)phosDSIHSVR.G	0.231413	[945, 946, 947, 948]	[935, 936, 937, 938]	4	sp|Q76I79|SSH1_MOUSE_927 928 929 930_C	R.(SSSS)phosDSIHSVR.G	0.171564	[945, 946, 947, 948]	[927, 928, 929, 930]	8
sp|Q8WYP5|ELYS_HUMAN_1541	R.NLSphosFNELYPSGTLK.L	0.174546	[1551]	[1541]	17	sp|Q8CJF7|ELYS_MOUSE_1541	K.NLSphosFDELYPLGAEK.L	4.01439	[1551]	[1541]	2
sp|Q8WYQ5|DGCR8_HUMAN_109	R.KFSphosPDLK.L	0.429818	[109]	[109]	6	sp|Q9EQM6|DGCR8_MOUSE_109	R.KFSphosPDLK.L	0.4389	[109]	[109]	8
sp|Q8WYQ5|DGCR8_HUMAN_377	R.EQSSDLTPSGDVSphosPVKPLSR.S	0.50591	[377]	[377]	31	sp|Q9EQM6|DGCR8_MOUSE_377	R.EQNCDLAPSGEVSphosPVKPLGR.S	0.144269	[377]	[377]	47
sp|Q92504|S39A7_HUMAN_275 276_C	K.EKQ(SS)phosEEEEKETR.G	0.114653	[284, 285]	[275, 276]	8	sp|Q31125|S39A7_MOUSE_283 284_C	K.EKP(ST)phosEEEKEVGGLR.K	3.21466	[284, 285]	[283, 284]	1
sp|Q92540|SMG7_HUMAN_781	K.AVPALGKSphosPPHHSGFQQYQQADASK.Q	0.345494	[781]	[781]	12	sp|Q5RJH6|SMG7_MOUSE_732	K.VIPALGKSphosPPHHSGFQQYQQADASK.Q	0.407303	[781]	[732]	15
sp|Q92545|TM131_HUMAN_1863	R.IWSphosPTIGR.R	0.339703	[1866]	[1863]	7	sp|O70472|TM131_MOUSE_1857	R.IWSphosPTVGR.R	2.92218	[1866]	[1857]	2
sp|Q92560|BAP1_HUMAN_517	R.SANPTphosRPSSPVTSHISK.V	0.330738	[517]	[517]	2	sp|Q99PU7|BAP1_MOUSE_516	R.SANPTphosRPSSPVTSHISK.V	0.49385	[517]	[516]	4
sp|Q92560|BAP1_HUMAN_520 521_C	R.SANPTRP(SS)phosPVTSHISK.V	0.22079	[520, 521]	[520, 521]	17	sp|Q99PU7|BAP1_MOUSE_519 520_C	R.SANPTRP(SS)phosPVTSHISK.V	0.179034	[520, 521]	[519, 520]	7
sp|Q92560|BAP1_HUMAN_521	R.SANPTRPSSphosPVTSHISK.V	0.218089	[521]	[521]	9	sp|Q99PU7|BAP1_MOUSE_520	R.SANPTRPSSphosPVTSHISK.V	0.678605	[521]	[520]	2
sp|Q92574|TSC1_HUMAN_505	R.GGFDSphosPFYR.D	0.048664	[505]	[505]	24	sp|Q9EP53|TSC1_MOUSE_502	R.GGFDSphosPFYR.D	0.251184	[505]	[502]	29
sp|Q92597|NDRG1_HUMAN_336	R.TASGSSVTSphosLDGTR.S	0.0854449	[336]	[336]	8	sp|Q62433|NDRG1_MOUSE_336	R.TASGSSVTSphosLEGTR.S	0.470497	[336]	[336]	5
sp|Q92597|NDRG1_HUMAN_366	R.SHTphosSEGAHLDITPNSGAAGNSAGPK.S	0.70874	[366]	[366]	37	sp|Q62433|NDRG1_MOUSE_366	R.SHTphosSEDAR.L	1.6297	[366]	[366]	5
sp|Q92609|TBCD5_HUMAN_537 538 539_C	K.NI(SSS)phosPSVESLPGGR.E	1.86972	[561, 562, 563]	[537, 538, 539]	6	sp|Q80XQ2|TBCD5_MOUSE_561 562 563_C	K.TI(SSS)phosPSIESLPGGR.E	0.836414	[561, 562, 563]	[561, 562, 563]	58
sp|Q92609|TBCD5_HUMAN_539	K.NISSSphosPSVESLPGGR.E	1.66979	[563]	[539]	2	sp|Q80XQ2|TBCD5_MOUSE_563	K.TISSSphosPSIESLPGGR.E	1.04473	[563]	[563]	3
sp|Q92609|TBCD5_HUMAN_552	R.EFTphosGSPPSSATKK.D	0.0706321	[576]	[552]	19	sp|Q80XQ2|TBCD5_MOUSE_576	R.EFTphosGSPPPSATK.K	0.0209081	[576]	[576]	150
sp|Q92610|ZN592_HUMAN_458 459 460_C	K.ASD(SSS)phosPSCSSGPRVPK.G	1.13169	[461, 462, 463]	[458, 459, 460]	8	sp|Q8BHZ4|ZN592_MOUSE_459 460 461_C	K.TSD(SSS)phosPCRISGSR.V	0.0936429	[461, 462, 463]	[459, 460, 461]	7
sp|Q92610|ZN592_HUMAN_460	K.ASDSSSphosPSCSSGPRVPK.G	0.90182	[463]	[460]	9	sp|Q8BHZ4|ZN592_MOUSE_461	K.TSDSSSphosPCR.L	0.0936429	[463]	[461]	5
sp|Q92615|LAR4B_HUMAN_718	R.RPAGGRPSphosPSAMGK.R	0.312231	[721]	[718]	13	sp|Q6A0A2|LAR4B_MOUSE_721	R.RASphosPPAAGK.R	0.0771548	[721]	[721]	78
sp|Q92618|ZN516_HUMAN_116	R.ASEGLDACASphosPTK.S	0.301745	[116]	[116]	26	sp|Q7TSH3|ZN516_MOUSE_116	R.VSEGLDGCASphosPTKSTSACNR.V	0.129696	[116]	[116]	4
sp|Q92618|ZN516_HUMAN_16	R.RGPSphosPTRAGR.G	1.6478	[16]	[16]	5	sp|Q7TSH3|ZN516_MOUSE_16	R.RGPSphosPPRAGR.S	6.39908	[16]	[16]	1
sp|Q92620|PRP16_HUMAN_117	R.VETphosPSHPGGVSEEFWER.S	0.618818	[117]	[117]	25	tr|Q80X98|Q80X98_MOUSE_117	R.VETphosPSHPGGVSEEFWER.S	0.232806	[117]	[117]	5
sp|Q92622|RUBIC_HUMAN_246 247 248_C	R.R(STS)phosFPLSGPPR.K	1.78619	[248, 249, 250]	[246, 247, 248]	2	sp|Q80U62|RUBIC_MOUSE_248 249 250_C	R.(STS)phosFSLSGPSWQPQEDR.E	1.07715	[248, 249, 250]	[248, 249, 250]	5
sp|Q92622|RUBIC_HUMAN_248	R.STSphosFPLSGPPR.K	1.31383	[250]	[248]	2	sp|Q80U62|RUBIC_MOUSE_250	R.STSphosFSLSGPSWQPQEDR.E	1.04473	[250]	[250]	5
sp|Q92625|ANS1A_HUMAN_663	K.SPSphosFASEWDEIEK.L	0.94601	[684]	[663]	5	sp|P59672|ANS1A_MOUSE_679	P.SphosFASEWDEIEK.L	0.127195	[684]	[679]	23
sp|Q92769|HDAC2_HUMAN_394	R.MLPHAPGVQMQAIPEDAVHEDSphosGDEDGEDPDKR.L	0.0948006	[394]	[394]	62	sp|P70288|HDAC2_MOUSE_394	Q.AIPEDAVHEDSphosGDEDGEDPDKR.L	0.110322	[394]	[394]	67
sp|Q92793|CBP_HUMAN_1763	K.WGLGLDDEGSSQGEPQSKSphosPQESR.R	0.445062	[1766]	[1763]	3	sp|P45481|CBP_MOUSE_1764	K.WGLGLDDEGSSQGEPQSKSphosPQESR.R	0.144269	[1766]	[1764]	3
sp|Q92794|KAT6A_HUMAN_954	R.GQLKKSphosPEALK.C	0.130235	[957]	[954]	7	sp|Q8BZ21|KAT6A_MOUSE_954	K.KSphosPETLK.C	0.32832	[957]	[954]	10
sp|Q92879|CELF1_HUMAN_28	R.TWSphosEKDLR.E	0.245356	[28]	[28]	9	sp|P28659|CELF1_MOUSE_28	R.TWSphosEKDLR.E	0.0447333	[28]	[28]	15
sp|Q92922|SMRC1_HUMAN_310	K.NEEPVRSphosPERR.D	0.19645	[310]	[310]	14	sp|P97496|SMRC1_MOUSE_309	K.NEEPVRSphosPER.R	0.0447333	[310]	[309]	43
sp|Q92925|SMRD2_HUMAN_205	R.IYISNTFSPSphosKAEGDSAGTAGTPGGTPAGDKVASWELR.V	0.115422	[205]	[205]	5	sp|Q99JR8|SMRD2_MOUSE_205	R.IYISNTFSPSphosKADGDNAGTAGTPGGTPAADK.V	0.470497	[205]	[205]	1
sp|Q92945|FUBP2_HUMAN_100	K.IGGDAATTVNNSTphosPDFGFGGQKR.Q	0.545113	[101]	[100]	3	sp|Q3U0V1|FUBP2_MOUSE_101	K.IGGDAATTVNNNTphosPDFGFGGQK.R	0.449124	[101]	[101]	27
sp|Q92945|FUBP2_HUMAN_125	K.KLASphosQGDSISSQLGPIHPPPR.T	0.190759	[126]	[125]	4	sp|Q3U0V1|FUBP2_MOUSE_126	K.KLASphosQGDSIGSQLGPIHPPPR.T	0.271749	[126]	[126]	54
sp|Q92945|FUBP2_HUMAN_274	K.MILIQDGSphosQNTNVDKPLR.L	2.35564	[275]	[274]	9	sp|Q3U0V1|FUBP2_MOUSE_275	K.MILIQDGSphosQNTNVDKPLR.L	0.110322	[275]	[275]	17
sp|Q92945|FUBP2_HUMAN_480	K.LFIIRGSphosPQQIDHAK.Q	0.0335922	[481]	[480]	35	sp|Q3U0V1|FUBP2_MOUSE_481	R.GSphosPQQIDHAK.Q	0.060853	[481]	[481]	50
sp|Q92993|KAT5_HUMAN_90	K.NGLPGSRPGSphosPER.E	1.101	[90]	[90]	6	sp|Q8CHK4|KAT5_MOUSE_90	K.NGLPGSRPGSphosPER.E	1.07715	[90]	[90]	25
sp|Q969J2|ZKSC4_HUMAN_44	R.APCSphosPARGPER.S	0.198196	[44]	[44]	5	tr|Q5SZT6|Q5SZT6_MOUSE_44	K.VEQEEASPLAEETSWLGSphosPGPDR.S	0.288659	[44]	[44]	3
sp|Q969V6|MRTFA_HUMAN_511	R.AGSCCLSphosPGGRAELEGR.D	0.221148	[550]	[511]	3	sp|Q8K4J6|MRTFA_MOUSE_548	R.AASCCLSphosPGAR.A	0.428062	[550]	[548]	6
sp|Q96AD5|PLPL2_HUMAN_404	R.RVQSphosLPSVPLSCAAYR.E	0.175111	[406]	[404]	23	sp|Q8BJ56|PLPL2_MOUSE_406	R.RAQSphosLPSVPLS.C	0.629696	[406]	[406]	48
sp|Q96B23|CR025_HUMAN_147	R.SRSESphosETSTMAAK.K	0.162885	[147]	[147]	5	sp|Q8BH50|CR025_MOUSE_147	R.SESphosETSTMAAK.K	0.367915	[147]	[147]	8
sp|Q96B36|AKTS1_HUMAN_183	K.SphosLPVSVPVWGFKEK.R	0.378901	[184]	[183]	28	sp|Q9D1F4|AKTS1_MOUSE_184	K.SphosLPVSVPVWAFKEK.R	0.864161	[184]	[184]	9
sp|Q96B36|AKTS1_HUMAN_246	R.LNTphosSDFQK.L	0.331197	[247]	[246]	34	sp|Q9D1F4|AKTS1_MOUSE_247	R.LNTphosSDFQK.L	2.36666	[247]	[247]	25
sp|Q96B36|AKTS1_HUMAN_246 247_C	R.LN(TS)phosDFQKLK.R	0.384058	[247, 248]	[246, 247]	3	sp|Q9D1F4|AKTS1_MOUSE_247 248_C	R.LN(TS)phosDFQK.L	2.21466	[247, 248]	[247, 248]	3
sp|Q96C19|EFHD2_HUMAN_74	R.RADLNQGIGEPQSphosPSRR.V	0.178031	[75]	[74]	8	sp|Q9D8Y0|EFHD2_MOUSE_74	R.ADLNQGIGEPQSphosPSR.R	0.0936429	[75]	[74]	86
sp|Q96C90|PP14B_HUMAN_32	R.VYFQSphosPPGAAGEGPGGADDEGPVRR.Q	0.0834256	[32]	[32]	8	sp|Q62084|PP14B_MOUSE_32	R.VYFQSphosPPGAAGEGPGGADDDGPVRR.Q	0.52108	[32]	[32]	2
sp|Q96CB8|INT12_HUMAN_127 128_C	R.LEKPETQ(SS)phosPITVQSSK.D	0.31514	[127, 128]	[127, 128]	3	sp|Q9D168|INT12_MOUSE_126 127_C	R.(SS)phosPITVQTSK.D	0.144269	[127, 128]	[126, 127]	53
sp|Q96CB8|INT12_HUMAN_128	R.LEKPETQSSphosPITVQSSK.D	0.258589	[128]	[128]	16	sp|Q9D168|INT12_MOUSE_127	R.SSphosPITVQTSK.D	0.110322	[128]	[127]	5
sp|Q96DF8|ESS2_HUMAN_395	K.GLSPAMSphosPALQR.L	0.587188	[398]	[395]	12	sp|O70279|ESS2_MOUSE_398	K.GLSPAMSphosPALQR.L	2.42218	[398]	[398]	4
sp|Q96DN6|MBD6_HUMAN_975	R.QDITLEPSphosPTAR.A	0.920761	[981]	[975]	4	sp|Q3TY92|MBD6_MOUSE_975	R.QDVTLEPSphosPTTR.A	0.144269	[981]	[975]	2
sp|Q96E39|RMXL1_HUMAN_219 220 221 222_C	R.DDGYSTKD(SYSS)phosR.D	0.671194	[219, 220, 221, 222]	[219, 220, 221, 222]	6	sp|Q91VM5|RMXL1_MOUSE_216 217 218 219_C	R.DDGYSTKD(SYSS)phosRDYPSSR.D	0.288659	[219, 220, 221, 222]	[216, 217, 218, 219]	7
sp|Q96EY5|MB12A_HUMAN_170	R.DMQGLSphosLDAASQPSKGGLLER.T	0.633412	[170]	[170]	7	sp|Q78HU3|MB12A_MOUSE_168	R.GLSphosLDPPKEPSK.G	0.196736	[170]	[168]	158
sp|Q96F86|EDC3_HUMAN_131	K.SQDVAVSphosPQQQQCSK.S	0.616838	[131]	[131]	27	sp|Q8K2D3|EDC3_MOUSE_131	K.SQDVAISphosPQQQQCSK.S	0.386839	[131]	[131]	53
sp|Q96F86|EDC3_HUMAN_161	R.HNSphosWSSSSRHPNQATPK.K	0.0377158	[161]	[161]	28	sp|Q8K2D3|EDC3_MOUSE_161	R.HNSphosWSSSSR.H	0.187885	[161]	[161]	22
sp|Q96G25|MED8_HUMAN_82	R.NQVIIPLVLSphosPDRDEDLMR.Q	0.422661	[82]	[82]	9	sp|Q9D7W5|MED8_MOUSE_82	R.NQVIIPLVLSphosPDRDEDLMR.Q	0.559306	[82]	[82]	3
sp|Q96G74|OTUD5_HUMAN_507 508_C	R.A(TS)phosPLVSLYPALECR.A	0.726487	[507, 508]	[507, 508]	4	sp|Q3U2S4|OTUD5_MOUSE_502 503_C	R.A(TS)phosPLVSLYPALECR.A	0.214771	[507, 508]	[502, 503]	24
sp|Q96GY0|ZC21A_HUMAN_244	R.NSTphosPPSLAR.N	0.1321	[244]	[244]	5	sp|Q8BJH1|ZC21A_MOUSE_243	R.NTTphosPPSLAR.N	0.496178	[244]	[243]	6
sp|Q96HA1|P121A_HUMAN_381	R.GLNSQSSphosDDHLNKR.S	0.0480493	[384]	[381]	7	sp|Q8K3Z9|PO121_MOUSE_355	R.SLASQSSphosDDHLNK.R	0.428062	[384]	[355]	1
sp|Q96HC4|PDLI5_HUMAN_136 137_C	K.APRPFGSV(SS)phosPK.V	0.232061	[136, 137]	[136, 137]	7	sp|Q8CI51|PDLI5_MOUSE_136 137_C	R.PFGSV(SS)phosPK.V	0.691587	[136, 137]	[136, 137]	6
sp|Q96I24|FUBP3_HUMAN_296	R.IQFKPDDGISphosPER.A	0.358148	[296]	[296]	11	tr|Q3TIX6|Q3TIX6_MOUSE_296	R.IQFKPDDGISphosPER.A	0.629696	[296]	[296]	4
sp|Q96I25|SPF45_HUMAN_155	R.RPDPDSphosDEDEDYERERR.K	0.113213	[155]	[155]	77	sp|Q8JZX4|SPF45_MOUSE_155	D.PDSphosDEDEDYER.E	0.196736	[155]	[155]	116
sp|Q96JH7|VCIP1_HUMAN_767 768_C	R.DGPSSAPATPTKAP(YS)phosPTTSKEK.K	0.151702	[767, 768]	[767, 768]	14	sp|Q8CDG3|VCIP1_MOUSE_766 767_C	K.AP(YS)phosPTTSK.E	0.2698	[767, 768]	[766, 767]	19
sp|Q96JH7|VCIP1_HUMAN_768	R.DGPSSAPATPTKAPYSphosPTTSKEK.K	0.127285	[768]	[768]	5	sp|Q8CDG3|VCIP1_MOUSE_767	K.APYSphosPTTSK.E	0.251184	[768]	[767]	36
sp|Q96JH7|VCIP1_HUMAN_998	R.ESSphosPSHGLLK.L	0.0590992	[998]	[998]	20	sp|Q8CDG3|VCIP1_MOUSE_997	R.ESSphosPSHGLLK.L	0.346762	[998]	[997]	29
sp|Q96JM3|CHAP1_HUMAN_275	R.TTSphosPEPR.K	0.183968	[275]	[275]	20	sp|Q8K327|CHAP1_MOUSE_265	R.TASphosPEPR.K	0.127195	[275]	[265]	17
sp|Q96JM3|CHAP1_HUMAN_282	R.KPSphosPSESPEPWKPFPAVSPEPR.R	0.187628	[282]	[282]	44	sp|Q8K327|CHAP1_MOUSE_272	R.KPSphosPAESPELWKPFPA.L	0.214658	[282]	[272]	25
sp|Q96JM3|CHAP1_HUMAN_286	R.KPSPSESphosPEPWKPFPAVSPEPR.R	0.396573	[286]	[286]	41	sp|Q8K327|CHAP1_MOUSE_276	R.KPSPAESphosPELWKPFPA.L	0.196736	[286]	[276]	23
sp|Q96JM3|CHAP1_HUMAN_445	R.KPSGSphosPDLWK.L	0.112136	[445]	[445]	30	sp|Q8K327|CHAP1_MOUSE_434	K.KPSSSphosPDLWK.V	0.232806	[445]	[434]	1
sp|Q96JM7|LMBL3_HUMAN_217	R.RGDSphosAVLK.Q	0.29572	[217]	[217]	4	sp|Q8BLB7|LMBL3_MOUSE_217	R.RGDSphosAVLK.Q	0.143043	[217]	[217]	6
sp|Q96JY6|PDLI2_HUMAN_124	R.SSYSSphosPTSLSPR.A	0.210411	[124]	[124]	4	sp|Q8R1G6|PDLI2_MOUSE_124	R.SACFSphosPVSLSPR.P	0.307768	[124]	[124]	14
sp|Q96JY6|PDLI2_HUMAN_197	R.AGDSAVLVLPPSphosPGPR.S	0.0339684	[199]	[197]	74	sp|Q8R1G6|PDLI2_MOUSE_199	R.VLLHSphosPGRPSSPR.F	0.14519	[199]	[199]	10
sp|Q96KB5|TOPK_HUMAN_59	R.GLSHSphosPWAVK.K	0.0930686	[59]	[59]	27	sp|Q9JJ78|TOPK_MOUSE_58	R.GLSHSphosPWAVK.K	0.836147	[59]	[58]	7
sp|Q96KQ7|EHMT2_HUMAN_44	R.VHGSLGDTphosPR.S	0.218928	[101]	[44]	11	sp|Q9Z148|EHMT2_MOUSE_101	R.VHSSLGDTphosPQSEETLPK.A	0.107402	[101]	[101]	12
sp|Q96KQ7|EHMT2_HUMAN_140	K.MSMTGAGKSphosPPSVQSLAMR.L	0.137189	[197]	[140]	42	sp|Q9Z148|EHMT2_MOUSE_193	K.SphosPPSVQSLAMR.L	0.0130245	[197]	[193]	5
sp|Q96KQ7|EHMT2_HUMAN_232	K.LNSphosGGGLSEELGSARR.S	1.19074	[290]	[232]	36	sp|Q9Z148|EHMT2_MOUSE_285	R.KLNSphosGSLSEDLGSAGGSGDIILEK.G	0.492855	[290]	[285]	16
sp|Q96L73|NSD1_HUMAN_2471	R.AASphosPHQVTPQADEKMPVLESSSWPASK.G	0.256546	[2476]	[2471]	13	sp|O88491|NSD1_MOUSE_2369	R.AASphosPQEVTPQADEK.T	0.407303	[2476]	[2369]	3
sp|Q96L91|EP400_HUMAN_736	K.ALSphosPVTSR.T	0.122546	[739]	[736]	8	sp|Q8CHI8|EP400_MOUSE_735	K.ALSphosPITSR.S	0.0447333	[739]	[735]	23
sp|Q96L92|SNX27_HUMAN_51	K.SESphosGYGFNVR.G	0.343993	[51]	[51]	16	sp|Q3UHD6|SNX27_MOUSE_49	K.SESphosGYGFNVR.G	0.4389	[51]	[49]	4
sp|Q96M11|HYLS1_HUMAN_297	R.KLPFPLSphosPS.-	0.152168	[312]	[297]	7	sp|Q9CXX0|HYLS1_MOUSE_305	K.KLPFPLSphosPS.-	0.127195	[312]	[305]	2
sp|Q96MU7|YTDC1_HUMAN_308	R.GISphosPIVFDR.S	0.10067	[310]	[308]	30	sp|E9Q5K9|YTDC1_MOUSE_309	R.GISphosPIVFDR.S	0.0447333	[310]	[309]	99
sp|Q96N67|DOCK7_HUMAN_1383	R.MNSphosLTFKK.S	0.150014	[1383]	[1383]	26	sp|Q8R1A4|DOCK7_MOUSE_1382	R.MNSphosLTFKK.S	0.407303	[1383]	[1382]	3
sp|Q96N67|DOCK7_HUMAN_30	K.QISGQYSGSphosPQLLK.N	1.50864	[30]	[30]	8	sp|Q8R1A4|DOCK7_MOUSE_30	R.KQISGQYSGSphosPQLLK.N	0.605849	[30]	[30]	17
sp|Q96N67|DOCK7_HUMAN_888	R.SAVRPASphosLNLNR.S	0.178031	[888]	[888]	14	sp|Q8R1A4|DOCK7_MOUSE_888	R.SAVRPASphosLNLNR.S	0.232806	[888]	[888]	5
sp|Q96P47|AGAP3_HUMAN_443	R.ATPATAPGTSphosPR.A	0.713226	[478]	[443]	4	sp|Q8VHH5|AGAP3_MOUSE_478	R.ATPTTAPGTSphosPR.A	0.0909794	[478]	[478]	2
sp|Q96PK6|RBM14_HUMAN_215	R.DRSphosPLRR.S	0.264193	[215]	[215]	4	sp|Q8C2Q3|RBM14_MOUSE_215	R.DRSphosPLRR.S	0.214658	[215]	[215]	7
sp|Q96PU4|UHRF2_HUMAN_667	K.RPISphosDDDCPSASK.V	0.0817018	[669]	[667]	15	sp|Q7TMI3|UHRF2_MOUSE_668	K.RPASphosDDECPGDSK.V	0.0794873	[669]	[668]	22
sp|Q96RK0|CIC_HUMAN_173	R.TQSphosLSALPK.E	0.0421945	[1080]	[173]	40	sp|Q924A2|CIC_MOUSE_1080	R.RTQSphosLSALPK.E	0.161547	[1080]	[1080]	65
sp|Q96RK0|CIC_HUMAN_175	R.RTQSLSphosALPK.E	0.0427107	[1082]	[175]	7	sp|Q924A2|CIC_MOUSE_1082	R.RTQSLSphosALPK.E	0.196736	[1082]	[1082]	13
sp|Q96RK0|CIC_HUMAN_277 278 279_C	K.(SSS)phosEAKPTSLGLAGGHK.E	0.10513	[1184, 1185, 1186]	[277, 278, 279]	15	sp|Q924A2|CIC_MOUSE_1184 1185 1186_C	K.(SSS)phosEAKPASLGLAGGHK.E	0.407303	[1184, 1185, 1186]	[1184, 1185, 1186]	14
sp|Q96RT1|ERBIN_HUMAN_1286	R.HPSphosREQLIDYLMLK.V	0.45476	[1287]	[1286]	8	sp|Q80TH2|ERBIN_MOUSE_1276	R.HPSphosREQLIDYLMLK.V	0.742698	[1287]	[1276]	10
sp|Q96RT1|ERBIN_HUMAN_857	K.STEDLSphosPQKSGPVGSVVK.S	0.197994	[857]	[857]	22	sp|Q80TH2|ERBIN_MOUSE_854	K.STEDLSphosPQR.S	0.0771548	[857]	[854]	13
sp|Q96S66|CLCC1_HUMAN_438	R.FQTGNKSphosPEVLR.A	0.110134	[438]	[438]	16	sp|Q99LI2|CLCC1_MOUSE_433	R.FHSGNKSphosPEVLR.A	0.161547	[438]	[433]	21
sp|Q96S94|CCNL2_HUMAN_348	K.EGKGSKPSphosPLSVK.N	0.0507447	[348]	[348]	28	sp|Q9JJA7|CCNL2_MOUSE_345	K.GGKPSphosPPSGK.S	0.232806	[348]	[345]	24
sp|Q96S94|CCNL2_HUMAN_369	K.AKADSphosPVNGLPK.G	0.0069702	[369]	[369]	58	sp|Q9JJA7|CCNL2_MOUSE_366	K.AQGHSphosPVNGLLK.G	0.0936429	[369]	[366]	111
sp|Q96ST2|IWS1_HUMAN_377	K.MDSphosDEDEKEGEEEKVAK.R	0.171383	[377]	[377]	18	sp|Q8C1D8|IWS1_MOUSE_321	K.IDSphosDDDEEKEGDEEK.V	0.196736	[377]	[321]	31
sp|Q96ST2|IWS1_HUMAN_720	R.MNSphosTGGQTPR.R	0.255928	[723]	[720]	19	sp|Q8C1D8|IWS1_MOUSE_667	R.LSSphosTGGQTPR.R	0.22396	[723]	[667]	24
sp|Q96ST3|SIN3A_HUMAN_274	K.VSKPSQLQAHTPASQQTPPLPPYASphosPR.S	0.358702	[274]	[274]	3	sp|Q60520|SIN3A_MOUSE_274	K.VSKPSQLQAHTPASQQTPPLPPYASphosPR.S	0.0287918	[274]	[274]	7
sp|Q96T23|RSF1_HUMAN_1345	Y.RIESphosDEEEDFENVGK.V	0.29117	[1352]	[1345]	6	tr|E9PWW9|E9PWW9_MOUSE_1347	Y.RIESphosDEEEDFENK.V	0.0772479	[1352]	[1347]	26
sp|Q96T23|RSF1_HUMAN_473	K.FYETKEESYSphosPSKDR.N	0.337016	[478]	[473]	4	tr|E9PWW9|E9PWW9_MOUSE_477	K.EDSASphosIPAK.D	1.73849	[478]	[477]	2
sp|Q96T23|RSF1_HUMAN_604	K.TFLDKDAQRLSphosPIPEEVPK.S	0.169432	[610]	[604]	27	tr|E9PWW9|E9PWW9_MOUSE_608	K.TSIDKDIQKLSphosPIPEEVVR.G	0.307768	[610]	[608]	38
sp|Q96T37|RBM15_HUMAN_109	R.GGSphosREYDTGGGSSSSR.L	0.57061	[109]	[109]	11	sp|Q0VBL3|RBM15_MOUSE_108	R.GGSphosREYETGGGSSSSR.L	0.864161	[109]	[108]	2
sp|Q96T37|RBM15_HUMAN_179	K.ISELGSphosQLSDEAVEDGLFHEFKR.F	0.659768	[179]	[179]	9	sp|Q0VBL3|RBM15_MOUSE_178	K.ISELGSphosQLSDEAVEDGLFHEFKR.F	0.58239	[179]	[178]	9
sp|Q96T37|RBM15_HUMAN_700	R.LLLERPSphosPIR.D	0.174882	[702]	[700]	80	sp|Q0VBL3|RBM15_MOUSE_701	R.LLLLERSSphosPVRDR.R	0.127195	[702]	[701]	1
sp|Q96T37|RBM15_HUMAN_97	R.SphosLHLDKSSSR.G	0.250589	[97]	[97]	3	sp|Q0VBL3|RBM15_MOUSE_96	R.SphosLHLDKSSSR.G	0.179034	[97]	[96]	8
sp|Q96T58|MINT_HUMAN_1006	K.KSSphosPEMEDAR.V	0.191643	[1030]	[1006]	7	sp|Q62504|MINT_MOUSE_1022	K.KTSphosPETEDTR.L	0.127295	[1030]	[1022]	6
sp|Q96T58|MINT_HUMAN_1278	R.HGSFHEDEDPIGSphosPR.L	0.371752	[1302]	[1278]	16	sp|Q62504|MINT_MOUSE_1293	R.HGSFHDDDDPRGSphosPR.L	0.144269	[1302]	[1293]	1
sp|Q96T58|MINT_HUMAN_1287	R.LLSVKGSphosPKVDEK.V	0.279185	[1311]	[1287]	29	sp|Q62504|MINT_MOUSE_1302	R.LVSVKGSphosPK.G	0.0936429	[1311]	[1302]	18
sp|Q96T58|MINT_HUMAN_190	R.SRSphosPNRFDAHDPR.Y	0.181154	[190]	[190]	15	sp|Q62504|MINT_MOUSE_190	R.SRSphosPNRFDAHDPR.Y	0.110322	[190]	[190]	3
sp|Q96T58|MINT_HUMAN_1918	R.SVYATMGDHENRSphosPVKEPVEQPR.V	0.369924	[1945]	[1918]	13	sp|Q62504|MINT_MOUSE_1936	R.SphosPAKEPVEQPR.V	0.127195	[1945]	[1936]	9
sp|Q99459|CDC5L_HUMAN_355	R.TPRTphosPASQDR.L	0.376127	[355]	[355]	5	sp|Q6A068|CDC5L_MOUSE_355	R.TPRTphosPASQDR.L	0.0771548	[355]	[355]	13
sp|Q99460|PSMD1_HUMAN_311	K.TSSAFVGKTphosPEASPEPK.D	0.0680725	[311]	[311]	12	sp|Q3TXS7|PSMD1_MOUSE_311	K.TASAVAGKTphosPDASPEPK.D	0.0447333	[311]	[311]	45
sp|Q99490|AGAP2_HUMAN_927	K.LRTDSphosQSEAVAIQAIR.N	1.09884	[927]	[927]	11	sp|Q3UHD9|AGAP2_MOUSE_921	K.LRTDSphosQSEAVAIQAIR.N	1.32713	[927]	[921]	19
sp|Q99501|GA2L1_HUMAN_306	R.VSPTTSPRPASphosPVPGSER.R	2.80485	[306]	[306]	4	sp|Q8JZP9|GA2L1_MOUSE_306	R.PGSphosPVPGSER.R	3.22997	[306]	[306]	2
sp|Q99501|GA2L1_HUMAN_490	R.VSSphosPSPELGTTPASIFR.T	0.193276	[493]	[490]	13	sp|Q8JZP9|GA2L1_MOUSE_493	R.GPSphosPGPELAATPASIFR.T	0.0772479	[493]	[493]	6
sp|Q99567|NUP88_HUMAN_168	R.FFTSSphosTSLTLK.H	0.178031	[170]	[168]	6	sp|Q8CEC0|NUP88_MOUSE_170	R.FFTSSphosTSLTLK.H	0.0367625	[170]	[170]	8
sp|Q99569|PKP4_HUMAN_314	R.VGSphosPLTLTDAQTR.V	0.66384	[314]	[314]	17	sp|Q68FH0|PKP4_MOUSE_313	R.VGSphosPLTLTDAQTR.V	0.0527931	[314]	[313]	4
sp|Q99569|PKP4_HUMAN_406	R.SAVSphosPDLHITPIYEGR.T	0.125177	[406]	[406]	17	sp|Q68FH0|PKP4_MOUSE_405	R.SAVSphosPDLHITPIYEGR.T	0.136946	[406]	[405]	2
sp|Q99590|SCAFB_HUMAN_796	R.FHSphosPSTTWSPNKDTPQEK.K	0.0895923	[840]	[796]	68	tr|E9PZM7|E9PZM7_MOUSE_821	R.FHSphosPSTTWSPNK.D	0.0130245	[840]	[821]	101
sp|Q99590|SCAFB_HUMAN_963	R.IDRDSYSphosPR.W	0.714106	[1009]	[963]	8	tr|E9PZM7|E9PZM7_MOUSE_988	R.NERDNYSphosPR.W	6.39908	[1009]	[988]	1
sp|Q99700|ATX2_HUMAN_624	K.RMSSEGPPRMSphosPK.A	0.383786	[628]	[624]	13	sp|O70305|ATX2_MOUSE_593	R.MSSEGPPRMSphosPK.A	0.135732	[628]	[593]	16
sp|Q99700|ATX2_HUMAN_684	R.TSPSGGTWSSVVSGVPRLSphosPK.T	0.084694	[688]	[684]	28	sp|O70305|ATX2_MOUSE_653	R.TSPAGGTWSSVVSGVPRLSphosPK.T	0.339623	[688]	[653]	14
sp|Q99700|ATX2_HUMAN_733	R.QNSIGNTPSGPVLASPQAGIIPTEAVAMPIPAASPTPASphosPASNR.A	0.165283	[737]	[733]	7	sp|O70305|ATX2_MOUSE_702	R.QSSIGNSPSGPVLASPQAGIIPAEAVSMPVPAASPTPASphosPASNR.A	0.060853	[737]	[702]	2
sp|Q99700|ATX2_HUMAN_784	K.GISphosPVVSEHR.K	0.507334	[788]	[784]	23	sp|O70305|ATX2_MOUSE_753	K.GMSphosPVVSEHR.K	0.156642	[788]	[753]	10
sp|Q99708|CTIP_HUMAN_327	R.VSSphosPVFGATSSIK.S	0.14198	[327]	[327]	9	sp|Q80YR6|CTIP_MOUSE_326	R.ASSphosPVFGATSTVK.A	0.0853989	[327]	[326]	20
sp|Q99873|ANM1_HUMAN_120 121_C	R.KVIGIEC(SS)phosISDYAVK.L	0.313343	[120, 121]	[120, 121]	5	sp|Q9JIF0|ANM1_MOUSE_120 121_C	R.KVIGIEC(SS)phosISDYAVK.L	0.536586	[120, 121]	[120, 121]	2
sp|Q9BQG0|MBB1A_HUMAN_1308	R.LSLVIRSphosPSLLQSGAK.K	0.274354	[1333]	[1308]	18	sp|Q7TPV4|MBB1A_MOUSE_1323	R.SphosPSLLQSGVKK.R	0.214658	[1333]	[1323]	21
sp|Q9BRD0|BUD13_HUMAN_271	R.ARHDSphosPDLAPNVTYSLPR.T	0.0660487	[298]	[271]	95	sp|Q8R149|BUD13_MOUSE_297	R.AHHESphosPDLELHK.A	0.187885	[298]	[297]	20
sp|Q9BRQ0|PYGO2_HUMAN_40	K.AGLQMKSphosPEKK.R	0.00909961	[40]	[40]	10	tr|Q80V76|Q80V76_MOUSE_40	K.AGLQMKSphosPEK.K	0.307768	[40]	[40]	3
sp|Q9BRZ2|TRI56_HUMAN_475	K.SISREPSphosPALGPNLDGSGLLPRPIFYCSFPTR.M	0.28741	[476]	[475]	4	sp|Q80VI1|TRI56_MOUSE_454	R.EPSphosPILRPNLEGSGLLPR.P	0.327133	[476]	[454]	61
sp|Q9BTA9|WAC_HUMAN_12	R.KQQRLSphosDGCHDR.R	0.155129	[12]	[12]	6	sp|Q924H7|WAC_MOUSE_12	R.LSphosDGCHDR.R	0.054416	[12]	[12]	4
sp|Q9BTA9|WAC_HUMAN_129	K.TSDAPYphosDSADDWSEHISSSGKK.Y	0.745356	[129]	[129]	2	sp|Q924H7|WAC_MOUSE_129	K.TSDAPYphosDSADDWSEHISSSGKK.Y	0.808666	[129]	[129]	1
sp|Q9BTA9|WAC_HUMAN_470	R.ISTPQTNTVPIKPLISphosTPPVSSQPK.V	0.177535	[470]	[470]	5	sp|Q924H7|WAC_MOUSE_470	R.ISTPQTNTVPMKPLISphosTPPVSSQPK.V	0.808666	[470]	[470]	1
sp|Q9BTA9|WAC_HUMAN_511	K.QGPVSQSATQQPVTADKQQGHEPVSphosPR.S	0.0252129	[511]	[511]	64	sp|Q924H7|WAC_MOUSE_511	K.QQSHDPVSphosPR.S	0.0936429	[511]	[511]	79
sp|Q9BTC8|MTA3_HUMAN_428	K.MPTQSEEEKLSphosPSPTTEDPR.V	0.640256	[428]	[428]	4	sp|Q924K8|MTA3_MOUSE_425	K.MPTQSDEEKSphosPSPTAEDPR.A	0.232806	[428]	[425]	3
sp|Q9BTC8|MTA3_HUMAN_430	K.MPTQSEEEKLSPSphosPTTEDPR.V	0.298756	[430]	[430]	5	sp|Q924K8|MTA3_MOUSE_427	K.MPTQSDEEKSPSphosPTAEDPR.A	0.0447333	[430]	[427]	9
sp|Q9BTT0|AN32E_HUMAN_62	R.LPSphosLNKLR.K	0.0840939	[62]	[62]	7	sp|P97822|AN32E_MOUSE_62	R.LPSphosLNKLR.K	0.110322	[62]	[62]	5
sp|Q9BTT4|MED10_HUMAN_135	R.SIRGEDHPPSphos.-	0.188226	[134]	[135]	7	sp|Q9CXU0|MED10_MOUSE_135	R.SIRGEDHPPSphos.-	0.0130245	[134]	[135]	1
sp|Q9BTU6|P4K2A_HUMAN_462	R.SSSphosESYTQSFQSR.K	0.348522	[462]	[462]	9	sp|Q2TBE6|P4K2A_MOUSE_462	R.SASphosESYTQSFQSR.K	0.981998	[462]	[462]	15
sp|Q9BUE0|MED18_HUMAN_66	K.GQQASphosPFVLR.A	0.198753	[66]	[66]	4	sp|Q9CZ82|MED18_MOUSE_66	K.GQQASphosPFVLR.A	0.680753	[66]	[66]	2
sp|Q9BUH6|PAXX_HUMAN_148	R.RLAAAEETAVSphosPR.K	0.0455043	[150]	[148]	51	sp|Q8K0Y7|PAXX_MOUSE_150	R.LAAAEETITSphosPK.K	0.0835169	[150]	[150]	2
sp|Q9BUI4|RPC3_HUMAN_204 205_C	R.RR(SS)phosDEDAAGEPK.A	0.0249746	[204, 205]	[204, 205]	12	sp|Q9D483|RPC3_MOUSE_204 205_C	R.(SS)phosDEDATGEPK.A	0.0287918	[204, 205]	[204, 205]	17
sp|Q9BUJ2|HNRL1_HUMAN_510	R.NYILDQTNVYphosGSAQRR.K	0.73682	[511]	[510]	3	sp|Q8VDM6|HNRL1_MOUSE_511	R.NYILDQTNVYphosGSAQRR.K	0.102561	[511]	[511]	12
sp|Q9BVC5|ASHWN_HUMAN_193	K.SPPLSphosPVGTTPVK.L	0.212184	[193]	[193]	12	sp|Q922M7|ASHWN_MOUSE_193	K.SPPLSphosPVGTTPVK.L	1.04473	[193]	[193]	39
sp|Q9BVI0|PHF20_HUMAN_518 519_C	R.VSA(SS)phosPTTKDKEK.N	0.259585	[521, 522]	[518, 519]	5	sp|Q8BLG0|PHF20_MOUSE_521 522_C	R.VSA(SS)phosPTAK.E	0.144269	[521, 522]	[521, 522]	1
sp|Q9BWF3|RBM4_HUMAN_86	K.LHVGNISphosPTCTNK.E	0.143343	[86]	[86]	34	sp|Q8C7Q4|RBM4_MOUSE_86	K.LHVGNISphosPTCTNQELR.A	0.0367625	[86]	[86]	24
sp|Q9BWN1|PRR14_HUMAN_363	R.RHTphosVGGGEMAR.A	0.276472	[395]	[363]	11	sp|Q7TPN9|PRR14_MOUSE_390	R.RHTphosVGCGEMAR.T	0.144269	[395]	[390]	1
sp|Q9BWT3|PAPOG_HUMAN_22 23_C	K.HYGI(TS)phosPISLASPK.E	0.222097	[22, 23]	[22, 23]	8	sp|Q6PCL9|PAPOG_MOUSE_22 23_C	K.HYGI(TS)phosPISLACPK.E	0.127195	[22, 23]	[22, 23]	11
sp|Q9BXB4|OSB11_HUMAN_181	R.SFSLASSSNSphosPISQR.R	0.508513	[186]	[181]	4	sp|Q8CI95|OSB11_MOUSE_186	R.SFSLASSGNSphosPISQR.R	0.0287918	[186]	[186]	58
sp|Q9BXF3|CECR2_HUMAN_422	K.ELPPELSHLDPNSphosPMREEK.K	0.198154	[422]	[422]	8	sp|E9Q2Z1|CECR2_MOUSE_402	K.ELPPELSHLDLNSphosPMR.E	0.0623115	[422]	[402]	36
sp|Q9BXF3|CECR2_HUMAN_546	K.HFPGEDGDTphosDEEFWIREDEKR.E	0.277432	[546]	[546]	6	sp|E9Q2Z1|CECR2_MOUSE_526	K.HFPGEDGDTphosDEEFWIKEDEKR.E	0.0936429	[546]	[526]	63
sp|Q9BXI6|TB10A_HUMAN_383	R.GELQCRSphosPPRLHGAK.A	0.220476	[383]	[383]	10	sp|P58802|TB10A_MOUSE_383	R.GELECRSphosLPR.M	0.327133	[383]	[383]	11
sp|Q9BXK1|KLF16_HUMAN_109	R.GGPGAAPGGASPASSSSAASSphosPSSGRAPGAAPSAAAK.S	0.328507	[114]	[109]	7	sp|P58334|KLF16_MOUSE_113	R.GGPVVATAASTAGGTSPVSSSSAASSphosPSSGR.A	0.054416	[114]	[113]	2
sp|Q9BXP5|SRRT_HUMAN_493	R.LRECELSphosPGVNR.D	0.0465139	[493]	[493]	20	sp|Q99MR6|SRRT_MOUSE_492	R.ECELSphosPGVNR.D	0.0771548	[493]	[492]	77
sp|Q9BXP5|SRRT_HUMAN_671	K.TFEEKLTphosPLLSVR.E	0.191936	[671]	[671]	3	sp|Q99MR6|SRRT_MOUSE_670	K.TFEEKLTphosPLLSVR.E	0.288659	[671]	[670]	1
sp|Q9BY77|PDIP3_HUMAN_127	K.RSSphosPAAFINPPIGTVTPALK.L	0.36588	[127]	[127]	23	sp|Q8BG81|PDIP3_MOUSE_127	K.RRSphosPAAFTSPPIGTVTPALK.L	0.0771548	[127]	[127]	86
sp|Q9BY89|K1671_HUMAN_1757	K.RPEVDSPGETPSWAPQPKSphosPK.S	0.477235	[1759]	[1757]	6	sp|Q8BRV5|K1671_MOUSE_259	K.RSEVDSPGDSLSWTPQPKSphosPK.S	0.18919	[1759]	[259]	14
sp|Q9BYW2|SETD2_HUMAN_1853	R.AHTphosPLNTPDPSTK.L	0.53094	[1860]	[1853]	15	sp|E9Q5F9|SETD2_MOUSE_1827	R.AHTphosPLNTPDPSAK.P	0.232806	[1860]	[1827]	9
sp|Q9BZ67|FRMD8_HUMAN_408	R.RQGSphosVVSSR.L	0.406635	[409]	[408]	2	sp|Q3UFK8|FRMD8_MOUSE_409	R.QGSphosVVCSR.L	0.214658	[409]	[409]	18
sp|Q9BZ67|FRMD8_HUMAN_439	K.RTTSphosFFSR.Q	0.178031	[440]	[439]	6	sp|Q3UFK8|FRMD8_MOUSE_440	R.TTSphosFFSR.Q	0.2698	[440]	[440]	33
sp|Q9BZ95|NSD3_HUMAN_150	K.KTGSphosPEIK.L	0.169594	[150]	[150]	2	sp|Q6P2L6|NSD3_MOUSE_150	K.KTGSphosPEIK.L	0.397071	[150]	[150]	6
sp|Q9BZE9|ASPC1_HUMAN_500	R.AAGSphosPSPLPAPDPAPK.S	0.0221352	[515]	[500]	21	sp|Q8VBT9|ASPC1_MOUSE_496	R.ASGSphosPPLLPAPDPVSLESEPIAEDGALGPPEPIQGTAQPVKR.S	0.110322	[515]	[496]	17
sp|Q9BZF1|OSBL8_HUMAN_63	K.DLHQPSphosLSPASPHSQGFER.G	0.144218	[63]	[63]	6	sp|B9EJ86|OSBL8_MOUSE_63	R.DLPQPSphosLSPASLHSQGFER.G	0.0937382	[63]	[63]	20
sp|Q9BZG8|DPH1_HUMAN_212	R.VSVPQCKPLSphosPGEILGCTSPR.L	0.219538	[212]	[212]	6	sp|Q5NCQ5|DPH1_MOUSE_207	K.ADYHISVPQCKPLSphosPGEILGCTSPR.L	0.129696	[212]	[207]	4
sp|Q9C0A6|SETD5_HUMAN_1232 1233_C	K.GATV(YS)phosPSR.Y	0.272254	[1233, 1234]	[1232, 1233]	2	sp|Q5XJV7|SETD5_MOUSE_1231 1232_C	K.GATV(YS)phosPSR.Y	0.0940242	[1233, 1234]	[1231, 1232]	2
sp|Q9C0B5|ZDHC5_HUMAN_621	R.GVGSphosPEPGPTAPYLGR.S	0.3161	[621]	[621]	8	sp|Q8VDZ4|ZDHC5_MOUSE_621	R.GLGSphosPEPGTTAPYLGR.S	0.127195	[621]	[621]	41
sp|Q9C0C2|TB182_HUMAN_712	R.RGAGAELKDTQSphosPSTCSEGLLGWSQK.D	0.157447	[718]	[712]	11	sp|P58871|TB182_MOUSE_713	K.DRQSphosPSTCSEGLLGWAQK.D	0.0771548	[718]	[713]	14
sp|Q9C0C9|UBE2O_HUMAN_836	K.NMTVEQLLTGSphosPTSPTVEPEKPTR.E	0.103369	[838]	[836]	5	sp|Q6ZPJ3|UBE2O_MOUSE_833	K.NMTVEQLLTGSphosPTSPTVEPEKPTR.E	0.132909	[838]	[833]	2
sp|Q9C0E8|LNP_HUMAN_177	R.NLSphosPTPASPNQGPPPQVPVSPGPPKDSSAPGGPPER.T	0.712369	[177]	[177]	4	sp|Q7TQ95|LNP_MOUSE_177	R.NLSphosPAPASSSQGPPPQGPVSPGPAK.D	0.060853	[177]	[177]	19
sp|Q9C0J8|WDR33_HUMAN_1210	R.DTPRPDHPPHDGHSphosPASR.E	0.264382	[1211]	[1210]	23	sp|Q8K4P0|WDR33_MOUSE_1204	R.DAPRPDHPPHDGHSphosPASR.E	0.0392329	[1211]	[1204]	2
sp|Q9GZY8|MFF_HUMAN_138	R.VLTLSERPLDFLDLERPPTTphosPQNEEIR.A	1.54513	[138]	[138]	2	sp|Q6PCP5|MFF_MOUSE_112	R.VLTLSERPLDFLDLERPLPTphosPQSEESR.A	0.653943	[138]	[112]	4
sp|Q9GZY8|MFF_HUMAN_115	R.IVVAGNNEDVSFSRPADLDLIQSTPFKPLALKTphosPPR.V	0.246318	[115]	[115]	6	sp|Q6PCP5|MFF_MOUSE_89	R.PADLDLIQSTPFKPLALKTphosPPR.V	0.242698	[115]	[89]	10
sp|Q9H000|MKRN2_HUMAN_139	R.KTQPSMVSNPGSCSDPQPSphosPEMKPHSYLDAIR.S	0.0842176	[139]	[139]	6	sp|Q9ERV1|MKRN2_MOUSE_139	K.VNNPGGCSDPQTSphosPEMKPHSYLDAIR.T	0.428062	[139]	[139]	2
sp|Q9H0B6|KLC2_HUMAN_445	K.VDSphosPTVNTTLR.S	0.089898	[445]	[445]	16	sp|O88448|KLC2_MOUSE_443	K.VDSphosPTVNTTLR.T	0.449124	[445]	[443]	15
sp|Q9H0D6|XRN2_HUMAN_448	R.DQPAFTPSGILTPHALGSRNSphosPGSQVASNPR.Q	0.31351	[448]	[448]	13	sp|Q9DBR1|XRN2_MOUSE_448	R.NSphosPGCQVASNPR.Q	0.224417	[448]	[448]	24
sp|Q9H0D6|XRN2_HUMAN_470 471_C	R.MQNN(SS)phosPSISPNTSFTSDGSPSPLGGIKR.K	0.314158	[470, 471]	[470, 471]	8	sp|Q9DBR1|XRN2_MOUSE_470 471_C	R.N(SS)phosPSISPNTSFASDGSPSPLGGIK.R	0.0853989	[470, 471]	[470, 471]	82
sp|Q9H0D6|XRN2_HUMAN_485	R.MQNNSSPSISPNTSFTSDGSphosPSPLGGIKR.K	0.581042	[485]	[485]	3	sp|Q9DBR1|XRN2_MOUSE_485	R.NSSPSISPNTSFASDGSphosPSPLGGIK.R	0.232806	[485]	[485]	5
sp|Q9H0H5|RGAP1_HUMAN_342	R.DRCPLPCIPTLIGTphosPVK.L	3.16573	[343]	[342]	3	sp|Q9WVM1|RGAP1_MOUSE_343	R.DRCPLPCIPPLVGTphosPVK.L	1.52263	[343]	[343]	4
sp|Q9H0X9|OSBL5_HUMAN_747	R.QTTFLGSphosPGPR.H	0.143403	[748]	[747]	12	sp|Q9ER64|OSBL5_MOUSE_746	R.ETMSGQTTFLGSphosPDSR.H	0.481671	[748]	[746]	16
sp|Q9H116|GZF1_HUMAN_613	K.SFLVIVDGSphosPKNDDGHKTEQPDEEYVSSK.L	0.013907	[613]	[613]	3	sp|Q4VBD9|GZF1_MOUSE_611	K.SFLVIVDGSphosPK.N	0.0447333	[613]	[611]	13
sp|Q9H223|EHD4_HUMAN_459	K.DKPVYDELFYTLSphosPINGK.L	0.439145	[459]	[459]	23	sp|Q9EQP2|EHD4_MOUSE_459	K.DKPVYDELFYTLSphosPINGK.L	0.196736	[459]	[459]	15
sp|Q9H223|EHD4_HUMAN_482	K.LPNSphosVLGK.L	0.784733	[482]	[482]	4	sp|Q9EQP2|EHD4_MOUSE_482	K.LPNSphosVLGK.L	0.060853	[482]	[482]	3
sp|Q9H307|PININ_HUMAN_66	R.RGFSphosDSGGGPPAK.Q	0.116283	[66]	[66]	43	sp|O35691|PININ_MOUSE_66	R.GFSphosDSGGGPPAK.Q	0.0130245	[66]	[66]	168
sp|Q9H307|PININ_HUMAN_657 658_C	R.RD(TS)phosGLER.S	0.342772	[666, 667]	[657, 658]	5	sp|O35691|PININ_MOUSE_665 666_C	R.RD(TS)phosGLER.S	0.196736	[666, 667]	[665, 666]	1
sp|Q9H3S7|PTN23_HUMAN_1121 1122 1123_C	R.RGAAAADLL(SSS)phosPESQHGGTQSPGGGQPLLQPTKVDAAEGR.R	1.7076	[1182, 1183, 1184]	[1121, 1122, 1123]	10	sp|Q6PB44|PTN23_MOUSE_1177 1178 1179_C	R.GAAAADLL(SSS)phosPESQHGGTQPPGGGQPLLQPTK.V	0.417683	[1182, 1183, 1184]	[1177, 1178, 1179]	32
sp|Q9H3S7|PTN23_HUMAN_1123	R.RGAAAADLLSSSphosPESQHGGTQSPGGGQPLLQPTK.V	1.8856	[1184]	[1123]	9	sp|Q6PB44|PTN23_MOUSE_1179	R.GAAAADLLSSSphosPESQHGGTQPPGGGQPLLQPTKVDAAEGR.R	0.31771	[1184]	[1179]	4
sp|Q9H4B6|SAV1_HUMAN_94	R.ESNRLSphosAPSYLAR.S	0.00863798	[95]	[94]	3	sp|Q8VEB2|SAV1_MOUSE_95	R.ESHRLSphosAPSYLVR.S	1.67861	[95]	[95]	1
sp|Q9H4I2|ZHX3_HUMAN_723	R.KVSphosPIKINLK.N	0.43816	[723]	[723]	16	sp|Q8C0Q2|ZHX3_MOUSE_718	R.KVSphosPIKINLK.N	0.31771	[723]	[718]	8
sp|Q9H4L7|SMRCD_HUMAN_146	R.RNDDISphosELEDLSELEDLKDAK.L	0.195846	[147]	[146]	4	sp|Q04692|SMRCD_MOUSE_145	R.NDSSphosELEDLSELEDLKDAK.L	0.492192	[147]	[145]	3
sp|Q9H4M9|EHD1_HUMAN_456	K.DKPTYDEIFYTLSphosPVNGK.L	0.375347	[456]	[456]	8	sp|Q9WVK4|EHD1_MOUSE_456	K.DKPTYDEIFYTLSphosPVNGK.L	0.060853	[456]	[456]	17
sp|Q9H501|ESF1_HUMAN_694	K.SAKDGTSphosPEEEIEIER.Q	0.727561	[697]	[694]	7	sp|Q3V1V3|ESF1_MOUSE_688	K.DSASphosSEEETDLEK.Q	0.981998	[697]	[688]	1
sp|Q9H6A9|PCX3_HUMAN_370	R.SFDTVIGAGTphosPPGLAEPLLVVRPK.D	0.279278	[370]	[370]	8	sp|Q8VI59|PCX3_MOUSE_370	R.SFDTVIGAGTphosPPGQTEPLLVVRPK.D	0.582578	[370]	[370]	8
sp|Q9H6F5|CCD86_HUMAN_102	R.QQDLHLESphosPQRQPEYSPESPR.C	0.0348951	[161]	[102]	4	sp|Q9JJ89|CCD86_MOUSE_161	R.QDADDGSphosPQR.Q	2.64264	[161]	[161]	2
sp|Q9H6U6|BCAS3_HUMAN_869	R.LADAMAESphosPSRDVVGSGTELQR.E	1.15809	[869]	[869]	9	sp|Q8CCN5|BCAS3_MOUSE_869	R.LADAMAESphosPSR.D	1.53659	[869]	[869]	17
sp|Q9H7L9|SDS3_HUMAN_228	R.TLNKLKSphosPK.R	0.128749	[228]	[228]	14	sp|Q8BR65|SDS3_MOUSE_228	R.TLNKLKSphosPK.R	0.119351	[228]	[228]	4
sp|Q9H7N4|SFR19_HUMAN_976	K.VPSTphosPPPK.A	0.168081	[978]	[976]	4	sp|Q5U4C3|SFR19_MOUSE_923	K.APSTphosPPPK.V	0.196187	[978]	[923]	2
sp|Q9H7U1|CCSE2_HUMAN_206	R.SSSGESLAQSphosPDSSK.S	1.01397	[206]	[206]	4	sp|Q3UHI0|CCSE2_MOUSE_205	R.SSSGESLAQSphosPDNAK.S	0.89273	[206]	[205]	2
sp|Q9H8Y8|GORS2_HUMAN_222	K.ISLPGQMAGTphosPITPLK.D	0.255995	[222]	[222]	4	sp|Q99JX3|GORS2_MOUSE_222	K.ISLPGQMTGTphosPITPLK.D	0.196736	[222]	[222]	8
sp|Q9H910|JUPI2_HUMAN_97	K.TSDIFGSphosPVTATSR.L	0.130025	[97]	[97]	8	sp|Q6PGH2|JUPI2_MOUSE_97	K.TSDIFGSphosPVTATAPLAHPNKPK.D	0.981998	[97]	[97]	17
sp|Q9H972|CN093_HUMAN_224	K.QLSphosPATQLAIQR.A	0.499814	[226]	[224]	5	sp|Q8K2W9|CN093_MOUSE_226	K.QLSphosPATQLAIQR.A	0.0936429	[226]	[226]	15
sp|Q9H9B1|EHMT1_HUMAN_1047 1048_C	K.YVSQNCV(TS)phosPMNIDR.N	0.748272	[1050, 1051]	[1047, 1048]	2	sp|Q5DW34|EHMT1_MOUSE_1045 1046_C	N.CV(TS)phosPMNIDR.N	0.196736	[1050, 1051]	[1045, 1046]	1
sp|Q9HB90|RRAGC_HUMAN_394	K.ALTHNGTphosPR.N	2.40454	[394]	[394]	4	sp|Q99K70|RRAGC_MOUSE_393	K.ALAHNGTphosPR.N	1.25118	[394]	[393]	5
sp|Q9HC52|CBX8_HUMAN_110	R.IPYPGRSphosPQDLASTSR.A	0.0633027	[110]	[110]	27	sp|Q9QXV1|CBX8_MOUSE_110	R.IPYPGRSphosPQDLASTSR.A	0.636946	[110]	[110]	10
sp|Q9HC52|CBX8_HUMAN_190 191_C	R.VDDKP(SS)phosPGDSSKK.R	0.160648	[190, 191]	[190, 191]	28	sp|Q9QXV1|CBX8_MOUSE_163 164_C	R.VDDKP(SS)phosPGDSSK.K	0.060853	[190, 191]	[163, 164]	13
sp|Q9HC52|CBX8_HUMAN_191	R.VDDKPSSphosPGDSSK.K	0.120751	[191]	[191]	29	sp|Q9QXV1|CBX8_MOUSE_164	R.VDDKPSSphosPGDSSK.K	0.251184	[191]	[164]	5
sp|Q9HC52|CBX8_HUMAN_311	R.HGSphosGPPSSGGGLYR.D	0.0649971	[311]	[311]	26	sp|Q9QXV1|CBX8_MOUSE_284	R.HSSphosGTPASVGSLYR.D	0.536586	[311]	[284]	26
sp|Q9HC78|ZBT20_HUMAN_303 304 305_C	R.YL(STT)phosPETTHCR.K	0.272254	[303, 304, 305]	[303, 304, 305]	12	sp|Q8K0L9|ZBT20_MOUSE_303 304 305_C	R.YL(STT)phosPETTHCR.K	0.2698	[303, 304, 305]	[303, 304, 305]	3
sp|Q9HCD5|NCOA5_HUMAN_126	R.REGSphosYDRYLR.M	0.203951	[126]	[126]	20	sp|Q91W39|NCOA5_MOUSE_126	R.REGSphosYDRYLR.V	0.196736	[126]	[126]	16
sp|Q9HCD5|NCOA5_HUMAN_126 127_C	R.REG(SY)phosDR.Y	0.208963	[126, 127]	[126, 127]	12	sp|Q91W39|NCOA5_MOUSE_126 127_C	R.REG(SY)phosDR.Y	0.161547	[126, 127]	[126, 127]	26
sp|Q9HCG8|CWC22_HUMAN_61	R.SphosYDSSMESR.N	0.266513	[61]	[61]	13	tr|A2AK42|A2AK42_MOUSE_61	R.GYSphosYDDSMESR.S	0.00522603	[61]	[61]	20
sp|Q9HCI7|MSL2_HUMAN_345	R.SRSphosESDSEKVQPLPISTIIR.G	0.0349309	[345]	[345]	13	sp|Q69ZF8|MSL2_MOUSE_345	R.SRSphosESDSEKVQPLPISTIIR.G	0.0690039	[345]	[345]	6
sp|Q9HCK8|CHD8_HUMAN_1982	R.CSTphosPLLHQQYTSR.T	0.491258	[1984]	[1982]	5	sp|Q09XV5|CHD8_MOUSE_1984	R.CSTphosPLLHQQCTSR.T	0.269922	[1984]	[1984]	4
sp|Q9HCM1|RESF1_HUMAN_1358	K.HSSLGQSLSphosPEKIK.L	0.149294	[1419]	[1358]	9	sp|Q5DTW7|K1551_MOUSE_1142	R.SNTSSVQSVSphosPEK.K	0.308281	[1419]	[1142]	4
sp|Q9HCS7|SYF1_HUMAN_851	R.LEQQSVPAAVFGSphosLKED.-	3.31917	[851]	[851]	4	sp|Q9DCD2|SYF1_MOUSE_851	R.LEQQSVPAAVFGSphosLKED.-	1.92218	[851]	[851]	8
sp|Q9HCU9|BRMS1_HUMAN_237	R.AAVSphosPQKR.K	0.185355	[237]	[237]	15	sp|Q99N20|BRMS1_MOUSE_237	R.AAVSphosPQKR.K	0.0527931	[237]	[237]	18
sp|Q9NPR2|SEM4B_HUMAN_830	R.VRLGSphosEIRDSVV.-	0.0300138	[831]	[830]	19	sp|Q62179|SEM4B_MOUSE_816	R.LGSphosEIRDSVV.-	0.492192	[831]	[816]	12
sp|Q9NQC3|RTN4_HUMAN_15	D.SphosPPRPQPAFK.Y	0.448054	[16]	[15]	15	sp|Q99P72|RTN4_MOUSE_16	S.SADSphosPPRPPPAFK.Y	0.346762	[16]	[16]	6
sp|Q9NQG6|MID51_HUMAN_58 59_C	R.AISAP(TS)phosPTR.L	0.324535	[58, 59]	[58, 59]	5	sp|Q8BGV8|MID51_MOUSE_58 59_C	R.AISAP(TS)phosPTR.L	0.188103	[58, 59]	[58, 59]	12
sp|Q9NQS7|INCE_HUMAN_306	R.TDSQSVRHSphosPIAPSSPSPQVLAQK.Y	0.374702	[312]	[306]	6	sp|Q9WU62|INCE_MOUSE_284	R.SphosLISQDSQVPLASK.Y	0.544733	[312]	[284]	4
sp|Q9NQT4|EXOS5_HUMAN_19 20_C	K.IRAENGTG(SS)phosPR.G	0.0339086	[19, 20]	[19, 20]	30	sp|Q9CRA8|EXOS5_MOUSE_19 20_C	R.ADANLLTDTGTE(SS)phosPR.S	0.0130245	[19, 20]	[19, 20]	43
sp|Q9NQV6|PRD10_HUMAN_1088	K.AVTSGHYVLSESphosQSELEEK.Q	0.254642	[1141]	[1088]	8	sp|Q3UTQ7|PRD10_MOUSE_1125	K.AVTPGHYVLSESphosQPELEEK.Q	0.618956	[1141]	[1125]	10
sp|Q9NR30|DDX21_HUMAN_13	R.SDAGLESphosDTAMKKGETLR.K	0.19839	[13]	[13]	16	sp|Q9JIK5|DDX21_MOUSE_13	K.LGSphosDGAEESMETLPKPSEK.K	0.32293	[13]	[13]	12
sp|Q9NR30|DDX21_HUMAN_121	K.KVTKNEEPSphosEEEIDAPKPK.K	0.0817086	[156]	[121]	205	sp|Q9JIK5|DDX21_MOUSE_155	K.NGLSQPSphosEEEADIPKPK.K	0.0690039	[156]	[155]	78
sp|Q9NRA8|4ET_HUMAN_138	R.SGSphosPLEKDSDGLR.L	0.233037	[138]	[138]	10	sp|Q9EST3|4ET_MOUSE_137	R.SGSphosPLEKDSDGLR.L	0.0287918	[138]	[137]	17
sp|Q9NRG9|AAAS_HUMAN_495	R.IAHIPLYFVNAQFPRFSphosPVLGR.A	0.12917	[495]	[495]	23	sp|P58742|AAAS_MOUSE_495	R.FSphosPVLGR.A	0.0527931	[495]	[495]	40
sp|Q9NRL2|BAZ1A_HUMAN_1413	R.KRQSphosPEPSPVTLGR.R	0.081414	[1415]	[1413]	21	sp|O88379|BAZ1A_MOUSE_1412	R.QSphosTESSPVPLNR.R	0.0301869	[1415]	[1412]	6
sp|Q9NRY4|RHG35_HUMAN_1105	R.NEEENIYphosSVPHDSTQGK.L	0.0440645	[1106]	[1105]	6	sp|Q91YM2|RHG35_MOUSE_1105	R.NEEENIYphosSVPHDSTQGK.L	0.060853	[1106]	[1105]	15
sp|Q9NRZ9|HELLS_HUMAN_503	K.ETIELSphosPTGRPK.R	1.35488	[503]	[503]	3	sp|Q60848|HELLS_MOUSE_486	K.ETVELSphosPTGRPK.R	5.06416	[503]	[486]	2
sp|Q9NS91|RAD18_HUMAN_158	K.SKFSphosPQKEASPAAK.T	0.198741	[158]	[158]	16	sp|Q9QXK2|RAD18_MOUSE_158	R.KFSphosPQKELSTSAEIK.E	0.135732	[158]	[158]	8
sp|Q9NTI5|PDS5B_HUMAN_1165 1166_C	R.METVSNASSSSNP(SS)phosPGR.L	0.483058	[1165, 1166]	[1165, 1166]	11	sp|Q4VA53|PDS5B_MOUSE_1165 1166_C	R.METVSNASSSSNP(SS)phosPGR.L	0.0691881	[1165, 1166]	[1165, 1166]	16
sp|Q9NTI5|PDS5B_HUMAN_1166	R.METVSNASSSSNPSSphosPGRIK.G	0.483604	[1166]	[1166]	28	sp|Q4VA53|PDS5B_MOUSE_1166	R.METVSNASSSSNPSSphosPGR.L	0.127595	[1166]	[1166]	30
sp|Q9NVR2|INT10_HUMAN_231	R.STQIENQHQGAQDTSDLMSphosPSKR.S	0.228604	[231]	[231]	27	sp|Q8K2A7|INT10_MOUSE_231	R.STQSENQHQGAQDTSDLMSphosPSKR.S	0.386839	[231]	[231]	1
sp|Q9NW82|WDR70_HUMAN_638	K.TMFAQVESphosDDEEAKNEPEWK.K	0.038611	[641]	[638]	13	sp|Q3TWF6|WDR70_MOUSE_641	K.TMFAQVESphosDDEESKNEPEWK.K	0.127195	[641]	[641]	2
sp|Q9NWB6|ARGL1_HUMAN_77	R.ASSphosPPDRIDIFGR.T	0.141653	[77]	[77]	183	sp|Q3UL36|ARGL1_MOUSE_75	R.ASSphosPPDRIDIFGR.T	0.0447333	[77]	[75]	518
sp|Q9NWQ8|PHAG1_HUMAN_296	R.FSSphosLSYK.S	0.370595	[298]	[296]	7	sp|Q3U1F9|PHAG1_MOUSE_293	R.FSSphosLSYK.S	0.0960294	[298]	[293]	16
sp|Q9NWZ5|UCKL1_HUMAN_63	R.TTSphosQCKSEPPLLR.T	0.363353	[63]	[63]	12	sp|Q91YL3|UCKL1_MOUSE_63	R.TTSphosQCKSEPPLLR.T	1.07715	[63]	[63]	3
sp|Q9NX58|LYAR_HUMAN_91	K.RPNVSphosPK.V	0.0561966	[91]	[91]	2	sp|Q08288|LYAR_MOUSE_91	K.KPNVSphosPK.V	0.170291	[91]	[91]	8
sp|Q9NX74|DUS2L_HUMAN_445	R.LGEESphosPSLHK.R	0.72425	[445]	[445]	5	sp|Q9D7B1|DUS2L_MOUSE_445	R.LGEESphosPSLNKR.K	0.386982	[445]	[445]	12
sp|Q9NXE4|NSMA3_HUMAN_792	R.HLLSphosPVGR.R	0.121976	[792]	[792]	13	sp|Q6ZPR5|NSMA3_MOUSE_749	R.HLLSphosPVGR.R	0.171564	[792]	[749]	4
sp|Q9NYB9|ABI2_HUMAN_227	R.NMAPSQQSphosPVR.T	0.286069	[227]	[227]	10	sp|P62484|ABI2_MOUSE_221	R.NMAPSQQSphosPVR.T	0.0878527	[227]	[221]	14
sp|Q9NYF3|FA53C_HUMAN_299	R.LRPSphosLDFDK.M	0.0317905	[299]	[299]	4	sp|Q8BXQ8|FA53C_MOUSE_299	R.LRPSphosLDFDK.M	0.214658	[299]	[299]	25
sp|Q9NYF8|BCLF1_HUMAN_161	R.RGSphosQEKQTK.K	0.0581975	[161]	[161]	8	sp|Q8K019|BCLF1_MOUSE_161	R.RGSphosQEKQTK.K	0.127195	[161]	[161]	3
sp|Q9NYF8|BCLF1_HUMAN_177	K.KAEGEPQEESphosPLKSK.S	0.0311579	[177]	[177]	88	sp|Q8K019|BCLF1_MOUSE_177	K.AEGEPQEESphosPLK.S	0.0287918	[177]	[177]	313
sp|Q9NYF8|BCLF1_HUMAN_183	K.SKSphosQEEPKDTFEHDPSESIDEFNK.S	0.814723	[183]	[183]	5	sp|Q8K019|BCLF1_MOUSE_183	K.SphosQEEPKDTFEHDPSESIDEFNK.S	0.470497	[183]	[183]	57
sp|Q9NYF8|BCLF1_HUMAN_268	K.NTPSQHSHSIQHSphosPER.S	0.251481	[268]	[268]	61	sp|Q8K019|BCLF1_MOUSE_267	H.SIQHSphosPER.S	0.232806	[268]	[267]	38
sp|Q9NYF8|BCLF1_HUMAN_315	K.TIAPQNAPRDESphosRGR.S	0.31384	[315]	[315]	8	sp|Q8K019|BCLF1_MOUSE_314	K.TITPQNAPREESphosR.G	0.263863	[315]	[314]	8
sp|Q9NYF8|BCLF1_HUMAN_341	K.RFTphosDEESR.V	0.365965	[341]	[341]	2	sp|Q8K019|BCLF1_MOUSE_339	K.RFTphosDEESR.V	0.629696	[341]	[339]	11
sp|Q9NYF8|BCLF1_HUMAN_450	K.GNRESphosDGFREEK.N	0.239798	[450]	[450]	10	sp|Q8K019|BCLF1_MOUSE_448	K.GNRESphosDGFREEK.N	0.44928	[450]	[448]	4
sp|Q9NYF8|BCLF1_HUMAN_496	K.KETQSphosPEQVKSEK.L	0.150548	[496]	[496]	119	sp|Q8K019|BCLF1_MOUSE_494	K.EVQSphosPEQVK.S	0.127195	[496]	[494]	269
sp|Q9NYF8|BCLF1_HUMAN_511 512_C	K.SEKLKDLFD(YS)phosPPLHK.N	0.159768	[511, 512]	[511, 512]	455	sp|Q8K019|BCLF1_MOUSE_509 510_C	K.LKELFD(YS)phosPPLHK.S	0.110322	[511, 512]	[509, 510]	815
sp|Q9NYF8|BCLF1_HUMAN_512	K.LKDLFDYSphosPPLHK.N	0.165907	[512]	[512]	92	sp|Q8K019|BCLF1_MOUSE_510	K.LKELFDYSphosPPLHK.S	0.0367625	[512]	[510]	46
sp|Q9NYF8|BCLF1_HUMAN_531	R.EKSTFREESphosPLR.L	0.286984	[531]	[531]	143	sp|Q8K019|BCLF1_MOUSE_529	K.SIFREESphosPLR.L	0.144269	[531]	[529]	295
sp|Q9NYF8|BCLF1_HUMAN_648	R.QKSphosPEIHR.R	0.174645	[648]	[648]	30	sp|Q8K019|BCLF1_MOUSE_646	R.QKSphosPEIHR.R	0.0771548	[648]	[646]	26
sp|Q9NYF8|BCLF1_HUMAN_658	R.RIDISphosPSTLRK.H	0.157517	[658]	[658]	328	sp|Q8K019|BCLF1_MOUSE_656	R.RIDISphosPSALRK.H	0.127195	[658]	[656]	600
sp|Q9NYF8|BCLF1_HUMAN_690	R.CDSphosADLR.H	0.321932	[690]	[690]	17	sp|Q8K019|BCLF1_MOUSE_688	R.CDSphosADLR.H	0.428062	[690]	[688]	52
sp|Q9NYJ8|TAB2_HUMAN_372	R.NQPTVYIAASphosPPNTDELMSR.S	0.664156	[372]	[372]	5	sp|Q99K90|TAB2_MOUSE_372	Y.IAASphosPPNTDEMISR.S	0.214658	[372]	[372]	23
sp|Q9NYL2|M3K20_HUMAN_727	R.VSQSALNPHQSphosPDFK.R	0.0303032	[728]	[727]	6	sp|Q9ESL4|M3K20_MOUSE_727	R.LPQSALNTHQSphosPDFKR.S	0.0287918	[728]	[727]	5
sp|Q9NYV4|CDK12_HUMAN_382 383_C	R.SRH(SS)phosISPVRLPLNSSLGAELSR.K	0.371543	[382, 383]	[382, 383]	3	sp|Q14AX6|CDK12_MOUSE_381 382_C	R.H(SS)phosISPVR.L	0.232806	[382, 383]	[381, 382]	11
sp|Q9NYV4|CDK12_HUMAN_423	K.ESKGSphosPVFLPR.K	0.243494	[423]	[423]	68	sp|Q14AX6|CDK12_MOUSE_422	K.SSphosPIILPK.K	0.483305	[423]	[422]	2
sp|Q9NZB2|F120A_HUMAN_428	K.NLTEQNSYSNIPHEGKHTphosPLYER.S	0.184017	[428]	[428]	4	sp|Q6A0A9|F120A_MOUSE_426	K.NLTEQNSYSNIPHEGKHTphosPLYER.S	0.327133	[428]	[426]	2
sp|Q9NZM4|BICRA_HUMAN_1413	R.GGSphosPAPLPAKVDEATSGLIR.E	1.01391	[1430]	[1413]	31	sp|F8VPZ9|BICRA_MOUSE_1427	R.GAGSphosPTPLPTK.V	0.0287918	[1430]	[1427]	86
sp|Q9NZN4|EHD2_HUMAN_468	K.SKYDEIFYNLAPADGKLSphosGSK.A	0.171562	[468]	[468]	20	sp|Q8BH64|EHD2_MOUSE_468	K.SKYDEIFYNLAPADGKLSphosGSK.A	0.864161	[468]	[468]	71
sp|Q9NZN5|ARHGC_HUMAN_1327	R.TGTGDIATCYSphosPR.T	0.399855	[1327]	[1327]	7	sp|Q8R4H2|ARHGC_MOUSE_1327	K.TGTGDIATCDSphosPR.T	0.755227	[1327]	[1327]	5
sp|Q9NZN8|CNOT2_HUMAN_165	R.TNSMSSSGLGSphosPNR.S	0.325484	[165]	[165]	28	sp|Q8C5L3|CNOT2_MOUSE_165	R.TNSMSSSGLGSphosPNR.S	0.470497	[165]	[165]	6
sp|Q9NZN8|CNOT2_HUMAN_169 170_C	R.TNSMSSSGLGSPNR(SS)phosPSIICMPK.Q	0.247632	[169, 170]	[169, 170]	3	sp|Q8C5L3|CNOT2_MOUSE_169 170_C	R.(SS)phosPSIICMPK.Q	0.081265	[169, 170]	[169, 170]	4
sp|Q9P035|HACD3_HUMAN_114	R.WLDESphosDAEMELR.A	0.252592	[114]	[114]	8	sp|Q8K2C9|HACD3_MOUSE_114	R.WLDESphosDAEMELR.A	0.0447333	[114]	[114]	23
sp|Q9P1Y6|PHRF1_HUMAN_1202	R.EASphosPAPLAQGEPGREDLPTR.L	0.851356	[1221]	[1202]	4	sp|A6H619|PHRF1_MOUSE_1201	R.EVSphosPAPATQGESR.Q	0.0130245	[1221]	[1201]	79
sp|Q9P265|DIP2B_HUMAN_52 53_C	K.LLSP(YS)phosPQTQETDSAVQK.E	0.665805	[52, 53]	[52, 53]	2	sp|Q3UH60|DIP2B_MOUSE_52 53_C	K.LLSP(YS)phosPQTQETDSIGQK.E	0.0855873	[52, 53]	[52, 53]	20
sp|Q9P270|SLAI2_HUMAN_147	K.SVSphosPLVWCR.Q	0.427642	[147]	[147]	6	sp|Q8CI08|SLAI2_MOUSE_147	K.SVSphosPLVWCR.Q	1.14427	[147]	[147]	1
sp|Q9P2K8|E2AK4_HUMAN_230	R.TAAILHGGSphosPDFVGNGK.H	0.120751	[230]	[230]	14	sp|Q9QZ05|E2AK4_MOUSE_230	R.AAAILHGGSphosPDFVGNGK.A	0.0287918	[230]	[230]	9
sp|Q9P2M4|TBC14_HUMAN_91	R.KQSphosDSDLIPER.A	1.00179	[92]	[91]	5	sp|Q8CGA2|TBC14_MOUSE_92	R.KQSphosESEIVPER.A	0.731305	[92]	[92]	16
sp|Q9P2N5|RBM27_HUMAN_120	K.KYPSphosPQKTR.S	0.225259	[120]	[120]	33	sp|Q5SFM8|RBM27_MOUSE_120	K.KYPSphosPQK.S	0.110322	[120]	[120]	56
sp|Q9P2N5|RBM27_HUMAN_447	R.LQLGTphosPPPLLAAR.L	0.913256	[447]	[447]	14	sp|Q5SFM8|RBM27_MOUSE_447	R.LQLGTphosPPPLLAAR.L	0.492192	[447]	[447]	34
sp|Q9P2N6|KANL3_HUMAN_515	R.GSRPASphosPAAKLPASPSGSEDLSSVSSSPTSSPK.T	0.284183	[515]	[515]	9	sp|A2RSY1|KANL3_MOUSE_515	R.GSRPASphosPAAR.L	0.179034	[515]	[515]	25
sp|Q9P2R6|RERE_HUMAN_1266	R.TLSEYARPHVMSphosPTNR.N	0.608136	[1266]	[1266]	11	sp|Q80TZ9|RERE_MOUSE_1258	R.TLSEYARPHVMSphosPTNR.N	0.214658	[1266]	[1258]	31
sp|Q9P2R6|RERE_HUMAN_613	R.SSGRNSphosPSAASTSSNDSKAETVK.K	0.134163	[613]	[613]	6	sp|Q80TZ9|RERE_MOUSE_613	N.SphosPSAASTSSNDSK.A	0.921877	[613]	[613]	2
sp|Q9P2R6|RERE_HUMAN_642	K.KVKEEASSphosPLK.S	1.26276	[642]	[642]	8	sp|Q80TZ9|RERE_MOUSE_642	K.VKEEAASphosPLK.S	0.060853	[642]	[642]	59
sp|Q9UBB9|TFP11_HUMAN_59	K.EEATYGVWAERDSphosDDERPSFGGKR.A	0.0674086	[60]	[59]	4	sp|Q9ERA6|TFP11_MOUSE_60	K.EEATYGVWAERDSphosDEERPSFGGK.R	0.161547	[60]	[60]	11
sp|Q9UBC3|DNM3B_HUMAN_100	R.SESphosPAVR.T	1.15463	[117]	[100]	2	sp|O88509|DNM3B_MOUSE_116	R.SESphosPAVR.T	0.214658	[117]	[116]	3
sp|Q9UBS9|SUCO_HUMAN_1081	R.SKSphosLQLTGK.E	0.107499	[1082]	[1081]	6	sp|Q8C341|SUCO_MOUSE_1077	R.SKSphosLQFTGK.E	0.0771548	[1082]	[1077]	7
sp|Q9UBW8|CSN7A_HUMAN_232	K.VTTAAAAAATSphosQDPEQHLTELREPAPGTNQR.Q	0.126757	[232]	[232]	10	sp|Q9CZ04|CSN7A_MOUSE_232	K.VTTAAAAAATSphosQDPEQHLTELR.E	0.653943	[232]	[232]	21
sp|Q9UER7|DAXX_HUMAN_688	R.VDSphosPSHGLVTSSLCIPSPAR.L	0.173712	[700]	[688]	13	sp|O35613|DAXX_MOUSE_687	R.VDSphosPSHELVTSSLCSPSPSLLLQTPQAQSLR.Q	0.196736	[700]	[687]	13
sp|Q9UEY8|ADDG_HUMAN_423	R.HKSDVEIPATVTAFSFEDDTVPLSphosPLK.Y	2.17318	[423]	[423]	2	sp|Q9QYB5|ADDG_MOUSE_423	F.SFEDDSAPLSphosPLK.F	0.0143894	[423]	[423]	12
sp|Q9UGN5|PARP2_HUMAN_34	K.RVNNGNTAPEDSSphosPAKK.T	0.592934	[34]	[34]	5	sp|O88554|PARP2_MOUSE_32	K.ATEDDSphosPPGKK.M	0.161652	[34]	[32]	30
sp|Q9UGU5|HMGX4_HUMAN_203 204 205_C	K.EKG(SSS)phosVDEESFQYPSQQATVKK.S	0.305222	[203, 204, 205]	[203, 204, 205]	3	tr|Q80Y32|Q80Y32_MOUSE_203 204 205_C	K.EKG(SSS)phosVEEEAFQYPAQQASLK.K	1.07418	[203, 204, 205]	[203, 204, 205]	2
sp|Q9UH99|SUN2_HUMAN_12	R.LTRYSphosQGDDDGSSSSGGSSVAGSQSTLFK.D	1.02619	[12]	[12]	7	sp|Q8BJS4|SUN2_MOUSE_12	R.LTRYSphosQDDNDGGSSSSGASSVAGSQGTVFK.D	0.152908	[12]	[12]	30
sp|Q9UHB7|AFF4_HUMAN_180	R.SSSphosPGKPQAVSSLNSSHSR.S	0.153367	[180]	[180]	40	sp|Q9ESC8|AFF4_MOUSE_175	R.SSSphosPGKPQAVSSL.S	0.118759	[180]	[175]	14
sp|Q9UHB7|AFF4_HUMAN_31 32_C	R.NQEIQQGEDAFPP(SS)phosPLFAEPYKVTSK.E	1.04294	[31, 32]	[31, 32]	3	sp|Q9ESC8|AFF4_MOUSE_31 32_C	R.NQEIQQGEDAFPP(SS)phosPLFAEPYK.V	0.102175	[31, 32]	[31, 32]	20
sp|Q9UHB7|AFF4_HUMAN_549	R.QKSphosPAQSDSTTQR.R	0.0447561	[549]	[549]	12	sp|Q9ESC8|AFF4_MOUSE_544	K.SphosPAQSDSTTQR.R	0.060853	[549]	[544]	1
sp|Q9UHB7|AFF4_HUMAN_619 620_C	K.(SS)phosPRPTAEK.K	0.0725284	[619, 620]	[619, 620]	7	sp|Q9ESC8|AFF4_MOUSE_614 615_C	K.(SS)phosPRPTAEK.K	0.0130245	[619, 620]	[614, 615]	3
sp|Q9UHB7|AFF4_HUMAN_679 680_C	R.TPVKP(SS)phosVEEEDSFFR.Q	1.88827	[679, 680]	[679, 680]	6	sp|Q9ESC8|AFF4_MOUSE_674 675_C	R.TPVKP(SS)phosVEEEDSFFR.Q	0.731305	[679, 680]	[674, 675]	8
sp|Q9UHB7|AFF4_HUMAN_703	K.ELLSphosPLSEPDDRYPLIVK.L	0.101769	[703]	[703]	26	sp|Q9ESC8|AFF4_MOUSE_698	K.ELLSphosPLSEPDDRYPLIVK.L	0.269922	[703]	[698]	18
sp|Q9UHB7|AFF4_HUMAN_814	K.EKDLLPSphosPAGPVPSKDPK.T	0.494146	[814]	[814]	57	sp|Q9ESC8|AFF4_MOUSE_809	K.DLLPSphosPAGPILSK.D	0.110419	[814]	[809]	36
sp|Q9UHB7|AFF4_HUMAN_836	R.TISphosQSSSLK.S	0.600749	[836]	[836]	19	sp|Q9ESC8|AFF4_MOUSE_831	R.TVSphosQSSSLK.S	0.755227	[836]	[831]	18
sp|Q9UHD1|CHRD1_HUMAN_199	R.RKTphosSDFNTFLAQEGCTK.G	0.303435	[199]	[199]	9	sp|Q9D1P4|CHRD1_MOUSE_199	R.RKTphosSDFNTFLAQEGCTR.G	0.196736	[199]	[199]	3
sp|Q9UHD1|CHRD1_HUMAN_199 200_C	R.RK(TS)phosDFNTFLAQEGCTK.G	0.285621	[199, 200]	[199, 200]	3	sp|Q9D1P4|CHRD1_MOUSE_199 200_C	R.K(TS)phosDFNTFLAQEGCTR.G	0.397362	[199, 200]	[199, 200]	8
sp|Q9UHD8|SEPT9_HUMAN_49	R.VQTphosPLLR.A	0.632995	[49]	[49]	8	sp|Q80UG5|SEPT9_MOUSE_49	R.RVQTphosPLLR.A	0.470497	[49]	[49]	11
sp|Q9UHD8|SEPT9_HUMAN_82	R.HVDSLSphosQRSPK.A	0.117837	[82]	[82]	7	sp|Q80UG5|SEPT9_MOUSE_82	R.LVDSLSphosQRSPKPSLR.R	0.179034	[82]	[82]	27
sp|Q9UHD8|SEPT9_HUMAN_85	R.HVDSLSQRSphosPK.A	0.170517	[85]	[85]	43	sp|Q80UG5|SEPT9_MOUSE_85	R.SphosPKPSLR.R	0.127195	[85]	[85]	70
sp|Q9UHR5|S30BP_HUMAN_113	R.NMSphosPDEIKIPPEPPGR.C	0.0500848	[113]	[113]	153	sp|Q02614|S30BP_MOUSE_113	R.NMSphosPDEIK.L	0.0771548	[113]	[113]	23
sp|Q9UHY1|NRBP_HUMAN_421 422_C	R.NGIYPLTAFGLPRPQQPQQEEV(TS)phosPVVPPSVK.T	0.258288	[421, 422]	[421, 422]	4	sp|Q99J45|NRBP_MOUSE_421 422_C	F.GLPRPQQPQQEEV(TS)phosPVVPPSVK.T	0.127295	[421, 422]	[421, 422]	14
sp|Q9UHY8|FEZ2_HUMAN_195	R.LSMLSphosQEIQTLKR.S	0.328361	[195]	[195]	10	sp|Q6TYB5|FEZ2_MOUSE_190	R.LSMLSphosQEIQTLK.R	0.492192	[195]	[190]	1
sp|Q9UID6|ZN639_HUMAN_200	R.ANSphosSGLYKCELCEFNSK.Y	0.177806	[200]	[200]	17	sp|Q99KZ6|ZN639_MOUSE_200	R.ANSphosSGLYK.C	0.0287918	[200]	[200]	17
sp|Q9UIF8|BAZ2B_HUMAN_2014	K.KVTLTGDTphosEDEDSASTSSSLKR.G	0.866783	[2057]	[2014]	5	tr|A2AUY4|A2AUY4_MOUSE_1969	K.GNVAGDTphosEDEDSASTSSSLK.R	0.0771548	[2057]	[1969]	11
sp|Q9UIF9|BAZ2A_HUMAN_134 135_C	R.QP(SS)phosPSHNTNLR.A	0.483348	[134, 135]	[134, 135]	12	sp|Q91YE5|BAZ2A_MOUSE_134 135_C	R.QP(SS)phosPSHNTNLR.A	0.366661	[134, 135]	[134, 135]	32
sp|Q9UIF9|BAZ2A_HUMAN_135	R.QPSSphosPSHNTNLR.A	0.530189	[135]	[135]	3	sp|Q91YE5|BAZ2A_MOUSE_135	R.QPSSphosPSHNTNLR.A	0.161547	[135]	[135]	7
sp|Q9UIF9|BAZ2A_HUMAN_1770	R.GRESphosPAAGPR.Y	0.246997	[1770]	[1770]	10	sp|Q91YE5|BAZ2A_MOUSE_1755	R.SRDSphosPAVPR.Y	0.127195	[1770]	[1755]	1
sp|Q9UIF9|BAZ2A_HUMAN_1783	R.YSEEGLSphosPSKR.R	0.307009	[1783]	[1783]	33	sp|Q91YE5|BAZ2A_MOUSE_1767	R.YPEDGLSphosPPK.R	0.0772479	[1783]	[1767]	32
sp|Q9UIG0|BAZ1B_HUMAN_1468	R.LAEDEGDSphosEPEAVGQSR.G	0.295688	[1471]	[1468]	13	sp|Q9Z277|BAZ1B_MOUSE_1464	R.LADDEGDSphosDSESVGQSR.G	0.346897	[1471]	[1464]	14
sp|Q9UIG0|BAZ1B_HUMAN_361	K.NSKSphosPEEHLEEMMK.M	0.121458	[361]	[361]	7	sp|Q9Z277|BAZ1B_MOUSE_361	K.NSKSphosPEEHLEGVMK.L	0.653943	[361]	[361]	8
sp|Q9UJU6|DBNL_HUMAN_283	K.LRSphosPFLQK.Q	0.234159	[291]	[283]	14	sp|Q62418|DBNL_MOUSE_291	K.LRSphosPFLQK.Q	0.196736	[291]	[291]	28
sp|Q9UJX2|CDC23_HUMAN_596	R.RVSPLNLSSVTphosP.-	0.01862	[596]	[596]	21	sp|Q8BGZ4|CDC23_MOUSE_596	R.RVSPLNLSSVTphosP.-	0.0447333	[596]	[596]	16
sp|Q9UJX6|ANC2_HUMAN_534	R.LLHQFSFSphosPER.E	0.0791468	[549]	[534]	13	sp|Q8BZQ7|ANC2_MOUSE_549	R.LLHQFSFSphosPER.E	0.0690039	[549]	[549]	14
sp|Q9UK58|CCNL1_HUMAN_329 330_C	K.AKGLNPDGTPAL(ST)phosLGGFSPASKPSSPR.E	0.678489	[335, 336]	[329, 330]	5	sp|Q52KE7|CCNL1_MOUSE_335 336_C	K.GLNLDGTPAL(ST)phosLGGFSPASKPSSPR.E	0.536586	[335, 336]	[335, 336]	15
sp|Q9UK58|CCNL1_HUMAN_335	K.AKGLNPDGTPALSTLGGFSphosPASKPSSPR.E	0.816148	[341]	[335]	9	sp|Q52KE7|CCNL1_MOUSE_341	K.GLNLDGTPALSTLGGFSphosPASKPSSPR.E	0.727164	[341]	[341]	2
sp|Q9UK58|CCNL1_HUMAN_341	K.GLNPDGTPALSTLGGFSPASKPSphosSPR.E	1.48702	[347]	[341]	11	sp|Q52KE7|CCNL1_MOUSE_347	K.GLNLDGTPALSTLGGFSPASKPSphosSPR.E	0.32136	[347]	[347]	4
sp|Q9UK58|CCNL1_HUMAN_341 342_C	K.GLNPDGTPALSTLGGFSPASKP(SS)phosPR.E	1.50799	[347, 348]	[341, 342]	18	sp|Q52KE7|CCNL1_MOUSE_347 348_C	K.GLNLDGTPALSTLGGFSPASKP(SS)phosPR.E	0.514219	[347, 348]	[347, 348]	30
sp|Q9UK58|CCNL1_HUMAN_342	K.GLNPDGTPALSTLGGFSPASKPSSphosPR.E	1.79219	[348]	[342]	4	sp|Q52KE7|CCNL1_MOUSE_348	K.GLNLDGTPALSTLGGFSPASKPSSphosPR.E	0.214658	[348]	[348]	1
sp|Q9UK58|CCNL1_HUMAN_352	R.EVKAEEKSphosPISINVK.T	0.151062	[358]	[352]	103	sp|Q52KE7|CCNL1_MOUSE_358	K.AEEKSphosPVSINVK.T	0.060853	[358]	[358]	176
sp|Q9UK58|CCNL1_HUMAN_374	R.QQASKSphosPYNGVR.K	0.264563	[380]	[374]	32	sp|Q52KE7|CCNL1_MOUSE_380	R.QQASKSphosPYNGVR.K	0.0771548	[380]	[380]	51
sp|Q9UK76|JUPI1_HUMAN_54	K.MASNIFGTphosPEENQASWAK.S	0.381998	[54]	[54]	16	sp|P97825|JUPI1_MOUSE_54	N.IFGTphosPEENPPSWAK.S	0.366522	[54]	[54]	14
sp|Q9UKA4|AKA11_HUMAN_18	K.SphosFSEDVFQSVK.S	0.0701668	[21]	[18]	20	tr|E9Q774|E9Q774_MOUSE_21	R.KSphosFSEDVFR.S	0.470497	[21]	[21]	7
sp|Q9UKL0|RCOR1_HUMAN_260	R.EREESphosEDELEEANGNNPIDIEVDQNK.E	0.116457	[260]	[260]	40	sp|Q8CFE3|RCOR1_MOUSE_254	R.EREESphosEDELEETNGSNPVDIEIDPNK.E	0.336947	[260]	[254]	12
sp|Q9UKV0|HDAC9_HUMAN_220	K.TASphosEPNLK.V	0.171993	[220]	[220]	12	sp|Q99N13|HDAC9_MOUSE_220	K.TASphosEPNLKVR.S	0.241995	[220]	[220]	30
sp|Q9UKV3|ACINU_HUMAN_328	K.TRSphosQEQEVLER.G	2.44658	[333]	[328]	10	sp|Q9JIX8|ACINU_MOUSE_332	K.VVDEKPLNIRSphosQEK.G	2.53659	[333]	[332]	5
sp|Q9UKV3|ACINU_HUMAN_551	K.GITEECLKQPSphosLEQK.E	0.380462	[556]	[551]	3	sp|Q9JIX8|ACINU_MOUSE_551	K.KQSphosLEQK.E	1.21466	[556]	[551]	5
sp|Q9UKV3|ACINU_HUMAN_657	K.SLSphosPGVSR.D	0.324897	[662]	[657]	18	sp|Q9JIX8|ACINU_MOUSE_657	K.SLSphosPGVSR.D	0.0130245	[662]	[657]	45
sp|Q9UKV3|ACINU_HUMAN_838	K.GVPAGNSphosDTEGGQPGRK.R	0.184017	[843]	[838]	58	sp|Q9JIX8|ACINU_MOUSE_838	K.GVQAGNSphosDTEGGQPGR.K	0.0936429	[843]	[838]	102
sp|Q9UKV3|ACINU_HUMAN_895	K.SLIPDIKPLAGQEAVVDLHADDSphosRISEDETER.N	0.363642	[900]	[895]	5	sp|Q9JIX8|ACINU_MOUSE_895	K.SLIPDIKPLAGQEAVVDLHADDSphosRISEDETER.N	0.144269	[900]	[895]	23
sp|Q9UKV3|ACINU_HUMAN_990	K.SGVSphosITIDDPVR.T	0.0599975	[995]	[990]	6	sp|Q9JIX8|ACINU_MOUSE_989	K.SGVSphosITIDDPVR.T	0.288659	[995]	[989]	19
sp|Q9UKV5|AMFR_HUMAN_542	R.VPLDLSphosPR.L	0.293498	[542]	[542]	12	sp|Q9R049|AMFR_MOUSE_542	R.VPLDLSphosPR.L	0.250473	[542]	[542]	2
sp|Q9UL03|INT6_HUMAN_661	R.CMSphosPLLR.G	0.325092	[661]	[661]	3	sp|Q6PCM2|INT6_MOUSE_660	R.CASphosPLLR.G	0.110712	[661]	[660]	6
sp|Q9ULD5|ZN777_HUMAN_604	R.VRGGCVSphosPERGPTFNPK.H	0.382373	[660]	[604]	9	tr|B9EKF4|B9EKF4_MOUSE_659	R.SGYASphosPER.G	0.0771548	[660]	[659]	9
sp|Q9ULD9|ZN608_HUMAN_964	K.ASSphosPSDIISSK.D	0.223605	[964]	[964]	25	sp|Q56A10|ZN608_MOUSE_963	K.ASSphosPSDTFSNK.D	0.0853989	[964]	[963]	76
sp|Q9ULH0|KDIS_HUMAN_894	K.LGSphosKTALNRR.D	0.453789	[894]	[894]	4	tr|E9Q9B7|E9Q9B7_MOUSE_894	K.LGSphosKTALNR.R	0.327133	[894]	[894]	1
sp|Q9ULH7|MRTFB_HUMAN_66	R.TREQLVDQGIMPPLKSphosPAAFHEQIK.S	0.160252	[66]	[66]	25	sp|P59759|MRTFB_MOUSE_66	R.EQLVDQGIMPPLKSphosPAAFHEQIK.S	0.623709	[66]	[66]	8
sp|Q9ULH7|MRTFB_HUMAN_921	K.SGEISLPIKEEPSphosPISK.M	0.271998	[927]	[921]	15	sp|P59759|MRTFB_MOUSE_913	K.SGEISFPIKEEPSphosPISK.M	0.559488	[927]	[913]	16
sp|Q9ULJ3|ZBT21_HUMAN_422	R.EGASphosPVTEVR.L	0.327202	[450]	[422]	13	tr|E9Q444|E9Q444_MOUSE_450	R.SFSASQSTDREEASphosPVTEVR.L	1.65914	[450]	[450]	2
sp|Q9ULJ3|ZBT21_HUMAN_434 435_C	R.IKTEP(SS)phosPLSDPSDIIR.V	0.252233	[462, 463]	[434, 435]	20	tr|E9Q444|E9Q444_MOUSE_462 463_C	K.TEP(SS)phosPLSDPSDIIR.V	0.110322	[462, 463]	[462, 463]	59
sp|Q9ULJ3|ZBT21_HUMAN_435	R.IKTEPSSphosPLSDPSDIIR.V	0.293639	[463]	[435]	24	tr|E9Q444|E9Q444_MOUSE_463	K.TEPSSphosPLSDPSDIIR.V	0.0936429	[463]	[463]	7
sp|Q9ULL1|PKHG1_HUMAN_107 108_C	K.TIADSA(TS)phosPK.L	0.681524	[107, 108]	[107, 108]	6	tr|Q3UX37|Q3UX37_MOUSE_106 107_C	R.MDTSGTPQTTADSA(TS)phosPK.L	0.179034	[107, 108]	[106, 107]	1
sp|Q9ULL5|PRR12_HUMAN_1077	K.TSSphosFHLLR.R	0.0155501	[1077]	[1077]	8	sp|E9PYL2|PRR12_MOUSE_1070	K.TSSphosFHLLR.R	0.214771	[1077]	[1070]	22
sp|Q9ULL5|PRR12_HUMAN_738	R.GGETphosPEGLATSVVHYGAGAK.E	0.626651	[738]	[738]	16	sp|E9PYL2|PRR12_MOUSE_735	R.GGETphosPEGLATSVVHYGAGAK.E	0.223732	[738]	[735]	34
sp|Q9ULM3|YETS2_HUMAN_473	K.IVSGSPISTPSPSphosPLPR.T	0.412907	[474]	[473]	5	sp|Q3TUF7|YETS2_MOUSE_472	K.IVSGSPISTPSPSphosPLPR.T	0.981998	[474]	[472]	3
sp|Q9ULM3|YETS2_HUMAN_536	K.ISTASQVSQGTGSphosPVPK.L	0.252649	[537]	[536]	5	sp|Q3TUF7|YETS2_MOUSE_534	K.LPVASQASQGTGSphosPIPK.L	0.0448224	[537]	[534]	12
sp|Q9ULU4|PKCB1_HUMAN_417	K.ILMSKPVLSphosGGTGR.R	0.104218	[421]	[417]	5	tr|A2A484|A2A484_MOUSE_421	K.ILLSKPLLSphosGGAGR.R	1.11032	[421]	[421]	15
sp|Q9ULU4|PKCB1_HUMAN_652	K.EELKSTSphosPASEK.A	0.245946	[658]	[652]	22	tr|A2A484|A2A484_MOUSE_658	K.SNSphosPVSEKPDPTPAK.D	0.0130245	[658]	[658]	59
sp|Q9ULW0|TPX2_HUMAN_125	R.SLRLSphosAQKDLEQK.E	0.33898	[125]	[125]	5	sp|A2APB8|TPX2_MOUSE_125	R.SIRLSphosAQK.D	0.339623	[125]	[125]	2
sp|Q9ULW0|TPX2_HUMAN_486	K.VLPITVPKSphosPAFALK.N	0.114714	[490]	[486]	12	sp|A2APB8|TPX2_MOUSE_486	K.SphosPVFALK.N	0.060853	[490]	[486]	43
sp|Q9UMZ2|SYNRG_HUMAN_1075	R.SLSphosLGDKEISR.S	0.185506	[1076]	[1075]	18	sp|Q5SV85|SYNRG_MOUSE_1067	R.SLSphosLGDKEISR.S	1.04473	[1076]	[1067]	87
sp|Q9UMZ2|SYNRG_HUMAN_935	K.ETSFGSphosSENITMTSLSK.V	0.141664	[936]	[935]	11	sp|Q5SV85|SYNRG_MOUSE_927	K.EISFGSphosSENITMSSLSK.G	0.346762	[936]	[927]	3
sp|Q9UMZ2|SYNRG_HUMAN_935 936_C	K.ETSFG(SS)phosENITMTSLSK.V	0.973319	[936, 937]	[935, 936]	5	sp|Q5SV85|SYNRG_MOUSE_927 928_C	K.EISFG(SS)phosENITMSSLSK.G	0.346762	[936, 937]	[927, 928]	1
sp|Q9UNS2|CSN3_HUMAN_410	K.SMGSphosQEDDSGNKPSSYS.-	0.288946	[410]	[410]	7	sp|O88543|CSN3_MOUSE_410	K.SMGSphosQEDDSGNKPSSYS.-	0.366661	[410]	[410]	4
sp|Q9UNZ2|NSF1C_HUMAN_140	R.VTKSphosPGETSKPRPFAGGGYR.L	0.0211234	[140]	[140]	28	sp|Q9CZ44|NSF1C_MOUSE_140	K.SphosPGETSKPRPF.A	0.135732	[140]	[140]	90
sp|Q9UPN6|SCAF8_HUMAN_617	K.SSEPVKETVQTTQSphosPTPVEK.E	0.115245	[617]	[617]	20	sp|Q6DID3|SCAF8_MOUSE_617	K.EPVQTAQSphosPAPVEK.E	0.118956	[617]	[617]	66
sp|Q9UPN7|PP6R1_HUMAN_759	R.VSGEEELHTGPPAPQGPLSVPQGLPTQSLASphosPPARDALQLR.S	0.0749966	[759]	[759]	14	sp|Q7TSI3|PP6R1_MOUSE_739	K.EADMSSIQIPSSphosPPAHGSPQLR.S	0.144269	[759]	[739]	20
sp|Q9UPP1|PHF8_HUMAN_804	R.SSGSSSSGLGTVSNSphosPASQR.T	0.444379	[804]	[804]	8	sp|Q80TJ7|PHF8_MOUSE_768	R.SSGSSSSGLGTVSSSphosPASQR.T	0.307768	[804]	[768]	5
sp|Q9UPT5|EXOC7_HUMAN_249 250_C	K.SSSSSGVP(YS)phosPAIPNK.R	0.745253	[249, 250]	[249, 250]	10	sp|O35250|EXOC7_MOUSE_249 250_C	K.SSSSSGVP(YS)phosPAIPNK.R	0.144269	[249, 250]	[249, 250]	67
sp|Q9UPT5|EXOC7_HUMAN_250	K.SSSSSGVPYSphosPAIPNK.R	0.549206	[250]	[250]	14	sp|O35250|EXOC7_MOUSE_250	K.SSSSSGVPYSphosPAIPNK.R	0.060853	[250]	[250]	15
sp|Q9UPT8|ZC3H4_HUMAN_1275	K.TGSGSPFAGNSphosPAREGEQDAASLKDVFK.G	0.491556	[1288]	[1275]	36	sp|Q6ZPZ3|ZC3H4_MOUSE_1276	K.TGTGSPFAGNSphosPAR.E	0.492192	[1288]	[1276]	89
sp|Q9UPT8|ZC3H4_HUMAN_907 908_C	R.ALPTSKPEGSLH(SS)phosPVGPSSSK.G	0.583453	[920, 921]	[907, 908]	8	sp|Q6ZPZ3|ZC3H4_MOUSE_916 917_C	K.AEGSLH(SS)phosPAGPSSSK.G	0.232921	[920, 921]	[916, 917]	16
sp|Q9UPX8|SHAN2_HUMAN_1234	K.LWGDVTEIKSphosPILSGPK.A	0.375171	[1239]	[1234]	14	sp|Q80Z38|SHAN2_MOUSE_1238	K.LWGDVPEVKSphosPILSGPK.A	0.327133	[1239]	[1238]	3
sp|Q9UQ35|SRRM2_HUMAN_1073	K.GQSQTSPDHRSDTSSphosPEVR.Q	0.607355	[1075]	[1073]	4	sp|Q8BTI8|SRRM2_MOUSE_1038	K.GHTQTWPDTSSphosPEVMQTQVESPLLQSK.S	0.0131097	[1075]	[1038]	10
sp|Q9UQ35|SRRM2_HUMAN_1101 1102 1103_C	R.SR(SSS)phosPVTELASR.S	0.980907	[1103, 1104, 1105]	[1101, 1102, 1103]	4	sp|Q8BTI8|SRRM2_MOUSE_1066 1067 1068_C	R.(SSS)phosPVTELTAR.S	0.251184	[1103, 1104, 1105]	[1066, 1067, 1068]	35
sp|Q9UQ35|SRRM2_HUMAN_1188	K.DKFSphosPFPVQDRPESSLVFK.D	0.000662092	[1190]	[1188]	36	sp|Q8BTI8|SRRM2_MOUSE_1151	R.DKFSphosPTQDRPESSTVLK.V	0.0447333	[1190]	[1151]	190
sp|Q9UQ35|SRRM2_HUMAN_1382 1383 1384_C	R.SSGH(SSS)phosELSPDAVEK.A	0.385988	[1384, 1385, 1386]	[1382, 1383, 1384]	9	sp|Q8BTI8|SRRM2_MOUSE_1338 1339 1340_C	R.(SSS)phosELSPEVVEK.V	0.144269	[1384, 1385, 1386]	[1338, 1339, 1340]	136
sp|Q9UQ35|SRRM2_HUMAN_1403 1404_C	K.AGMSSNQSI(SS)phosPVLDAVPR.T	0.0632902	[1405, 1406]	[1403, 1404]	36	sp|Q8BTI8|SRRM2_MOUSE_1359 1360_C	K.V(SS)phosPVLETVQQRTPSR.E	0.0529733	[1405, 1406]	[1359, 1360]	22
sp|Q9UQ35|SRRM2_HUMAN_1404	K.AGMSSNQSISSphosPVLDAVPR.T	0.034879	[1406]	[1404]	31	sp|Q8BTI8|SRRM2_MOUSE_1360	K.VSSphosPVLETVQQR.T	0.0447333	[1406]	[1360]	127
sp|Q9UQ35|SRRM2_HUMAN_1443	R.SGSphosSPGLR.D	0.360607	[1446]	[1443]	10	sp|Q8BTI8|SRRM2_MOUSE_1399	R.SGSphosSPGLR.D	0.101982	[1446]	[1399]	8
sp|Q9UQ35|SRRM2_HUMAN_1443 1444_C	R.SG(SS)phosPGLR.D	0.165291	[1446, 1447]	[1443, 1444]	13	sp|Q8BTI8|SRRM2_MOUSE_1399 1400_C	R.SG(SS)phosPGLR.D	0.0853989	[1446, 1447]	[1399, 1400]	10
sp|Q9UQ35|SRRM2_HUMAN_1541	R.SGSphosSQELDVKPSASPQER.S	0.308463	[1544]	[1541]	14	sp|Q8BTI8|SRRM2_MOUSE_1497	R.SGSphosSQELDGKPSASPQER.S	0.0771548	[1544]	[1497]	7
sp|Q9UQ35|SRRM2_HUMAN_1541 1542_C	R.SRSG(SS)phosQELDVKPSASPQER.S	0.599268	[1544, 1545]	[1541, 1542]	22	sp|Q8BTI8|SRRM2_MOUSE_1497 1498_C	R.SG(SS)phosQELDGKPSASPQER.S	0.060853	[1544, 1545]	[1497, 1498]	15
sp|Q9UQ35|SRRM2_HUMAN_1542	R.SGSSphosQELDVKPSASPQER.S	0.545719	[1545]	[1542]	15	sp|Q8BTI8|SRRM2_MOUSE_1498	R.SGSSphosQELDGKPSASPQER.S	0.288659	[1545]	[1498]	4
sp|Q9UQ35|SRRM2_HUMAN_1690 1691_C	R.(SS)phosRSSPELTR.K	0.117036	[1693, 1694]	[1690, 1691]	28	sp|Q8BTI8|SRRM2_MOUSE_1646 1647_C	R.(SS)phosRSSPELTR.K	0.161547	[1693, 1694]	[1646, 1647]	44
sp|Q9UQ35|SRRM2_HUMAN_1693 1694_C	R.SSR(SS)phosPELTR.K	0.487263	[1696, 1697]	[1693, 1694]	31	sp|Q8BTI8|SRRM2_MOUSE_1649 1650_C	R.(SS)phosPELTR.K	0.127195	[1696, 1697]	[1649, 1650]	64
sp|Q9UQ35|SRRM2_HUMAN_2071	R.SLTRSphosPPAIR.R	0.153782	[2074]	[2071]	12	sp|Q8BTI8|SRRM2_MOUSE_2023	R.SLTRSphosPPAIR.R	0.470497	[2074]	[2023]	16
sp|Q9UQ35|SRRM2_HUMAN_2092	R.SATphosPPATR.N	0.201119	[2095]	[2092]	7	sp|Q8BTI8|SRRM2_MOUSE_2044	R.SATphosPPATR.N	0.110322	[2095]	[2044]	11
sp|Q9UQ35|SRRM2_HUMAN_2104	R.NHSGSRTphosPPVALNSSR.M	0.154008	[2107]	[2104]	29	sp|Q8BTI8|SRRM2_MOUSE_2056	R.TphosPPVALSSSR.M	0.0130245	[2107]	[2056]	59
sp|Q9UQ35|SRRM2_HUMAN_2123	R.MSCFSRPSMSphosPTPLDR.C	0.19821	[2126]	[2123]	93	sp|Q8BTI8|SRRM2_MOUSE_2075	R.PSMSphosPTPLDR.C	0.0771548	[2126]	[2075]	63
sp|Q9UQ35|SRRM2_HUMAN_2398	R.VSGRTSphosPPLLDR.A	0.131098	[2402]	[2398]	80	sp|Q8BTI8|SRRM2_MOUSE_2351	R.TSphosPLMLDR.A	0.0287918	[2402]	[2351]	14
sp|Q9UQ35|SRRM2_HUMAN_2449	R.MGQAPSQSLLPPAQDQPRSphosPVPSAFSDQSR.C	0.0131784	[2455]	[2449]	123	sp|Q8BTI8|SRRM2_MOUSE_2404	R.SphosPVPSAFSDQSR.S	0.00522603	[2455]	[2404]	102
sp|Q9UQ35|SRRM2_HUMAN_322 323_C	R.RGEGDAPFSEPGTTSTQRP(SS)phosPETATK.Q	0.118299	[322, 323]	[322, 323]	35	sp|Q8BTI8|SRRM2_MOUSE_322 323_C	N.IQQP(SS)phosPAPSTK.Q	0.288659	[322, 323]	[322, 323]	15
sp|Q9UQ35|SRRM2_HUMAN_351	K.SATRPSphosPSPER.S	0.056318	[351]	[351]	13	sp|Q8BTI8|SRRM2_MOUSE_349	K.SAVRPSphosPSPER.S	0.101982	[351]	[349]	38
sp|Q9UQ35|SRRM2_HUMAN_353	K.SATRPSPSphosPER.S	0.465771	[353]	[353]	27	sp|Q8BTI8|SRRM2_MOUSE_351	K.SAVRPSPSphosPER.S	0.0936429	[353]	[351]	34
sp|Q9UQ35|SRRM2_HUMAN_377	R.HGGSphosPQPLATTPLSQEPVNPPSEASPTR.D	0.454234	[377]	[377]	6	sp|Q8BTI8|SRRM2_MOUSE_375	R.SSTGPELPAPTPLLVEQHVDSphosPRPL.A	0.185933	[377]	[375]	18
sp|Q9UQ35|SRRM2_HUMAN_440	R.HASSSPESphosPKPAPAPGSHR.E	0.342593	[440]	[440]	29	sp|Q8BTI8|SRRM2_MOUSE_438	R.HASSSPESphosLKPTPAPGSR.R	0.423983	[440]	[438]	2
sp|Q9UQ35|SRRM2_HUMAN_454 455 456_C	R.EI(SSS)phosPTSK.N	0.0349142	[454, 455, 456]	[454, 455, 456]	12	sp|Q8BTI8|SRRM2_MOUSE_452 453 454_C	R.EI(SSS)phosPTSK.N	0.127195	[454, 455, 456]	[452, 453, 454]	30
sp|Q9UQ35|SRRM2_HUMAN_510	R.SRSphosPQWR.R	0.0114094	[510]	[510]	6	sp|Q8BTI8|SRRM2_MOUSE_507	R.SRSphosPQWR.R	0.0533337	[510]	[507]	8
sp|Q9UQ35|SRRM2_HUMAN_536	R.SphosPQRPGWSR.S	0.175796	[536]	[536]	5	sp|Q8BTI8|SRRM2_MOUSE_533	R.SphosPQRPGWSR.S	0.0771548	[536]	[533]	17
sp|Q9UQ35|SRRM2_HUMAN_848	K.VKSGTphosPPR.Q	0.134224	[849]	[848]	33	sp|Q8BTI8|SRRM2_MOUSE_823	K.SGTphosPPRPGSVTN.M	0.0133654	[849]	[823]	10
sp|Q9UQ35|SRRM2_HUMAN_875	R.SCFESphosSPDPELK.S	0.0733045	[876]	[875]	5	sp|Q8BTI8|SRRM2_MOUSE_850	R.QSHSESphosSPDGEVK.S	0.101982	[876]	[850]	2
sp|Q9UQ35|SRRM2_HUMAN_983	K.VKPETphosPPR.Q	0.222573	[984]	[983]	77	sp|Q8BTI8|SRRM2_MOUSE_955	K.MELGTphosPLR.H	0.0447333	[984]	[955]	71
sp|Q9UQ35|SRRM2_HUMAN_1003	K.VKAQTphosPPGPSLSGSKSPCPQEK.S	0.273142	[1004]	[1003]	153	sp|Q8BTI8|SRRM2_MOUSE_973	K.SMLQTphosPPDQNLSGSK.S	0.327133	[1004]	[973]	33
sp|Q9UQ80|PA2G4_HUMAN_360 361_C	K.ALLQ(SS)phosASR.K	0.0409968	[360, 361]	[360, 361]	5	sp|P50580|PA2G4_MOUSE_360 361_C	K.ALLQ(SS)phosASRK.T	0.366661	[360, 361]	[360, 361]	13
sp|Q9UQB8|BAIP2_HUMAN_325	K.SLSphosPPQSQSK.L	0.295583	[326]	[325]	32	sp|Q8BKX1|BAIP2_MOUSE_326	K.SLSphosPPQSQSK.L	0.232921	[326]	[326]	4
sp|Q9UQB8|BAIP2_HUMAN_360	K.NSYATTENKTphosLPR.S	0.537584	[361]	[360]	14	sp|Q8BKX1|BAIP2_MOUSE_361	K.NSYATTENKTphosLPR.S	0.161547	[361]	[361]	5
sp|Q9UQQ2|SH2B3_HUMAN_120 121_C	R.(SS)phosEELAPPRPPGPCSFQHFR.R	0.010439	[122, 123]	[120, 121]	6	sp|O09039|SH2B3_MOUSE_102 103_C	R.(SS)phosEDLGPR.P	0.196736	[122, 123]	[102, 103]	76
sp|Q9UQR1|ZN148_HUMAN_304 305 306_C	K.GGLLTSEEDSGF(STS)phosPKDNSLPK.K	0.324572	[304, 305, 306]	[304, 305, 306]	19	sp|Q61624|ZN148_MOUSE_304 305 306_C	K.GGLLTSEEDSGF(STS)phosPK.D	0.232806	[304, 305, 306]	[304, 305, 306]	19
sp|Q9UQR1|ZN148_HUMAN_306	K.GGLLTSEEDSGFSTSphosPKDNSLPK.K	0.481459	[306]	[306]	8	sp|Q61624|ZN148_MOUSE_306	K.GGLLTSEEDSGFSTSphosPK.D	0.340965	[306]	[306]	10
sp|Q9UQR1|ZN148_HUMAN_412	R.SLKQPLEQNQTISphosPLSTYEESKVSK.Y	0.410592	[412]	[412]	27	sp|Q61624|ZN148_MOUSE_412	K.QPLEQSQTISphosPLSSYEDSK.V	0.0130245	[412]	[412]	42
sp|Q9UQR1|ZN148_HUMAN_665	R.SGMNSphosPLR.T	0.597003	[665]	[665]	9	sp|Q61624|ZN148_MOUSE_665	R.SGMNSphosPLR.T	0.2698	[665]	[665]	24
sp|Q9Y217|MTMR6_HUMAN_561	K.ELLHSVHPESphosPNLK.T	0.14996	[561]	[561]	19	sp|Q8VE11|MTMR6_MOUSE_557	K.ELLHAVHPESphosPALK.T	0.2698	[561]	[557]	7
sp|Q9Y232|CDYL_HUMAN_216	R.TAVDGFQSESphosPEKLDPVEQGQEDTVAPEVAAEKPVGALLGPGAER.A	0.166671	[217]	[216]	8	sp|Q9WTK2|CDYL_MOUSE_211	R.TSVDGFQGESphosPEKLDPVDQGAEDTVAPEVTAEKPTGALLGPGAER.A	0.377033	[217]	[211]	2
sp|Q9Y2I7|FYV1_HUMAN_329	R.SGSPMVPSYETSVSphosPQANR.T	1.23883	[329]	[329]	15	sp|Q9Z1T6|FYV1_MOUSE_329	R.SGSPMVPSYETSVSphosPQANR.N	0.745045	[329]	[329]	8
sp|Q9Y2K5|R3HD2_HUMAN_855 856_C	K.SA(ST)phosDLGTADVVLGR.V	0.0371238	[923, 924]	[855, 856]	10	sp|Q80TM6|R3HD2_MOUSE_923 924_C	K.SA(ST)phosDLGTADVVLGR.V	0.327265	[923, 924]	[923, 924]	16
sp|Q9Y2S7|PDIP2_HUMAN_292	R.IFSLSGTphosLETVR.G	0.444227	[292]	[292]	8	sp|Q91VA6|PDIP2_MOUSE_292	R.IFSLSGTphosLETVR.G	0.215673	[292]	[292]	2
sp|Q9Y2W1|TR150_HUMAN_248	R.ERSphosPALK.S	0.400272	[249]	[248]	191	sp|Q569Z6|TR150_MOUSE_248	R.ERSphosPALK.S	0.0447333	[249]	[248]	172
sp|Q9Y2W1|TR150_HUMAN_320	K.SphosPPSTGSTYGSSQKEESAASGGAAYTKR.Y	0.210321	[321]	[320]	20	sp|Q569Z6|TR150_MOUSE_320	K.SPVGKSphosPPATGSAY.G	0.0936429	[321]	[320]	167
sp|Q9Y2W1|TR150_HUMAN_533 534 535_C	K.AVQEK(SSS)phosPPPRK.T	0.121532	[537, 538, 539]	[533, 534, 535]	7	sp|Q569Z6|TR150_MOUSE_530 531 532_C	K.(SSS)phosPPPRK.T	0.170291	[537, 538, 539]	[530, 531, 532]	4
sp|Q9Y2W1|TR150_HUMAN_535	K.SSSphosPPPRKTSESR.D	0.132116	[539]	[535]	47	sp|Q569Z6|TR150_MOUSE_532	K.SSSphosPPPRK.T	0.0936429	[539]	[532]	57
sp|Q9Y2W1|TR150_HUMAN_562	K.SSFSphosITR.E	0.144464	[566]	[562]	9	sp|Q569Z6|TR150_MOUSE_559	K.SSFSphosITR.E	1.11032	[566]	[559]	19
sp|Q9Y2W1|TR150_HUMAN_575	R.MDSphosFDEDLARPSGLLAQER.K	0.0749991	[579]	[575]	66	sp|Q569Z6|TR150_MOUSE_572	R.MDSphosFDEDLAR.P	0.729231	[579]	[572]	103
sp|Q9Y2W1|TR150_HUMAN_624	R.SPSphosELFAQHIVTIVHHVK.E	0.2059	[628]	[624]	7	sp|Q569Z6|TR150_MOUSE_621	R.SPSphosELFAQHIVTIVHHVK.E	0.161547	[628]	[621]	7
sp|Q9Y2W1|TR150_HUMAN_682	R.RIDISphosPSTFRK.H	0.137189	[686]	[682]	407	sp|Q569Z6|TR150_MOUSE_679	R.RIDISphosPSTFRK.H	0.179034	[686]	[679]	850
sp|Q9Y2W1|TR150_HUMAN_928	K.WAHDKFSphosGEEGEIEDDESGTENREEK.D	0.322525	[932]	[928]	5	sp|Q569Z6|TR150_MOUSE_924	K.WAHDKFSphosGEEGEIEDDESGTENR.E	0.179034	[932]	[924]	35
sp|Q9Y2W1|TR150_HUMAN_939	K.WAHDKFSGEEGEIEDDESphosGTENREEK.D	0.41625	[943]	[939]	2	sp|Q569Z6|TR150_MOUSE_935	K.FSGEEGEIEDDESphosGTENREEK.D	0.196736	[943]	[935]	35
sp|Q9Y2X3|NOP58_HUMAN_109	K.LNLSCIHSphosPVVNELMR.G	0.385579	[109]	[109]	3	sp|Q6DFW4|NOP58_MOUSE_109	K.LNLSCIHSphosPVVNELMR.G	0.0771548	[109]	[109]	7
sp|Q9Y2X3|NOP58_HUMAN_514	K.HIKEEPLSEEEPCTSTAIASphosPEKK.K	0.103459	[521]	[514]	9	sp|Q6DFW4|NOP58_MOUSE_521	K.EEPLSEEEPCTSTAVPSphosPEKK.K	0.0771548	[521]	[521]	21
sp|Q9Y333|LSM2_HUMAN_65	K.NCFIRGSphosVVR.Y	0.189955	[65]	[65]	2	sp|O35900|LSM2_MOUSE_65	K.NCFIRGSphosVVR.Y	0.346897	[65]	[65]	2
sp|Q9Y3B2|EXOS1_HUMAN_21	R.LCNLEEGSphosPGSGTYTR.H	0.173572	[21]	[21]	3	sp|Q9DAA6|EXOS1_MOUSE_21	R.LCNLEEGSphosPGSGTYTR.H	0.195748	[21]	[21]	4
sp|Q9Y3M2|CBY1_HUMAN_20	K.SASphosLSNLHSLDR.S	0.0465034	[20]	[20]	11	sp|Q9D1C2|CBY1_MOUSE_20	K.SASphosLSNLHSLDR.S	0.729231	[20]	[20]	5
sp|Q9Y3P9|RBGP1_HUMAN_37 38_C	R.QGDETP(ST)phosNNGSDDEKTGLK.L	0.513377	[37, 38]	[37, 38]	2	sp|A2AWA9|RBGP1_MOUSE_37 38_C	R.QGDETP(ST)phosNNGSDDEKTGLK.L	0.417683	[37, 38]	[37, 38]	4
sp|Q9Y485|DMXL1_HUMAN_915 916 917 918_C	K.LSEAVWQPEEH(YSSS)phosPEKILSPFSQK.Y	0.313933	[915, 916, 917, 918]	[915, 916, 917, 918]	14	sp|Q6PNC0|DMXL1_MOUSE_913 914 915 916_C	K.ISEASWLPEEH(YSSS)phosPEK.L	0.514219	[915, 916, 917, 918]	[913, 914, 915, 916]	43
sp|Q9Y490|TLN1_HUMAN_425	K.SKDHFGLEGDEESTMLEDSVSphosPK.K	0.103058	[425]	[425]	9	sp|P26039|TLN1_MOUSE_425	K.SKDHFGLEGDEESTMLEDSVSphosPK.K	0.0130245	[425]	[425]	1
sp|Q9Y4G2|PKHM1_HUMAN_434 435_C	K.LVVSSP(TS)phosPKNK.S	0.178031	[439, 440]	[434, 435]	4	sp|Q7TSI1|PKHM1_MOUSE_435 436_C	K.LVVSSP(TS)phosPK.G	0.428062	[439, 440]	[435, 436]	29
sp|Q9Y4G8|RPGF2_HUMAN_583 584 585_C	K.HIPTALPVSGTL(SSS)phosNPDLLQSHHR.L	1.11894	[583, 584, 585]	[583, 584, 585]	4	sp|Q8CHG7|RPGF2_MOUSE_583 584 585_C	K.HIPAALPVSGTL(SSS)phosNPDLLQSHHR.L	0.260492	[583, 584, 585]	[583, 584, 585]	24
sp|Q9Y4H2|IRS2_HUMAN_594	R.QRPVPQPSSASphosLDEYTLMR.A	0.193236	[594]	[594]	9	sp|P81122|IRS2_MOUSE_590	R.QVPQPSSASphosLDEYTLMR.A	2.21466	[594]	[590]	7
sp|Q9Y4H2|IRS2_HUMAN_619 620_C	R.LCPSCPA(SS)phosPK.V	0.566835	[619, 620]	[619, 620]	5	sp|P81122|IRS2_MOUSE_615 616_C	R.LCPSFPA(SS)phosPK.V	3.53659	[619, 620]	[615, 616]	7
sp|Q9Y4I1|MYO5A_HUMAN_600	K.MLPELFQDDEKAISphosPTSATSSGR.T	0.190443	[600]	[600]	5	sp|Q99104|MYO5A_MOUSE_600	K.MLPELFQDDEKAISphosPTSATSSGR.T	0.346762	[600]	[600]	11
sp|Q9Y520|PRC2C_HUMAN_1544	R.SFSphosSQRPVDR.Q	0.0226374	[1549]	[1544]	12	sp|Q3TLH4|PRC2C_MOUSE_1516	R.SFSphosSQRPGVDR.Q	0.118759	[1549]	[1516]	42
sp|Q9Y520|PRC2C_HUMAN_187	K.AAGSphosPSSSDQDEKLPGQDESTAGTSEQNDILK.V	0.397587	[189]	[187]	13	sp|Q3TLH4|PRC2C_MOUSE_189	K.SAGSphosPSSDQDEK.Q	0.357536	[189]	[189]	4
sp|Q9Y520|PRC2C_HUMAN_2673	K.AFGSGIDIKPGTphosPPIAGR.S	0.500107	[2679]	[2673]	15	sp|Q3TLH4|PRC2C_MOUSE_2625	K.AFGSGIDIKPGTphosPPIGGR.S	0.768463	[2679]	[2625]	58
sp|Q9Y520|PRC2C_HUMAN_2682	R.STTphosPTSSPFR.A	0.580466	[2688]	[2682]	6	sp|Q3TLH4|PRC2C_MOUSE_2634	R.STTphosPTSSPFR.A	0.0130245	[2688]	[2634]	26
sp|Q9Y520|PRC2C_HUMAN_878	R.SphosVEDVRPHHTDANNQSACFEAPDQK.T	0.116283	[883]	[878]	27	sp|Q3TLH4|PRC2C_MOUSE_853	R.SphosLEDVKPR.H	0.366661	[883]	[853]	39
sp|Q9Y520|PRC2C_HUMAN_924	R.SphosVSHGSNHTQKPDEQR.S	0.0338584	[929]	[924]	8	sp|Q3TLH4|PRC2C_MOUSE_899	R.SphosVSHGSNHAQNAEEQR.N	0.559306	[929]	[899]	3
sp|Q9Y580|RBM7_HUMAN_136 137_C	R.SF(SS)phosPENFQR.Q	0.396385	[136, 137]	[136, 137]	3	sp|Q9CQT2|RBM7_MOUSE_136 137_C	R.SF(SS)phosPEDYQR.Q	0.144678	[136, 137]	[136, 137]	6
sp|Q9Y5B6|PAXB1_HUMAN_262	R.LVREDENDASphosDDEDDDEKR.R	0.111059	[264]	[262]	3	sp|P58501|PAXB1_MOUSE_264	R.LVREDENDASphosDDEDDDEKR.R	0.127195	[264]	[264]	1
sp|Q9Y5K6|CD2AP_HUMAN_231 232 233 234_C	R.TR(TSSS)phosETEEKKPEKPLILQSLGPK.T	0.234107	[231, 232, 233, 234]	[231, 232, 233, 234]	27	sp|Q9JLQ0|CD2AP_MOUSE_231 232 233 234_C	R.TR(TSSS)phosETEEK.K	0.135732	[231, 232, 233, 234]	[231, 232, 233, 234]	8
sp|Q9Y5S9|RBM8A_HUMAN_56	R.MREDYDSphosVEQDGDEPGPQR.S	0.0879205	[56]	[56]	13	sp|Q9CWZ3|RBM8A_MOUSE_56	R.MREDYDSphosVEQDGDEPGPQR.S	0.0865304	[56]	[56]	8
sp|Q9Y608|LRRF2_HUMAN_328	R.RGSphosGDTSSLIDPDTSLSELR.D	0.145625	[328]	[328]	17	sp|Q91WK0|LRRF2_MOUSE_111	R.RGSphosGDTSSLIDPDTSLSELR.E	0.196736	[328]	[111]	79
sp|Q9Y613|FHOD1_HUMAN_486	R.QLWDSphosPETAPAAR.T	0.254687	[490]	[486]	7	sp|Q6P9Q4|FHOD1_MOUSE_490	R.ELWDSphosPEPASAPR.T	0.58239	[490]	[490]	2
sp|Q9Y618|NCOR2_HUMAN_2262	R.MGSKSPGNTphosSQPPAFFSK.L	0.333201	[2290]	[2262]	2	sp|Q9WU42|NCOR2_MOUSE_2219	R.MGSKSPGNTphosSQPPAFFSK.L	0.161547	[2290]	[2219]	3
sp|Q9Y618|NCOR2_HUMAN_2262 2263_C	R.MGSKSPGN(TS)phosQPPAFFSK.L	0.265455	[2290, 2291]	[2262, 2263]	11	sp|Q9WU42|NCOR2_MOUSE_2219 2220_C	K.SPGN(TS)phosQPPAFFSK.L	0.060853	[2290, 2291]	[2219, 2220]	17
sp|Q9Y624|JAM1_HUMAN_280 281_C	K.KVI(YS)phosQPSAR.S	0.103243	[282, 283]	[280, 281]	2	sp|O88792|JAM1_MOUSE_281 282_C	K.KVI(YS)phosQPSTR.S	4.95162	[282, 283]	[281, 282]	1
sp|Q9Y657|SPIN1_HUMAN_199	R.IMPDSNDSphosPPAEREPGEVVDSLVGK.Q	0.185253	[199]	[199]	13	sp|Q61142|SPIN1_MOUSE_199	R.IMPDSNDSphosPPAEREPGEVVDSLVGK.Q	0.288659	[199]	[199]	3
sp|Q9Y6E0|STK24_HUMAN_190	K.RNTphosFVGTPFWMAPEVIK.Q	0.37117	[190]	[190]	16	sp|Q99KH8|STK24_MOUSE_178	K.RNTphosFVGTPFWMAPEVIK.Q	0.605849	[190]	[178]	3
sp|Q9Y6M7|S4A7_HUMAN_407 408_C	K.GNGSGGSREN(ST)phosVDFSKVDMNFMR.K	0.104345	[412, 413]	[407, 408]	3	sp|Q8BTY2|S4A7_MOUSE_275 276_C	K.GNGSGGSREN(ST)phosVDFSK.V	0.235005	[412, 413]	[275, 276]	2
sp|Q9Y6Q9|NCOA3_HUMAN_1330	R.VSSphosPPNAMMSSR.M	0.170121	[1350]	[1330]	13	sp|O09000|NCOA3_MOUSE_1304	R.GSSphosPPSAMMSSR.M	0.331891	[1350]	[1304]	2
sp|Q9Y6Q9|NCOA3_HUMAN_214	K.TPHDILEDINASphosPEMR.Q	0.119439	[216]	[214]	13	sp|O09000|NCOA3_MOUSE_215	K.THDILEDVNASphosPETR.Q	0.214658	[216]	[215]	39
sp|Q9Y6R0|NUMBL_HUMAN_305	R.QGSphosFRGFPALSQK.N	0.0160381	[305]	[305]	21	sp|O08919|NUMBL_MOUSE_305	R.QGSphosFRGFPALSQK.N	0.0447333	[305]	[305]	21
sp|Q9Y6W5|WASF2_HUMAN_474	R.DVVGNDVATILSphosRR.L	0.178031	[476]	[474]	2	sp|Q8BH43|WASF2_MOUSE_473	R.DVVGNDVATILSphosRR.L	0.0771548	[476]	[473]	13
